# Supplementary material for: NAT10-dependent N4‐acetylcytidine modification mediates PAN RNA stability, KSHV reactivation, and IFI16-related inflammasome activation
Source: Nat Commun. 2023 Oct 10;14:6327. doi: 10.1038/s41467-023-42135-3 (PMC10564894; doi:10.1038/s41467-023-42135-3)
Supplement: Supplementary file 4 — Supplementary Data 1 [file 41467_2023_42135_MOESM4_ESM.xlsx]

## Sheet: KSHVPuro.All.fpkm.anno
ensembl_gene_id	log2FC	Pvalue	FDR	external_gene_name	gene_biotype	RGB-Input	Puro-Input
ENSG00000265735	0.858947	3.45739e-74	2.5398e-70	RN7SL5P	misc_RNA	2583.64	1334.24
ENSG00000251562	0.493266	2.0913e-65	7.68133e-62	MALAT1	lincRNA	5980.15	3979.19
ENSG00000265470	5.95087	2.50066e-65	6.12329e-62	MIR548AQ	miRNA	278.146	4.21166
ENSG00000274012	-0.364695	1.30414e-59	2.39506e-56	RN7SL2	misc_RNA	7278.72	8778.28
ENSG00000126709	4.50982	9.00279e-50	1.32269e-46	IFI6	protein_coding	221.917	9.12369
ENSG00000278771	-1.44862	1.09985e-40	1.34659e-37	RN7SL3	misc_RNA	220.821	564.531
ENSG00000130600	6.48926	1.84687e-24	1.93815e-21	H19	processed_transcript	100.802	1.05094
ENSG00000222365	1.67205	1.94462e-21	1.78565e-18	SNORD12B	snoRNA	247.993	72.8905
ENSG00000116016	-1.75179	3.92828e-21	3.20635e-18	EPAS1	protein_coding	67.9088	214.209
ENSG00000252351	2.40937	6.5996e-21	4.84807e-18	RNU6ATAC12P	snRNA	150.134	26.47
ENSG00000207561	3.39906	4.95406e-20	3.30841e-17	MIR635	miRNA	101.498	9.01175
ENSG00000222430	7.23125	4.59388e-19	2.81222e-16	Y_RNA	misc_RNA	80.2092	0
ENSG00000080824	0.664835	3.34423e-18	1.88975e-15	HSP90AA1	protein_coding	923.749	545.743
ENSG00000235284	7.14615	3.70268e-18	1.94285e-15	SNORD62A	snoRNA	75.6144	0
ENSG00000207279	3.33401	4.23303e-18	2.07306e-15	SNORD116-24	snoRNA	92.3559	8.57826
ENSG00000142089	2.21961	2.66737e-17	1.22466e-14	IFITM3	protein_coding	134.754	27.0984
ENSG00000134901	-1.97189	4.71424e-17	2.03711e-14	KDELC1	protein_coding	39.314	144.449
ENSG00000266072	6.99247	1.25952e-16	5.14024e-14	MIR5693	miRNA	67.9739	0
ENSG00000205542	0.796023	2.35096e-16	9.08954e-14	TMSB4X	protein_coding	600.297	323.824
ENSG00000168209	1.63694	1.87145e-15	6.87382e-13	DDIT4	protein_coding	178.721	53.824
ENSG00000278189	0.222354	2.16473e-15	7.57242e-13	RNA5-8S4	rRNA	5769.79	4632.28
ENSG00000264553	8.16426	4.99583e-15	1.66815e-12	MIR4257	miRNA	66.9201	0.218494
ENSG00000240342	-2.4598	5.63412e-15	1.79949e-12	RPS2P5	processed_pseudogene	18.4821	95.235
ENSG00000212232	-1.31721	7.73753e-15	2.36833e-12	SNORD17	snoRNA	94.7429	221.125
ENSG00000198938	0.405469	8.58012e-15	2.52118e-12	MT-CO3	protein_coding	1799.14	1272.26
ENSG00000255115	6.36935	8.61281e-15	2.43345e-12	AP002812.4	processed_pseudogene	57.9917	0.657009
ENSG00000199047	6.75543	1.65517e-14	4.5033e-12	MIR378A	miRNA	57.6749	0
ENSG00000187498	-1.09263	4.9053e-14	1.28694e-11	COL4A1	protein_coding	139.852	279.353
ENSG00000264371	-4.85627	8.2293e-14	2.08457e-11	MIR4425	miRNA	1.88816	51.2264
ENSG00000210741	-6.75933	1.02925e-13	2.52029e-11	MIR196A1	miRNA	0	50.7343
ENSG00000038427	-0.778995	1.50599e-13	3.5687e-11	VCAN	protein_coding	294.577	473.445
ENSG00000264986	-7.79021	1.92626e-13	4.42196e-11	MIR5092	miRNA	0.257477	53.382
ENSG00000202459	6.59513	3.15669e-13	7.02698e-11	Y_RNA	misc_RNA	51.6098	0
ENSG00000277918	-0.763983	3.66335e-13	7.91499e-11	U1	snRNA	298.008	474.001
ENSG00000199697	3.57317	1.23936e-12	2.60125e-10	RNU6-446P	snRNA	58.5687	4.60898
ENSG00000273882	6.4075	7.19593e-12	1.46837e-09	MIR8066	miRNA	45.316	0
ENSG00000228280	3.43834	7.54715e-12	1.49841e-09	AL731568.1	sense_intronic	56.1229	4.84915
ENSG00000101210	-1.20893	8.03016e-12	1.55236e-09	EEF1A2	protein_coding	90.406	195.745
ENSG00000200563	4.47103	1.16707e-11	2.19828e-09	RNU6-640P	snRNA	46.6107	1.96852
ENSG00000160932	1.76301	1.78108e-11	3.27095e-09	LY6E	protein_coding	115.135	31.773
ENSG00000163430	-0.996091	3.81996e-11	6.84425e-09	FSTL1	protein_coding	133.967	250.277
ENSG00000036448	-1.97477	4.51157e-11	7.89094e-09	MYOM2	protein_coding	24.1146	88.7798
ENSG00000101384	-1.5835	7.00632e-11	1.19694e-08	JAG1	protein_coding	42.0928	118.157
ENSG00000266758	-6.33464	9.46276e-11	1.57985e-08	MIR3680-2	miRNA	0	37.7969
ENSG00000271452	2.79202	9.53225e-11	1.55609e-08	AC005034.5	sense_intronic	60.8265	8.22587
ENSG00000165092	-1.70469	9.73862e-11	1.55522e-08	ALDH1A1	protein_coding	34.3011	104.723
ENSG00000137965	4.06339	1.12764e-10	1.76248e-08	IFI44	protein_coding	44.2709	2.48019
ENSG00000251062	3.33726	1.29854e-10	1.9873e-08	AC025459.1	processed_pseudogene	50.69	4.69762
ENSG00000210049	5.53313	1.46055e-10	2.18964e-08	MT-TF	Mt_tRNA	39.2526	0.793963
ENSG00000253030	-3.10646	1.48283e-10	2.17857e-08	MIR2116	miRNA	6.23094	50.2645
ENSG00000265462	2.20148	5.54436e-10	7.98606e-08	MIR3680-1	miRNA	73.1827	14.9028
ENSG00000142507	1.53078	5.73944e-10	8.10806e-08	PSMB6	protein_coding	119.737	38.8137
ENSG00000197061	-1.05939	6.55991e-10	9.09229e-08	HIST1H4C	protein_coding	101.154	197.451
ENSG00000248955	6.0912	6.92174e-10	9.41613e-08	AC113367.2	processed_pseudogene	36.3944	0
ENSG00000207200	-5.41688	7.88198e-10	1.05275e-07	RNU6-45P	snRNA	0.847027	33.8931
ENSG00000267159	6.08062	7.95251e-10	1.0432e-07	AC005379.1	antisense_RNA	36.1284	0
ENSG00000198886	-0.220006	9.31864e-10	1.20096e-07	MT-ND4	protein_coding	3038.68	3315
ENSG00000199357	-7.34799	9.39505e-10	1.18993e-07	Y_RNA	misc_RNA	0.233587	35.6438
ENSG00000276365	-1.62552	1.37491e-09	1.71188e-07	MIR145	miRNA	33.987	98.2229
ENSG00000275714	4.40824	2.43998e-09	2.98734e-07	HIST1H3A	protein_coding	36.2748	1.60016
ENSG00000261673	5.06554	2.62293e-09	3.1587e-07	AC009075.1	lincRNA	34.3636	0.961149
ENSG00000187608	2.75919	3.07611e-09	3.6447e-07	ISG15	protein_coding	51.6179	7.14117
ENSG00000115414	-0.878544	3.32836e-09	3.88097e-07	FN1	protein_coding	143.572	247.233
ENSG00000206911	-6.02975	5.02186e-09	5.76416e-07	Y_RNA	misc_RNA	0	30.5969
ENSG00000276712	-6.02681	5.20092e-09	5.87784e-07	MIR7111	miRNA	0	30.5345
ENSG00000118785	-0.574044	6.21467e-09	6.91711e-07	SPP1	protein_coding	360.341	502.445
ENSG00000137801	-0.612383	8.61252e-09	9.44292e-07	THBS1	protein_coding	306.665	439.116
ENSG00000269038	5.87965	9.50457e-09	1.02677e-06	AP001462.1	lincRNA	31.4304	0
ENSG00000266579	5.72709	1.32752e-08	1.41332e-06	FO680682.1	lincRNA	30.8017	0.544651
ENSG00000199179	-5.93405	1.52237e-08	1.59761e-06	MIRLET7I	miRNA	0	28.6331
ENSG00000075624	0.396257	1.72525e-08	1.78503e-06	ACTB	protein_coding	994.425	707.713
ENSG00000242894	5.78291	1.77449e-08	1.81047e-06	RN7SL634P	misc_RNA	30.2624	0.514807
ENSG00000142910	-2.46836	1.89174e-08	1.90366e-06	TINAGL1	protein_coding	9.47765	49.1271
ENSG00000201882	-1.417	2.4043e-08	2.38676e-06	snoU2-30	snoRNA	40.7844	102.005
ENSG00000252874	-3.14635	2.51082e-08	2.45926e-06	Y_RNA	misc_RNA	4.5316	37.5809
ENSG00000166147	-1.42564	2.68076e-08	2.59117e-06	FBN1	protein_coding	39.8988	100.39
ENSG00000206762	-4.81538	3.69306e-08	3.52328e-06	RNU6-418P	snRNA	1.05878	27.9223
ENSG00000255058	5.75815	3.72024e-08	3.5037e-06	PDCL2P2	processed_pseudogene	28.8919	0
ENSG00000170421	1.02183	4.25964e-08	3.96092e-06	KRT8	protein_coding	176.071	81.2187
ENSG00000221439	-3.07818	4.43457e-08	4.07204e-06	RNU4ATAC16P	snRNA	4.67546	36.9844
ENSG00000264292	2.42749	4.4904e-08	4.07241e-06	MIR2467	miRNA	50.6308	8.81528
ENSG00000283200	4.81943	6.24145e-08	5.59143e-06	MIR1206	miRNA	28.8025	0.955447
ENSG00000133106	2.39647	6.73294e-08	5.95906e-06	EPSTI1	protein_coding	50.0463	8.90296
ENSG00000273682	-3.11131	6.98752e-08	6.11076e-06	AC109583.2	processed_pseudogene	4.39108	35.5417
ENSG00000198786	-0.355045	7.01654e-08	6.06394e-06	MT-ND5	protein_coding	872.507	1045.25
ENSG00000103485	-2.10794	7.74649e-08	6.61695e-06	QPRT	protein_coding	13.4505	54.3076
ENSG00000202374	5.6848	8.09925e-08	6.83874e-06	SNORA62	snoRNA	27.4597	0
ENSG00000239112	-2.28782	8.26883e-08	6.9026e-06	SNORD123	snoRNA	10.6816	48.8552
ENSG00000238363	-2.19499	8.88886e-08	7.33681e-06	SNORA13	snoRNA	11.9253	51.144
ENSG00000198736	-2.24131	9.07206e-08	7.40481e-06	MSRB1	protein_coding	11.2397	49.7769
ENSG00000264563	-5.76406	9.43216e-08	7.61414e-06	MIR4633	miRNA	0	25.4504
ENSG00000273593	-2.29474	9.98207e-08	7.97047e-06	MIR7160	miRNA	10.4575	48.0602
ENSG00000163395	-1.22634	1.66741e-07	1.31707e-05	IGFN1	protein_coding	51.1581	112.112
ENSG00000221650	-5.69918	1.80606e-07	1.41142e-05	MIR1267	miRNA	0	24.3312
ENSG00000173706	1.73407	1.83909e-07	1.4221e-05	HEG1	protein_coding	70.9006	19.9624
ENSG00000228175	6.73867	1.9969e-07	1.52805e-05	GEMIN8P4	processed_pseudogene	26.4498	0.231981
ENSG00000176788	1.03493	2.06303e-07	1.56237e-05	BASP1	protein_coding	154.896	70.8054
ENSG00000105426	-1.44441	2.21123e-07	1.65752e-05	PTPRS	protein_coding	33.5148	85.4314
ENSG00000260892	5.29797	2.97223e-07	2.20545e-05	AC105020.4	antisense_RNA	25.2337	0.600761
ENSG00000266097	2.91582	3.30085e-07	2.4248e-05	MIR5192	miRNA	36.2035	4.49337
ENSG00000218596	3.04672	3.36856e-07	2.45005e-05	AL162578.1	processed_pseudogene	34.6463	3.92711
ENSG00000087086	0.39647	4.06776e-07	2.92959e-05	FTL	protein_coding	802.732	571.204
ENSG00000251791	-1.92181	4.20489e-07	2.99894e-05	SCARNA6	scaRNA	15.3048	54.3151
ENSG00000221184	-5.13428	4.50229e-07	3.18018e-05	MIR1254-1	miRNA	0.700762	23.0522
ENSG00000251603	3.06182	4.73592e-07	3.31334e-05	AC092611.2	antisense_RNA	33.6143	3.77046
ENSG00000275842	5.50437	4.78561e-07	3.31652e-05	MIR941-5	miRNA	24.2314	0
ENSG00000115677	-0.682248	5.77258e-07	3.96312e-05	HDLBP	protein_coding	181.995	273.531
ENSG00000252839	5.47462	6.3009e-07	4.28578e-05	RNU6-419P	snRNA	23.7369	0
ENSG00000034510	-0.212927	6.52957e-07	4.40057e-05	TMSB10	protein_coding	2157.58	2342.25
ENSG00000200070	-3.5039	6.58572e-07	4.39806e-05	RNU4-80P	snRNA	2.57112	27.3195
ENSG00000204778	3.38888	9.14705e-07	6.05353e-05	CBWD4P	unprocessed_pseudogene	29.1959	2.61058
ENSG00000164733	-0.762492	1.16382e-06	7.6334e-05	CTSB	protein_coding	134.081	213.045
ENSG00000207962	-5.46828	1.2077e-06	7.85111e-05	MIR30C1	miRNA	0.509168	21.1129
ENSG00000132256	-1.63453	1.21001e-06	7.79716e-05	TRIM5	protein_coding	21.5119	62.5593
ENSG00000182871	-0.672962	1.32687e-06	8.4758e-05	COL18A1	protein_coding	175.624	262.262
ENSG00000266719	-5.14635	1.55697e-06	9.8599e-05	MIR4676	miRNA	0.629388	20.8783
ENSG00000275616	-5.46319	1.57286e-06	9.87541e-05	U2	snRNA	0	20.6597
ENSG00000238578	-6.1282	1.62638e-06	0.000101249	SNORD4A	snoRNA	0.314694	20.6173
ENSG00000198157	1.34468	1.66873e-06	0.000103012	HMGN5	protein_coding	86.9087	32.0511
ENSG00000164687	-1.78609	1.80322e-06	0.000110387	FABP5	protein_coding	16.538	53.4221
ENSG00000143248	-2.06391	2.0057e-06	0.000121768	RGS5	protein_coding	11.148	43.658
ENSG00000102024	1.04433	2.01024e-06	0.000121043	PLS3	protein_coding	127.8	58.04
ENSG00000283281	-2.11393	2.18278e-06	0.000130363	MIR7978	miRNA	10.3689	42.0397
ENSG00000269292	-1.11536	2.20577e-06	0.000130674	AC093503.2	antisense_RNA	52.5879	106.712
ENSG00000184260	0.88227	2.48297e-06	0.000145919	HIST2H2AC	protein_coding	166.217	84.4607
ENSG00000196611	2.26784	2.49982e-06	0.000145743	MMP1	protein_coding	40.6578	7.90726
ENSG00000223306	-5.40581	2.54736e-06	0.000147346	RNU6-1304P	snRNA	0	19.8541
ENSG00000148672	-1.16126	2.581e-06	0.000148125	GLUD1	protein_coding	47.1059	98.678
ENSG00000147606	-5.11027	3.24656e-06	0.000184878	SLC26A7	protein_coding	0.606813	19.6322
ENSG00000232573	2.91254	3.40784e-06	0.000192569	RPL3P4	processed_pseudogene	29.9964	3.73144
ENSG00000185624	-0.696907	3.61844e-06	0.000202909	P4HB	protein_coding	149.048	226.301
ENSG00000208023	-5.34386	4.20992e-06	0.000234289	MIR185	miRNA	0	19.0196
ENSG00000138061	1.12511	4.43965e-06	0.000245215	CYP1B1	protein_coding	105.619	45.3546
ENSG00000200942	1.9035	4.75501e-06	0.000260674	RNU6-501P	snRNA	48.0349	12.0259
ENSG00000132507	0.923401	5.02598e-06	0.000273488	EIF5A	protein_coding	144.544	71.3837
ENSG00000200597	-4.48467	5.50417e-06	0.000297306	RNU1-87P	snRNA	0.932976	19.5642
ENSG00000206824	-3.03647	6.05355e-06	0.000324594	Y_RNA	misc_RNA	3.33206	25.6066
ENSG00000198899	0.26328	6.08034e-06	0.000323668	MT-ATP6	protein_coding	1382.64	1079
ENSG00000230838	-2.32692	6.21282e-06	0.000328341	LINC01614	lincRNA	7.23796	34.0142
ENSG00000277041	-5.2714	7.40381e-06	0.000388488	AC106788.2	unprocessed_pseudogene	0	18.088
ENSG00000199672	-5.26795	7.60096e-06	0.000396004	RNU4-21P	snRNA	0	18.0448
ENSG00000201581	-5.26615	7.70577e-06	0.000398638	RN7SKP78	misc_RNA	0	18.0223
ENSG00000234167	3.48817	8.07206e-06	0.000414667	ELOBP4	processed_pseudogene	23.5765	1.96792
ENSG00000279720	4.02107	1.04922e-05	0.000535249	CR392039.4	processed_pseudogene	20.8037	1.20019
ENSG00000140988	-0.45944	1.15764e-05	0.000586486	RPS2	protein_coding	333.447	429.44
ENSG00000213540	-4.04682	1.16578e-05	0.000586561	AL359504.1	processed_pseudogene	1.2409	19.2097
ENSG00000160256	2.13843	1.19912e-05	0.000599235	FAM207A	protein_coding	37.801	8.04157
ENSG00000210127	-2.39668	1.22024e-05	0.000605669	MT-TA	Mt_tRNA	6.23915	30.7728
ENSG00000184557	1.62344	1.3336e-05	0.000657493	SOCS3	protein_coding	54.283	16.5018
ENSG00000179085	-1.65814	1.365e-05	0.000668484	DPM3	protein_coding	16.6474	49.2117
ENSG00000127184	-0.524157	1.47861e-05	0.000719328	COX7C	protein_coding	244.531	329.375
ENSG00000201302	-3.18432	1.61834e-05	0.000782126	SNORA65	snoRNA	2.61438	22.2595
ENSG00000115419	-0.689571	1.76168e-05	0.000845836	GLS	protein_coding	131.113	198.06
ENSG00000252087	7.12394	1.84618e-05	0.000880654	RN7SKP248	misc_RNA	18.3492	0.123216
ENSG00000079215	4.85924	1.89863e-05	0.000899828	SLC1A3	protein_coding	17.9383	0.57886
ENSG00000239040	3.12311	1.92455e-05	0.000906268	Y_RNA	misc_RNA	23.7579	2.55404
ENSG00000096968	1.45521	1.95068e-05	0.000912717	JAK2	protein_coding	61.2941	20.9375
ENSG00000200534	-1.79985	2.05555e-05	0.0009557	SNORA33	snoRNA	12.8976	42.0617
ENSG00000267939	3.88786	2.15103e-05	0.000993805	AC008946.1	lincRNA	19.7517	1.24972
ENSG00000201428	-1.8307	2.18439e-05	0.00100291	RN7SKP71	misc_RNA	12.2553	40.8309
ENSG00000255232	2.23633	2.22751e-05	0.00101635	AC087441.2	processed_pseudogene	33.5546	6.6699
ENSG00000233270	1.56979	2.24433e-05	0.00101771	SNRPEP4	processed_pseudogene	54.0056	17.0394
ENSG00000134809	1.4812	2.67162e-05	0.00120403	TIMM10	protein_coding	57.7385	19.3709
ENSG00000110092	-1.08863	3.32984e-05	0.00149152	CCND1	protein_coding	42.8203	85.2963
ENSG00000115963	-1.16625	3.33626e-05	0.00148534	RND3	protein_coding	36.3133	76.333
ENSG00000207082	-5.06064	3.35051e-05	0.0014827	RNU6-171P	snRNA	0	15.6295
ENSG00000278272	0.949756	3.73409e-05	0.00164255	HIST1H3C	protein_coding	112.573	54.5884
ENSG00000257169	-3.5931	3.87923e-05	0.00169624	AC125612.1	processed_pseudogene	1.62272	18.3419
ENSG00000208892	-1.99143	4.0297e-05	0.00175161	SNORA49	snoRNA	9.16315	34.1268
ENSG00000126458	-1.86416	4.32778e-05	0.00187011	RRAS	protein_coding	10.8407	36.9654
ENSG00000100345	0.478791	4.61345e-05	0.00198189	MYH9	protein_coding	367.002	246.665
ENSG00000276765	-2.03532	4.66861e-05	0.00199393	MIR8073	miRNA	8.49674	32.6223
ENSG00000163541	-1.69425	4.75443e-05	0.00201885	SUCLG1	protein_coding	13.7714	41.7415
ENSG00000200953	-3.1221	4.76871e-05	0.00201327	Y_RNA	misc_RNA	2.47178	20.157
ENSG00000117877	1.45234	4.91328e-05	0.00206245	CD3EAP	protein_coding	55.5588	19.0163
ENSG00000229330	4.89378	5.65398e-05	0.0023599	AC006947.1	sense_intronic	15.8699	0
ENSG00000238610	4.88966	5.80664e-05	0.00240992	RNU7-26P	snRNA	15.8246	0
ENSG00000275024	9.01163	5.9345e-05	0.00244915	AC005383.1	antisense_RNA	19.3908	0.0351881
ENSG00000272906	8.86732	6.21559e-05	0.00255082	AL353708.3	lincRNA	18.9466	0.0379989
ENSG00000161203	-0.843513	6.24874e-05	0.00255018	AP2M1	protein_coding	72.2521	121.435
ENSG00000266107	-2.40939	6.38228e-05	0.00259029	MIR4525	miRNA	5.13581	25.555
ENSG00000105048	-2.37956	6.90473e-05	0.00278693	TNNT1	protein_coding	5.27051	25.6887
ENSG00000136478	-1.42555	7.60726e-05	0.00305371	TEX2	protein_coding	20.2013	50.8256
ENSG00000199065	-4.23946	7.68385e-05	0.00306769	MIR101-2	miRNA	0.86043	15.2227
ENSG00000083782	3.5659	7.77307e-05	0.00308654	EPYC	protein_coding	18.164	1.43661
ENSG00000200118	-2.75042	8.18608e-05	0.00323306	Y_RNA	misc_RNA	3.3987	21.4211
ENSG00000199459	6.3455	8.67915e-05	0.00340947	Y_RNA	misc_RNA	14.8307	0.170822
ENSG00000235313	2.82884	8.79472e-05	0.00343649	HM13-IT1	sense_intronic	22.0215	2.90302
ENSG00000267458	0.915548	9.33347e-05	0.00362771	AC092069.1	antisense_RNA	107.5	53.3788
ENSG00000263740	-0.217309	9.84576e-05	0.00380668	RN7SL4P	misc_RNA	1272.76	1385.91
ENSG00000101440	2.96872	0.000102646	0.00394782	ASIP	protein_coding	20.5902	2.46353
ENSG00000262402	2.2852	0.000103825	0.0039724	AC090617.3	processed_pseudogene	27.3804	5.26133
ENSG00000223749	-2.43973	0.00010611	0.00403877	MIR503HG	lincRNA	4.65852	23.6729
ENSG00000252391	-2.69479	0.000108444	0.00410636	RNU6-638P	snRNA	3.48584	21.1393
ENSG00000137959	1.98614	0.000111396	0.00419649	IFI44L	protein_coding	32.3894	7.65748
ENSG00000106366	1.33069	0.000111465	0.00417767	SERPINE1	protein_coding	57.4831	21.4058
ENSG00000243635	7.13751	0.000111815	0.00416949	AC091804.1	processed_pseudogene	14.9455	0.0994205
ENSG00000206728	2.0672	0.00011232	0.00416717	Y_RNA	misc_RNA	30.719	6.86575
ENSG00000171889	2.40375	0.000118233	0.0043645	MIR31HG	sense_overlapping	25.3648	4.48953
ENSG00000200397	-3.20909	0.000135449	0.00497505	Y_RNA	misc_RNA	1.99923	17.3167
ENSG00000275266	4.74961	0.00013799	0.00504314	H19_1	misc_RNA	14.3607	0
ENSG00000105438	-0.949627	0.000138605	0.00504056	KDELR1	protein_coding	49.7952	90.079
ENSG00000283498	-1.72908	0.000139018	0.00503068	MIR1244-2	miRNA	11.4623	35.5914
ENSG00000240808	-4.13978	0.000148972	0.00536446	AC126389.1	processed_pseudogene	0.859441	14.19
ENSG00000201821	4.3455	0.000156482	0.00560738	RNU4-9P	snRNA	14.6706	0.675916
ENSG00000259999	-2.28386	0.000163636	0.0058353	AC009054.1	sense_intronic	5.30632	24.2032
ENSG00000201457	-2.72624	0.000165871	0.00588642	SNORA55	snoRNA	3.1889	19.7648
ENSG00000200742	-2.67242	0.000171925	0.00607194	Y_RNA	misc_RNA	3.36505	20.0928
ENSG00000265401	1.63903	0.000176756	0.00621267	AC093484.4	antisense_RNA	39.7129	11.9427
ENSG00000168685	2.64845	0.000177693	0.00621588	IL7R	protein_coding	21.5662	3.22167
ENSG00000116983	-2.62536	0.000178956	0.00623038	HPCAL4	protein_coding	3.52518	20.3734
ENSG00000206885	-2.0232	0.000185671	0.00643368	SNORA75	snoRNA	7.27701	27.7057
ENSG00000274124	-4.78244	0.000187206	0.0064564	AC074029.3	antisense_RNA	0	12.8883
ENSG00000188313	1.77518	0.000189674	0.00651097	PLSCR1	protein_coding	35.1564	9.62037
ENSG00000115415	-0.557283	0.00019212	0.00656424	STAT1	protein_coding	158.557	218.532
ENSG00000265806	-1.8509	0.000201097	0.00683915	MIR4292	miRNA	9.13083	30.85
ENSG00000275417	5.02643	0.000201458	0.00681987	AC068726.1	sense_intronic	13.422	0.385728
ENSG00000238735	-1.30985	0.000205403	0.0069215	RNU7-113P	snRNA	21.9271	50.9161
ENSG00000198763	0.242239	0.000207522	0.006961	MT-ND2	protein_coding	1091.67	864.452
ENSG00000200312	-0.667341	0.000208928	0.00697629	RN7SKP255	misc_RNA	105.255	156.567
ENSG00000166681	0.310424	0.000212362	0.00705887	BEX3	protein_coding	679.697	513.38
ENSG00000207650	-1.80672	0.000225852	0.00747347	MIR570	miRNA	9.57708	31.382
ENSG00000202078	-2.07465	0.000226419	0.00745863	Y_RNA	misc_RNA	6.61693	26.1071
ENSG00000225091	2.54295	0.000227146	0.00744918	SNORA71A	snoRNA	21.8125	3.50568
ENSG00000134247	-0.937823	0.000231808	0.00756828	PTGFRN	protein_coding	47.8521	85.8587
ENSG00000169908	-0.913357	0.000240628	0.00782146	TM4SF1	protein_coding	50.616	89.2906
ENSG00000231964	3.83379	0.000244363	0.0079079	AL731567.1	antisense_RNA	14.8601	0.976128
ENSG00000201579	-3.14635	0.00024685	0.00795335	RNU6-343P	snRNA	1.96079	16.261
ENSG00000174744	0.718576	0.000251306	0.00806155	BRMS1	protein_coding	143.068	81.4328
ENSG00000249207	3.70028	0.000252466	0.00806356	AC079921.1	antisense_RNA	15.1612	1.09247
ENSG00000229992	2.24732	0.000252937	0.00804362	HMGB3P9	processed_pseudogene	24.8344	4.89906
ENSG00000152952	1.09141	0.000257643	0.00815795	PLOD2	protein_coding	70.3446	30.921
ENSG00000243426	-4.71444	0.000273236	0.00861456	RN7SL454P	misc_RNA	0	12.295
ENSG00000229380	-1.94047	0.000281744	0.00884484	AC147651.1	antisense_RNA	7.6847	27.6272
ENSG00000122786	-2.57374	0.000289337	0.00904455	CALD1	protein_coding	3.49434	19.4853
ENSG00000238741	0.794667	0.000294085	0.00915403	SCARNA7	scaRNA	117.478	63.4321
ENSG00000243854	2.0514	0.000294795	0.00913739	RN7SL67P	misc_RNA	27.2508	6.15769
ENSG00000260096	4.60681	0.00031002	0.00956893	DNM1P33	unprocessed_pseudogene	13.0074	0
ENSG00000259797	-4.90657	0.000313306	0.00962991	AC020978.2	sense_intronic	0.423514	11.8977
ENSG00000202354	0.925761	0.000325073	0.00994995	RNY3	misc_RNA	89.2991	44.0286
ENSG00000167658	-0.316663	0.000339703	0.0103546	EEF2	protein_coding	491.977	573.905
ENSG00000275888	0.940146	0.000347914	0.0105611	AC132872.3	antisense_RNA	86.1652	42.062
ENSG00000227097	-0.625856	0.000350029	0.0105815	RPS28P7	processed_pseudogene	112.858	163.119
ENSG00000116741	1.50983	0.000350314	0.0105468	RGS2	protein_coding	40.6676	13.3757
ENSG00000242941	-8.26322	0.000352336	0.0105643	RPL12P7	processed_pseudogene	0.0458664	13.199
ENSG00000279962	4.58014	0.000357846	0.0106859	AP001525.1	TEC	12.7691	0
ENSG00000243514	3.1554	0.000371053	0.0110354	RPL32P33	processed_pseudogene	16.3321	1.7169
ENSG00000278590	4.56721	0.000383313	0.0113541	RN7SL113P	misc_RNA	12.6551	0
ENSG00000114270	1.56454	0.000386422	0.0114002	COL7A1	protein_coding	38.0444	12.0472
ENSG00000201264	-4.6483	0.000388933	0.0114284	SNORD73B	snoRNA	0	11.744
ENSG00000200090	4.55951	0.000399218	0.0116839	Y_RNA	misc_RNA	12.5878	0
ENSG00000186480	1.18807	0.000400443	0.0116732	INSIG1	protein_coding	57.5947	23.676
ENSG00000254295	5.03907	0.000405754	0.0117813	AC008429.3	lincRNA	12.1399	0.345837
ENSG00000201782	4.55373	0.000411544	0.0119024	RN7SKP226	misc_RNA	12.5374	0
ENSG00000166710	0.74844	0.00041447	0.01194	B2M	protein_coding	123.947	69.1041
ENSG00000279400	8.25879	0.000423949	0.0121654	AC008957.3	TEC	13.7039	0.0419056
ENSG00000266649	-1.92596	0.000438433	0.012532	MIR3126	miRNA	7.34853	26.1543
ENSG00000198888	0.245393	0.000459809	0.0130921	MT-ND1	protein_coding	950.213	750.793
ENSG00000214517	-0.786942	0.000462192	0.0131091	PPME1	protein_coding	64.78	104.69
ENSG00000226216	-3.30985	0.00046457	0.0131259	RPS12P5	processed_pseudogene	1.52682	14.1815
ENSG00000117318	-1.09428	0.000480365	0.0135202	ID3	protein_coding	29.9459	59.8848
ENSG00000276571	3.62903	0.000512101	0.0143584	AC002550.2	antisense_RNA	13.8593	1.04921
ENSG00000173848	-1.60076	0.00052218	0.0145853	NET1	protein_coding	11.5922	32.9317
ENSG00000184900	1.24949	0.000529466	0.0147328	SUMO3	protein_coding	50.9804	20.0835
ENSG00000267108	-2.56139	0.000531421	0.0147314	AP001029.1	lincRNA	3.23685	17.8957
ENSG00000225187	4.49436	0.000541024	0.0149412	AC073283.1	antisense_RNA	12.093	0.502536
ENSG00000264357	-4.58271	0.000544403	0.0149782	MIR4648	miRNA	0	11.2221
ENSG00000185885	2.48524	0.000550571	0.0150914	IFITM1	protein_coding	19.6579	3.28833
ENSG00000265972	-0.529301	0.00056181	0.0153422	TXNIP	protein_coding	151.855	205.275
ENSG00000213442	-1.01231	0.000574194	0.0156223	RPL18AP3	processed_pseudogene	35.0169	66.1581
ENSG00000176014	1.20068	0.000574646	0.0155769	TUBB6	protein_coding	53.5932	21.8393
ENSG00000279483	0.990433	0.000595711	0.0160886	AC090498.1	processed_pseudogene	72.8076	34.3239
ENSG00000206585	0.945945	0.000601508	0.0161856	RNVU1-7	snRNA	78.474	38.1538
ENSG00000002549	1.82485	0.000606838	0.0162695	LAP3	protein_coding	28.5604	7.55094
ENSG00000267736	4.46549	0.000645941	0.0172548	HMGB2P1	transcribed_processed_pseudogene	11.7936	0
ENSG00000273478	3.46548	0.000650956	0.0173258	AC099676.1	antisense_RNA	13.8293	1.17262
ENSG00000225007	-3.45378	0.000658732	0.0174695	AC000067.1	lincRNA	1.26316	12.9635
ENSG00000165732	0.789684	0.000702476	0.0185625	DDX21	protein_coding	104.042	56.3714
ENSG00000164402	-1.18544	0.000716169	0.0188566	2022-09-08	protein_coding	23.2163	49.4556
ENSG00000196365	0.914083	0.00072304	0.0189695	LONP1	protein_coding	80.6998	40.1122
ENSG00000252892	-2.34799	0.000733383	0.0191724	RNU6-548P	snRNA	3.94052	18.7905
ENSG00000099783	0.729479	0.000742728	0.0193478	HNRNPM	protein_coding	118.323	66.841
ENSG00000206712	3.39059	0.00074795	0.019415	RNU6-26P	snRNA	13.7642	1.22928
ENSG00000177606	0.807287	0.000770616	0.0199329	JUN	protein_coding	98.6646	52.8097
ENSG00000148426	3.40719	0.000786666	0.0202767	PROSER2	protein_coding	13.596	1.20037
ENSG00000272696	4.42004	0.000807125	0.0207313	AL359091.3	antisense_RNA	11.4278	0
ENSG00000143549	0.729361	0.000813992	0.0208348	TPM3	protein_coding	116.588	65.8663
ENSG00000208005	-4.49855	0.000822073	0.0209686	MIR503	miRNA	0	10.5862
ENSG00000277039	-4.49832	0.000822969	0.0209188	Metazoa_SRP	misc_RNA	0	10.5845
ENSG00000183853	-0.766815	0.000832051	0.0210767	KIRREL1	protein_coding	62.5742	99.7241
ENSG00000133026	0.666316	0.000833851	0.0210497	MYH10	protein_coding	136.119	80.3354
ENSG00000122420	-1.2818	0.000836497	0.0210442	PTGFR	protein_coding	18.7214	42.6353
ENSG00000124370	-1.85642	0.000838849	0.0210313	MCEE	protein_coding	7.31083	24.7955
ENSG00000207234	-4.49179	0.000848954	0.0212123	RNU6-125P	snRNA	0	10.5367
ENSG00000222831	-2.68949	0.000857724	0.0213588	MIR1537	miRNA	2.6001	15.7101
ENSG00000241985	-5.71924	0.000864092	0.0214447	WWTR1-IT1	sense_intronic	0.200958	9.91603
ENSG00000207780	-2.29155	0.000874686	0.0216345	MIR648	miRNA	4.09772	18.7905
ENSG00000210107	1.91254	0.000891321	0.021972	MT-TQ	Mt_tRNA	25.1755	6.26349
ENSG00000125726	0.954787	0.000906595	0.0222737	CD70	protein_coding	72.263	34.9194
ENSG00000277952	-3.04074	0.000909771	0.0222773	AC092745.3	processed_pseudogene	1.78327	13.7449
ENSG00000008083	-1.48734	0.000944823	0.0230587	JARID2	protein_coding	12.687	33.3168
ENSG00000130748	1.58302	0.000961534	0.0233888	TMEM160	protein_coding	32.3637	10.1179
ENSG00000110104	1.91405	0.000989325	0.0239854	CCDC86	protein_coding	24.7087	6.14092
ENSG00000108679	0.635206	0.000995622	0.0240587	LGALS3BP	protein_coding	143.806	86.7224
ENSG00000276043	1.44045	0.00104437	0.0251539	UHRF1	protein_coding	36.6799	12.6585
ENSG00000235410	4.363	0.00105822	0.0254042	AL157896.1	antisense_RNA	10.9848	0
ENSG00000204528	3.57011	0.00106206	0.0254134	PSORS1C3	sense_intronic	12.4562	0.982301
ENSG00000266618	2.0737	0.00109644	0.0261507	MIR4742	miRNA	21.8583	4.86341
ENSG00000238812	1.17558	0.00111126	0.0264185	RNU7-127P	snRNA	49.7014	20.6089
ENSG00000252130	-1.73869	0.00112478	0.0266537	RNU6-1045P	snRNA	8.25852	25.8149
ENSG00000240032	1.94346	0.0011428	0.0269936	LNCSRLR	antisense_RNA	23.6167	5.7511
ENSG00000276376	-1.67242	0.00122987	0.0289571	U7	snRNA	8.99126	26.8435
ENSG00000167797	-0.852833	0.0012632	0.0296467	CDK2AP2	protein_coding	45.7087	77.321
ENSG00000260671	-2.60053	0.00126796	0.0296637	AC010536.2	sense_intronic	2.68142	15.2325
ENSG00000146374	-3.30095	0.00127465	0.0297257	RSPO3	protein_coding	1.30431	12.0403
ENSG00000276538	-3.31169	0.00128345	0.0298362	AC092666.2	unprocessed_pseudogene	1.28948	11.9923
ENSG00000212493	3.7199	0.00130067	0.0301412	SNORD19	snoRNA	11.6622	0.828991
ENSG00000143641	0.669527	0.00130895	0.0302375	GALNT2	protein_coding	124.884	73.5408
ENSG00000243538	-3.76784	0.00131848	0.0303622	RPS26P28	processed_pseudogene	0.846419	10.7991
ENSG00000238585	-2.69889	0.00133192	0.0305758	Y_RNA	misc_RNA	2.38505	14.5049
ENSG00000275126	-1.74274	0.00138073	0.0315977	HIST1H4L	protein_coding	7.91577	24.8131
ENSG00000148908	-1.95601	0.00139222	0.0317618	RGS10	protein_coding	5.82737	21.1768
ENSG00000142684	1.33085	0.00146101	0.0332277	ZNF593	protein_coding	38.9811	14.5144
ENSG00000157827	-1.0615	0.00146147	0.0331356	FMNL2	protein_coding	26.7384	52.2697
ENSG00000161638	-1.08256	0.00146488	0.0331107	ITGA5	protein_coding	25.5108	50.6031
ENSG00000148291	3.84437	0.00147187	0.0331668	SURF2	protein_coding	11.1492	0.727012
ENSG00000284251	4.28886	0.00148376	0.0333323	MIR711	miRNA	10.4346	0
ENSG00000168938	0.794079	0.0015202	0.0340469	PPIC	protein_coding	90.2323	48.7406
ENSG00000183255	0.592368	0.00152545	0.0340607	PTTG1IP	protein_coding	151.066	93.8461
ENSG00000231563	-3.58819	0.00158334	0.0352461	AL670729.1	antisense_RNA	0.960762	10.8228
ENSG00000206828	2.21864	0.00158889	0.0352627	U1	snRNA	18.7895	3.78101
ENSG00000252010	-0.403996	0.00161199	0.0356678	SCARNA5	scaRNA	227.483	281.925
ENSG00000215692	4.26633	0.00163926	0.0361622	AC114730.1	antisense_RNA	10.2729	0
ENSG00000275410	-1.6459	0.00164401	0.0361585	HNF1B	protein_coding	8.88913	26.0551
ENSG00000243260	-3.96738	0.0016742	0.0367126	RN7SL558P	misc_RNA	0.682013	9.99225
ENSG00000242861	-2.19587	0.00169984	0.0371638	AL591895.1	antisense_RNA	4.10188	17.6026
ENSG00000198937	2.68761	0.00173198	0.0377541	CCDC167	protein_coding	14.8247	2.15529
ENSG00000164649	-1.20604	0.00173256	0.0376549	CDCA7L	protein_coding	19.093	41.2569
ENSG00000169604	-0.619932	0.00174412	0.0377943	ANTXR1	protein_coding	88.3952	127.238
ENSG00000199130	4.24996	0.0017608	0.0380436	MIR365A	miRNA	10.157	0
ENSG00000278546	2.15626	0.00180031	0.0387831	AC003101.2	lincRNA	19.0183	3.99616
ENSG00000143320	-2.13675	0.00186261	0.0400079	CRABP2	protein_coding	4.34621	17.9022
ENSG00000166228	-1.62021	0.0018627	0.0398933	PCBD1	protein_coding	9.04073	26.0319
ENSG00000134709	-2.41592	0.00188968	0.0403535	HOOK1	protein_coding	3.07784	15.3844
ENSG00000258904	-4.19007	0.0019012	0.0404817	AL157871.5	sense_intronic	0.552634	9.44811
ENSG00000138119	0.615948	0.00195555	0.0415186	MYOF	protein_coding	134.472	82.1831
ENSG00000112902	-1.16581	0.00199995	0.0423391	SEMA5A	protein_coding	20.1631	42.3714
ENSG00000138593	-1.17353	0.00202228	0.0426886	SECISBP2L	protein_coding	19.8033	41.8384
ENSG00000275708	1.20157	0.00220865	0.0464893	MIR3648-1	miRNA	42.2949	17.2246
ENSG00000225761	3.21997	0.00222214	0.0466395	AL596247.1	sense_intronic	11.8416	1.19035
ENSG00000090530	-0.932769	0.0022559	0.0472133	P3H2	protein_coding	33.3543	59.6367
ENSG00000258586	2.2663	0.00227339	0.0474441	LINC02274	lincRNA	17.0996	3.32915
ENSG00000262265	2.20842	0.00232465	0.0483764	AC002558.3	sense_intronic	17.5726	3.56129
ENSG00000117984	1.41468	0.00232994	0.0483495	CTSD	protein_coding	32.5083	11.4209
ENSG00000258199	-1.23585	0.00242343	0.0501479	AC073896.4	sense_overlapping	16.867	37.2079
ENSG00000123610	-2.24813	0.00247892	0.0511521	TNFAIP6	protein_coding	3.57304	15.8987
ENSG00000185745	2.01609	0.00249159	0.0512695	IFIT1	protein_coding	19.4555	4.50515
ENSG00000233621	3.95932	0.00255535	0.0524346	LINC01137	antisense_RNA	9.84282	0.592674
ENSG00000079257	1.41864	0.002559	0.0523633	LXN	protein_coding	31.7724	11.1319
ENSG00000135047	0.991526	0.0025736	0.0525156	CTSL	protein_coding	56.0225	26.3908
ENSG00000272533	-1.54771	0.00258283	0.0525582	SNORA28	snoRNA	9.53074	26.0979
ENSG00000118985	0.922469	0.0026812	0.0544091	ELL2	protein_coding	62.6712	30.9704
ENSG00000278705	-0.964207	0.00271951	0.0550346	HIST1H4B	protein_coding	29.7451	54.3551
ENSG00000131370	-2.64856	0.00274262	0.0553496	SH3BP5	protein_coding	2.19552	12.8944
ENSG00000207326	-1.13776	0.00274796	0.0553055	Y_RNA	misc_RNA	20.0742	41.372
ENSG00000258457	3.26404	0.00276039	0.0554038	AL132780.2	antisense_RNA	11.205	1.09247
ENSG00000184009	0.191033	0.00278763	0.0557981	ACTG1	protein_coding	1120.23	919.116
ENSG00000099194	0.477359	0.00280447	0.0559827	SCD	protein_coding	198.644	133.643
ENSG00000198435	-1.61466	0.00287434	0.057222	NRARP	protein_coding	8.37193	24.0136
ENSG00000236618	-3.73131	0.00288093	0.0571981	PITPNA-AS1	antisense_RNA	0.752479	9.36056
ENSG00000234964	-2.51745	0.00288152	0.0570556	FABP5P7	processed_pseudogene	2.51755	13.5013
ENSG00000201223	3.69914	0.00292855	0.057831	RNU6-1305P	snRNA	10.0218	0.72271
ENSG00000143819	-1.53476	0.00293424	0.057788	EPHX1	protein_coding	9.486	25.7432
ENSG00000249669	-1.2336	0.00294595	0.0578636	CARMN	lincRNA	16.2843	35.8667
ENSG00000135486	-0.338905	0.00298432	0.0584609	HNRNPA1	protein_coding	293.014	347.12
ENSG00000181649	-0.64765	0.00301682	0.0589403	PHLDA2	protein_coding	72.0073	105.659
ENSG00000162692	-1.34677	0.00310592	0.0605202	VCAM1	protein_coding	12.994	30.955
ENSG00000123989	-2.427	0.00311881	0.0606106	CHPF	protein_coding	2.74949	13.8491
ENSG00000232536	1.755	0.00312028	0.0604791	AL365436.2	sense_intronic	22.3995	6.21586
ENSG00000170027	0.710724	0.00315693	0.0610285	YWHAG	protein_coding	94.8493	54.2819
ENSG00000150093	-0.379579	0.00316023	0.0609319	ITGB1	protein_coding	227.654	277.402
ENSG00000152558	-0.699683	0.00319021	0.0613489	TMEM123	protein_coding	59.8947	91.1137
ENSG00000211459	1.02931	0.00321906	0.061742	MT-RNR1	Mt_rRNA	50.3036	23.0843
ENSG00000249526	2.65926	0.00333253	0.0637519	AC008667.1	lincRNA	13.164	1.95183
ENSG00000236801	1.90788	0.00334568	0.0638374	RPL24P8	processed_pseudogene	19.6943	4.91565
ENSG00000236017	1.71497	0.00338387	0.0643987	ASMTL-AS1	antisense_RNA	22.7428	6.48869
ENSG00000262227	2.54123	0.00340354	0.0646057	AC004771.3	antisense_RNA	13.7757	2.21666
ENSG00000206612	3.4975	0.00350006	0.0662665	SNORA2A	snoRNA	10.0702	0.835132
ENSG00000238317	1.83854	0.00350532	0.0661955	SNORD11	snoRNA	20.5001	5.3687
ENSG00000163565	1.24692	0.00351569	0.0662212	IFI16	protein_coding	36.281	14.3182
ENSG00000185262	1.16389	0.00358252	0.0673074	UBALD2	protein_coding	40.2977	16.8455
ENSG00000279250	3.30611	0.00363686	0.0681541	AC022919.1	TEC	10.4603	0.990552
ENSG00000221716	-1.52486	0.00365813	0.0683783	SNORA11	snoRNA	9.2048	24.8093
ENSG00000179051	0.890824	0.00376352	0.0701697	RCC2	protein_coding	61.9113	31.2734
ENSG00000108561	1.31607	0.00378299	0.070354	C1QBP	protein_coding	32.8371	12.3526
ENSG00000122862	1.20657	0.00380186	0.0705265	SRGN	protein_coding	37.5714	15.248
ENSG00000260318	2.4975	0.00382475	0.0707724	COX6CP1	processed_pseudogene	13.7002	2.27234
ENSG00000163739	1.34431	0.00383964	0.0708694	CXCL1	protein_coding	31.6792	11.686
ENSG00000201291	-3.19946	0.00389408	0.0716941	RNU1-34P	snRNA	1.15455	9.93381
ENSG00000185650	-0.670133	0.00391971	0.0719855	ZFP36L1	protein_coding	63.1218	94.0761
ENSG00000223309	3.37721	0.00407812	0.0747079	RNU6-722P	snRNA	10.0218	0.903388
ENSG00000149600	-1.59977	0.00413122	0.0754924	COMMD7	protein_coding	7.93555	22.5282
ENSG00000251767	-3.23946	0.00413203	0.0753197	RNU7-8P	snRNA	1.09635	9.6983
ENSG00000105640	-0.483448	0.00421778	0.0766926	RPL18A	protein_coding	127.282	166.674
ENSG00000166794	0.450455	0.00423491	0.076814	PPIB	protein_coding	202.44	138.76
ENSG00000202172	-1.77196	0.00429258	0.0776681	RNU6-1327P	snRNA	6.04213	19.3273
ENSG00000187514	-0.348246	0.00432231	0.078014	PTMA	protein_coding	255.516	304.664
ENSG00000139998	-1.04134	0.00436417	0.0785765	RAB15	protein_coding	22.451	43.2794
ENSG00000134259	-1.81198	0.00439079	0.0788625	NGF	protein_coding	5.6699	18.6469
ENSG00000268565	3.29659	0.00439982	0.0788319	AC005339.1	antisense_RNA	10.0574	0.958697
ENSG00000272034	2.55409	0.0044088	0.0788005	SNORD14A	snoRNA	12.9474	2.06489
ENSG00000108395	-0.830394	0.00441869	0.0787858	TRIM37	protein_coding	37.8763	63.0828
ENSG00000277443	-0.745443	0.00441959	0.0786109	MARCKS	protein_coding	48.4006	76.0014
ENSG00000011422	2.46563	0.00447903	0.0794758	PLAUR	protein_coding	13.426	2.27661
ENSG00000227376	2.45006	0.00450798	0.0797968	FTH1P16	processed_pseudogene	13.5045	2.31477
ENSG00000128245	0.536111	0.00455129	0.0803697	YWHAH	protein_coding	144.908	93.6
ENSG00000089289	-0.594379	0.00458593	0.0807872	IGBP1	protein_coding	79.5463	112.491
ENSG00000108953	0.568512	0.0046466	0.0816601	YWHAE	protein_coding	129.716	81.9268
ENSG00000243806	-2.93161	0.00464716	0.081475	RPL7P18	processed_pseudogene	1.45085	10.368
ENSG00000252473	-2.08222	0.00464743	0.0812858	SNORA67	snoRNA	3.86025	15.3107
ENSG00000276410	-1.12838	0.00468791	0.0817991	HIST1H2BB	protein_coding	18.2572	37.3837
ENSG00000136720	-0.89824	0.00469036	0.0816478	HS6ST1	protein_coding	31.1977	54.4615
ENSG00000232623	3.08247	0.0047228	0.0820181	AP000266.1	antisense_RNA	10.5114	1.1623
ENSG00000156508	-0.234271	0.00473494	0.082035	EEF1A1	protein_coding	574.605	633.085
ENSG00000278864	1.5142	0.00475563	0.0821996	AC055811.4	TEC	25.2545	8.28109
ENSG00000155115	1.36056	0.00476504	0.082169	GTF3C6	protein_coding	29.6444	10.8129
ENSG00000119917	1.3922	0.0048106	0.0827603	IFIT3	protein_coding	28.5628	10.1924
ENSG00000233597	2.87096	0.0048158	0.0826562	AC133435.1	processed_pseudogene	11.211	1.43538
ENSG00000201367	-1.36416	0.00482859	0.0826826	RNU6-522P	snRNA	11.4349	27.5711
ENSG00000201998	-0.653793	0.00484385	0.0827509	SNORA23	snoRNA	63.6166	93.7458
ENSG00000275611	-2.44432	0.0049991	0.0852051	AL159153.1	sense_intronic	2.43019	12.3887
ENSG00000222266	-1.50481	0.00510549	0.086817	RNU6-757P	snRNA	8.83661	23.4881
ENSG00000234383	3.00643	0.00516258	0.0875851	CTBP2P8	processed_pseudogene	10.5453	1.22915
ENSG00000174827	-0.974024	0.00519026	0.0878517	PDZK1	protein_coding	25.2527	46.4609
ENSG00000055332	1.04824	0.00525369	0.0887209	EIF2AK2	protein_coding	43.822	19.8477
ENSG00000129195	2.55651	0.00527378	0.0888559	PIMREG	protein_coding	12.4165	1.97689
ENSG00000276326	1.15049	0.00541073	0.0909548	MIR2909	miRNA	37.4349	15.7949
ENSG00000114867	0.520457	0.00546334	0.0916295	EIF4G1	protein_coding	146.647	95.757
ENSG00000134602	-0.964293	0.00555318	0.0929241	STK26	protein_coding	25.448	46.5056
ENSG00000272215	2.4975	0.00556522	0.0929139	U7	snRNA	12.5878	2.08783
ENSG00000197956	0.397547	0.0055664	0.0927228	S100A6	protein_coding	239.717	170.449
ENSG00000072422	-0.941915	0.00561473	0.0933163	RHOBTB1	protein_coding	26.8095	48.2396
ENSG00000227973	-1.97691	0.00571716	0.0948041	PIN4P1	processed_pseudogene	4.23407	15.6113
ENSG00000211514	2.71163	0.00571856	0.0946138	MIR454	miRNA	11.4275	1.63395
ENSG00000141858	0.84739	0.00573831	0.0947272	SAMD1	protein_coding	61.2656	31.8931
ENSG00000152332	1.18851	0.00586248	0.0965601	UHMK1	protein_coding	34.879	14.3337
ENSG00000265477	2.71672	0.00588186	0.0966625	AP000915.2	sense_intronic	11.329	1.61416
ENSG00000274267	-0.373957	0.00589648	0.0966865	HIST1H3B	protein_coding	204.528	248.254
ENSG00000125356	-0.597182	0.00592707	0.0969716	NDUFA1	protein_coding	74.1856	105.114
ENSG00000214826	2.11786	0.00601101	0.0981264	DDX12P	unprocessed_pseudogene	15.0694	3.25183
ENSG00000255186	-2.9399	0.00609712	0.0993114	AC087277.2	sense_intronic	1.35048	9.70633
ENSG00000242768	-3.10571	0.00624357	0.101472	AC096576.1	processed_pseudogene	1.13605	9.1597
ENSG00000123136	1.77093	0.00627112	0.101695	DDX39A	protein_coding	18.9171	5.19184
ENSG00000120708	0.482939	0.00627223	0.101489	TGFBI	protein_coding	162.685	109.028
ENSG00000103035	0.715025	0.00630058	0.101723	PSMD7	protein_coding	80.3697	45.8583
ENSG00000105854	0.79148	0.00634509	0.102217	PON2	protein_coding	67.2428	36.3879
ENSG00000225067	1.6529	0.00643756	0.10348	RPL23AP2	processed_pseudogene	20.7131	6.1694
ENSG00000227177	-1.76632	0.00656553	0.105307	AIMP1P2	processed_pseudogene	5.51925	17.5859
ENSG00000146072	-0.827705	0.00671469	0.107464	TNFRSF21	protein_coding	34.6015	57.5213
ENSG00000189067	-1.3885	0.00685139	0.109414	LITAF	protein_coding	10.0752	24.7061
ENSG00000265135	-1.86882	0.00685668	0.109261	MIR5687	miRNA	4.70815	16.1061
ENSG00000235225	-3.07634	0.00696606	0.110763	AC016712.1	processed_pseudogene	1.13889	8.99755
ENSG00000202314	-0.773199	0.00696907	0.110572	SNORD6	snoRNA	40.0394	64.0935
ENSG00000262652	-2.5025	0.00699063	0.110675	AC124283.3	sense_intronic	2.09796	11.1351
ENSG00000255097	-2.51832	0.00699792	0.110552	AP006259.1	sense_intronic	2.05982	11.0532
ENSG00000132361	1.39193	0.00704114	0.110996	CLUH	protein_coding	26.1026	9.31626
ENSG00000198804	0.0903453	0.00705234	0.110935	MT-CO1	protein_coding	3880.07	3413.6
ENSG00000134294	0.683233	0.00709226	0.111324	SLC38A2	protein_coding	84.5745	49.3328
ENSG00000152661	1.80097	0.00728524	0.11411	GJA1	protein_coding	17.816	4.78888
ENSG00000005810	1.12427	0.00729241	0.113979	MYCBP2	protein_coding	36.149	15.532
ENSG00000265442	2.64951	0.00741182	0.115599	MIR3941	miRNA	10.999	1.64189
ENSG00000198744	2.50777	0.00743168	0.115663	MTCO3P12	unprocessed_pseudogene	11.6811	1.9237
ENSG00000069275	0.369094	0.00751914	0.116777	NUCKS1	protein_coding	255.97	185.631
ENSG00000276527	2.55409	0.0076615	0.118737	AL356515.1	lincRNA	11.3563	1.81113
ENSG00000234534	2.37499	0.00773465	0.119618	CSNK1G2P1	processed_pseudogene	12.3136	2.22337
ENSG00000138386	-1.29019	0.00779057	0.12023	NAB1	protein_coding	11.6929	26.7842
ENSG00000166598	0.319302	0.00786793	0.121169	HSP90B1	protein_coding	332.245	249.407
ENSG00000196937	0.993993	0.00788489	0.121177	FAM3C	protein_coding	43.3428	20.3829
ENSG00000072778	0.961791	0.00790561	0.121241	ACADVL	protein_coding	45.7491	22.0001
ENSG00000118816	-0.675299	0.00792556	0.121294	CCNI	protein_coding	52.5779	78.6427
ENSG00000237892	-2.23277	0.00794972	0.121411	KLF7-IT1	sense_intronic	2.80198	12.3357
ENSG00000132382	1.31803	0.00797225	0.121502	MYBBP1A	protein_coding	27.5052	10.3328
ENSG00000100644	-0.549404	0.00805582	0.122522	HIF1A	protein_coding	82.6218	113.254
ENSG00000071082	-0.600015	0.00812884	0.123377	RPL31	protein_coding	67.9152	96.4184
ENSG00000278621	1.37238	0.00819245	0.124086	AC037198.3	antisense_RNA	25.6733	9.28806
ENSG00000072840	-1.08114	0.00824989	0.124699	EVC	protein_coding	17.6433	34.9627
ENSG00000229368	2.90829	0.00825417	0.124507	AC090587.2	sense_overlapping	9.7167	1.21229
ENSG00000102312	1.46881	0.00838903	0.126282	PORCN	protein_coding	23.0342	7.79452
ENSG00000053501	1.7752	0.00843187	0.126668	USE1	protein_coding	17.5131	4.7923
ENSG00000206786	-1.77862	0.00848772	0.127246	RNU6-701P	snRNA	5.08216	16.3319
ENSG00000026508	1.44993	0.00857403	0.128279	CD44	protein_coding	23.3519	8.00608
ENSG00000278637	-1.58905	0.00871115	0.130065	HIST1H4A	protein_coding	6.75382	19.0314
ENSG00000242381	2.43083	0.00877247	0.130715	RN7SL741P	misc_RNA	11.6034	2.01559
ENSG00000102804	1.15636	0.00887189	0.131929	TSC22D1	protein_coding	32.8681	13.8116
ENSG00000150893	-2.61908	0.00889341	0.131982	FREM2	protein_coding	1.73046	9.95757
ENSG00000141542	-2.32513	0.00892377	0.132165	RAB40B	protein_coding	2.42895	11.4005
ENSG00000197746	-0.363866	0.00893081	0.132004	PSAP	protein_coding	195.492	235.632
ENSG00000182158	-0.969116	0.00904382	0.133405	CREB3L2	protein_coding	22.2893	40.8695
ENSG00000200169	-2.34799	0.00920548	0.135518	RNU5D-1	snRNA	2.34393	11.1771
ENSG00000138495	1.34682	0.00920964	0.135308	COX17	protein_coding	25.6311	9.43849
ENSG00000264616	2.80784	0.00931648	0.136604	MIR4755	miRNA	9.75552	1.30489
ENSG00000114554	0.844463	0.00932926	0.136519	PLXNA1	protein_coding	54.587	28.4741
ENSG00000111276	-1.68381	0.00939337	0.137184	CDKN1B	protein_coding	5.70681	17.1728
ENSG00000228737	2.00687	0.00945265	0.137776	AC008781.1	antisense_RNA	14.4121	3.35868
ENSG00000081692	2.40082	0.00954055	0.138782	JMJD4	protein_coding	11.5154	2.04235
ENSG00000140990	-0.836249	0.00957664	0.139032	NDUFB10	protein_coding	30.8741	51.6299
ENSG00000237133	-2.78966	0.00963445	0.139595	AC020594.1	antisense_RNA	1.40774	9.11727
ENSG00000105655	-1.99833	0.00964054	0.139408	ISYNA1	protein_coding	3.60844	13.5035
ENSG00000105618	0.760823	0.0097921	0.141322	PRPF31	protein_coding	64.49	35.6478
ENSG00000265113	-2.67242	0.00984994	0.141878	AC026474.1	sense_intronic	1.58818	9.48304
ENSG00000208032	2.63501	0.00985756	0.14171	MIR548A3	miRNA	10.2778	1.54973
ENSG00000162407	2.86912	0.00986382	0.141523	PLPP3	protein_coding	9.4001	1.20506
ENSG00000271984	2.80306	0.0099743	0.142829	AL008726.1	antisense_RNA	9.59679	1.28792
ENSG00000212452	1.843	0.0100347	0.143414	SNORD69	snoRNA	15.89	4.14854
ENSG00000128849	-0.802512	0.0100446	0.143278	CGNL1	protein_coding	33.4887	54.7077
ENSG00000112175	-0.989489	0.010048	0.143047	BMP5	protein_coding	20.6456	38.394
ENSG00000240241	2.39432	0.0100812	0.143242	AC108752.1	lincRNA	11.3831	2.02801
ENSG00000173193	0.922225	0.0100963	0.14318	PARP14	protein_coding	46.0414	22.7562
ENSG00000145850	-1.90243	0.0100969	0.142914	TIMD4	protein_coding	4.06532	14.2348
ENSG00000145242	-1.90989	0.0101176	0.142931	EPHA5	protein_coding	4.02097	14.1526
ENSG00000234709	2.69381	0.0101467	0.143066	UPF3AP3	transcribed_processed_pseudogene	9.9589	1.44166
ENSG00000169252	-2.59959	0.0102175	0.143789	ADRB2	protein_coding	1.70445	9.6763
ENSG00000205413	2.57546	0.01024	0.14383	SAMD9	protein_coding	10.4316	1.6392
ENSG00000176105	-0.891666	0.0103088	0.14452	YES1	protein_coding	26.1189	45.3882
ENSG00000063046	-0.428474	0.0103788	0.145224	EIF4B	protein_coding	132.497	167.017
ENSG00000165637	-0.626334	0.0104876	0.146468	VDAC2	protein_coding	57.755	83.5036
ENSG00000130119	1.21498	0.0106946	0.149074	GNL3L	protein_coding	28.9066	11.6633
ENSG00000135457	-0.859313	0.010834	0.150732	TFCP2	protein_coding	28.0575	47.6758
ENSG00000101347	2.46745	0.0112049	0.155598	SAMHD1	protein_coding	10.6814	1.80893
ENSG00000273768	-2.25441	0.0112699	0.156204	U1	snRNA	2.48685	11.1139
ENSG00000275132	2.70483	0.0113193	0.156595	RN7SL663P	misc_RNA	9.62396	1.38258
ENSG00000068079	1.42612	0.0113888	0.15726	IFI35	protein_coding	22.1871	7.73333
ENSG00000199646	1.18599	0.0115068	0.158592	RNU6-1272P	snRNA	29.4342	12.1172
ENSG00000164292	-0.777985	0.0115655	0.159101	RHOBTB3	protein_coding	34.5782	55.5354
ENSG00000254732	2.39797	0.0115858	0.159083	AP001931.1	protein_coding	10.9383	1.94384
ENSG00000125266	-1.01584	0.0116266	0.159344	EFNB2	protein_coding	18.6505	35.3232
ENSG00000162772	1.74873	0.0117198	0.160324	ATF3	protein_coding	16.3709	4.56273
ENSG00000105619	1.33179	0.0117778	0.160817	TFPT	protein_coding	24.3939	9.07701
ENSG00000120742	-0.644072	0.0118745	0.161837	SERP1	protein_coding	52.456	76.7803
ENSG00000275291	-1.011	0.0118937	0.161799	U1	snRNA	18.7418	35.3771
ENSG00000230300	1.91422	0.0119615	0.162419	STARD13-IT1	sense_intronic	14.3868	3.57518
ENSG00000067225	0.442435	0.0120273	0.163012	PKM	protein_coding	161.363	111.221
ENSG00000177469	0.550496	0.0121057	0.163772	CAVIN1	protein_coding	108.034	69.0898
ENSG00000184867	-1.38281	0.0121112	0.163546	ARMCX2	protein_coding	8.76268	21.403
ENSG00000004399	-0.678407	0.0121276	0.163467	PLXND1	protein_coding	46.4468	69.622
ENSG00000122406	-0.334801	0.0121314	0.163219	RPL5	protein_coding	214.631	253.541
ENSG00000108479	1.22664	0.0121359	0.16298	GALK1	protein_coding	27.4937	11.0039
ENSG00000147852	-1.02496	0.0121787	0.163256	VLDLR	protein_coding	18.0264	34.3576
ENSG00000143321	0.517709	0.0123549	0.165317	HDGF	protein_coding	120.072	78.5537
ENSG00000067113	-0.870015	0.0124159	0.165832	PLPP1	protein_coding	26.2545	44.9443
ENSG00000272655	2.68875	0.0127384	0.16983	POLR2J4	transcribed_unprocessed_pseudogene	9.36912	1.36105
ENSG00000250220	-2.1094	0.0128657	0.171216	AC053527.1	antisense_RNA	2.87773	11.6309
ENSG00000254531	2.72065	0.0129616	0.172181	FLJ20021	lincRNA	9.2066	1.3082
ENSG00000215184	-1.16725	0.0130571	0.173136	RPS12P16	processed_pseudogene	12.9713	27.2854
ENSG00000263511	2.61615	0.0131319	0.173815	MIR5699	miRNA	9.5667	1.46148
ENSG00000229473	1.9613	0.0131429	0.173647	RGS17P1	processed_pseudogene	13.562	3.262
ENSG00000141385	-0.632607	0.013358	0.176172	AFG3L2	protein_coding	52.7934	76.6625
ENSG00000244327	2.77012	0.013418	0.176646	AC109992.2	sense_overlapping	8.94472	1.22814
ENSG00000179889	-0.935793	0.0134234	0.176401	PDXDC1	protein_coding	21.6924	38.8669
ENSG00000181472	2.31579	0.0134533	0.176479	ZBTB2	protein_coding	10.9257	2.0554
ENSG00000200959	-0.855056	0.0135207	0.177047	SNORA74A	snoRNA	26.6632	45.173
ENSG00000248008	2.14989	0.0135539	0.177165	NRAV	antisense_RNA	11.9428	2.52055
ENSG00000274210	1.52921	0.0137656	0.179613	U1	snRNA	18.9503	6.14961
ENSG00000269688	1.50436	0.0138116	0.179893	AC008982.2	sense_intronic	19.3949	6.40324
ENSG00000135862	-0.402072	0.0139186	0.180966	LAMC1	protein_coding	139.821	173.053
ENSG00000114315	-1.40873	0.0140327	0.182127	HES1	protein_coding	8.0215	19.9478
ENSG00000177700	1.02768	0.014235	0.184427	POLR2L	protein_coding	34.9195	16.0426
ENSG00000128228	1.75476	0.0142652	0.184493	SDF2L1	protein_coding	15.4008	4.27445
ENSG00000147955	-1.28918	0.0144643	0.186739	SIGMAR1	protein_coding	9.89481	22.6495
ENSG00000206652	-1.70637	0.014998	0.19329	RNU1-1	snRNA	4.83554	14.7803
ENSG00000122566	0.406364	0.0152531	0.196233	HNRNPA2B1	protein_coding	176.318	124.606
ENSG00000238390	2.39189	0.0153595	0.197257	SNORA81	snoRNA	10.1129	1.80473
ENSG00000254333	1.73745	0.0153827	0.19721	NDST1-AS1	lincRNA	15.2695	4.28913
ENSG00000173992	-1.26002	0.015695	0.200864	CCS	protein_coding	10.2117	22.9071
ENSG00000199331	-2.35494	0.0157245	0.200891	Y_RNA	misc_RNA	1.99923	9.57945
ENSG00000223867	1.03356	0.0157862	0.201329	AC098592.1	processed_pseudogene	33.5447	15.3484
ENSG00000166589	-2.3158	0.0159012	0.202444	CDH16	protein_coding	2.08855	9.73959
ENSG00000166226	1.10273	0.0159918	0.203246	CCT2	protein_coding	30.0656	13.1125
ENSG00000140416	-0.433034	0.0162353	0.205984	TPM1	protein_coding	113.921	144.056
ENSG00000136938	0.480898	0.0162861	0.206272	ANP32B	protein_coding	126.689	85.0243
ENSG00000212354	-2.1221	0.0163044	0.206149	RNU6-1242P	snRNA	2.63976	10.7635
ENSG00000238259	-2.23946	0.0165433	0.208809	AC067940.1	processed_pseudogene	2.2658	10.0216
ENSG00000207750	-2.10983	0.0166336	0.209589	MIR553	miRNA	2.66564	10.7769
ENSG00000123104	-0.831214	0.0166391	0.209299	ITPR2	protein_coding	26.7435	44.5666
ENSG00000260708	-1.31567	0.0170276	0.21382	AL118516.1	antisense_RNA	8.96174	20.8939
ENSG00000116649	0.956762	0.0171357	0.21481	SRM	protein_coding	37.1744	17.9391
ENSG00000230077	-2.23074	0.0172702	0.216128	MTAPP2	processed_pseudogene	2.26035	9.93727
ENSG00000151287	-1.3834	0.0174514	0.218024	TEX30	protein_coding	7.85771	19.2005
ENSG00000146066	-1.08601	0.0176831	0.220544	HIGD2A	protein_coding	14.0764	27.9888
ENSG00000111885	1.4902	0.0177293	0.220745	MAN1A1	protein_coding	18.243	6.08235
ENSG00000255176	2.15219	0.0178115	0.221393	AP000941.1	antisense_RNA	10.9862	2.31496
ENSG00000160299	0.939582	0.0179854	0.223177	PCNT	protein_coding	37.7452	18.4327
ENSG00000167767	1.72181	0.0179874	0.222826	KRT80	protein_coding	14.7407	4.18574
ENSG00000223768	1.55381	0.0181723	0.224737	LINC00205	lincRNA	17.022	5.43046
ENSG00000248593	1.59788	0.0182497	0.225315	DSTNP2	transcribed_unprocessed_pseudogene	16.3219	5.05047
ENSG00000198695	-0.230856	0.0183079	0.225654	MT-ND6	protein_coding	413.67	454.693
ENSG00000137628	1.35435	0.0183283	0.225527	DDX60	protein_coding	20.8521	7.63867
ENSG00000198237	-2.0907	0.0183901	0.225909	AC131392.1	unprocessed_pseudogene	2.6488	10.5678
ENSG00000214676	1.37268	0.0185812	0.227876	RPL9P16	processed_pseudogene	20.3402	7.35711
ENSG00000200354	1.9256	0.0186152	0.227912	SNORA71D	snoRNA	12.5126	3.085
ENSG00000107815	2.19783	0.0186587	0.228064	TWNK	protein_coding	10.5475	2.1533
ENSG00000128791	-0.567884	0.0187552	0.228863	TWSG1	protein_coding	60.4638	83.9491
ENSG00000228906	2.0077	0.018796	0.22898	AL353804.1	lincRNA	11.8063	2.74982
ENSG00000210151	1.45937	0.0190812	0.232071	MT-TS1	Mt_tRNA	18.3891	6.26349
ENSG00000184270	-0.572348	0.0192122	0.233277	HIST2H2AB	protein_coding	58.9799	82.1425
ENSG00000214389	-0.824424	0.0192431	0.233267	RPS3AP26	processed_pseudogene	26.0393	43.1893
ENSG00000146733	-1.04278	0.0192611	0.2331	PSPH	protein_coding	15.0862	29.1109
ENSG00000207508	-1.48739	0.0192964	0.233143	RNU6-1237P	snRNA	6.3527	16.6831
ENSG00000123143	-0.964179	0.0195772	0.236148	PKN1	protein_coding	18.0388	32.9629
ENSG00000162517	-1.34523	0.0196676	0.236849	PEF1	protein_coding	8.10885	19.2967
ENSG00000150991	-0.284225	0.0197336	0.237255	UBC	protein_coding	261.776	298.579
ENSG00000158089	-1.11511	0.0198842	0.238676	GALNT14	protein_coding	12.7355	25.8384
ENSG00000184357	-0.440446	0.0199726	0.239345	HIST1H1B	protein_coding	102.942	130.843
ENSG00000144810	-1.9686	0.0201963	0.241632	COL8A1	protein_coding	3.02492	11.0889
ENSG00000019186	-1.81074	0.0201966	0.241243	CYP24A1	protein_coding	3.77633	12.4087
ENSG00000172216	0.882389	0.0202463	0.241444	CEBPB	protein_coding	40.4044	20.5293
ENSG00000174080	-1.5145	0.0203232	0.241968	CTSF	protein_coding	5.96963	15.9745
ENSG00000240531	-1.65821	0.0204006	0.242497	RPL21P123	transcribed_processed_pseudogene	4.73201	13.989
ENSG00000104267	0.490094	0.0204161	0.242289	CA2	protein_coding	113.984	76.0115
ENSG00000198242	-0.225717	0.020542	0.243389	RPL23A	protein_coding	417.817	457.618
ENSG00000269968	-0.811168	0.0206434	0.244197	AC006064.4	antisense_RNA	26.4164	43.414
ENSG00000175550	0.842848	0.0206554	0.243946	DRAP1	protein_coding	43.3984	22.6632
ENSG00000270259	1.34944	0.0207536	0.244712	BX255925.2	processed_pseudogene	20.1502	7.40673
ENSG00000144802	-0.626293	0.0212158	0.249762	NFKBIZ	protein_coding	46.8209	67.6928
ENSG00000205403	2.00499	0.0212563	0.249838	CFI	protein_coding	11.367	2.65249
ENSG00000206754	-1.03388	0.0213113	0.250084	SNORD101	snoRNA	14.8984	28.5718
ENSG00000129353	-1.84608	0.0214591	0.251417	SLC44A2	protein_coding	3.51859	11.8485
ENSG00000239272	2.43861	0.0216357	0.253083	RPL21P10	processed_pseudogene	8.87823	1.53392
ENSG00000118900	-1.15648	0.0216412	0.252744	UBN1	protein_coding	11.3542	23.7062
ENSG00000145494	0.826269	0.0217028	0.253062	NDUFS6	protein_coding	44.176	23.3359
ENSG00000234851	-0.390527	0.0217031	0.252664	RPL23AP42	processed_pseudogene	129.646	159.18
ENSG00000141985	-1.71246	0.0217947	0.253329	SH3GL1	protein_coding	4.26105	13.0794
ENSG00000266467	-2.19526	0.0218891	0.254024	RN7SL220P	misc_RNA	2.19027	9.39523
ENSG00000018408	-0.878985	0.0218895	0.253628	WWTR1	protein_coding	21.5565	37.132
ENSG00000075426	0.687076	0.0221649	0.256414	FOSL2	protein_coding	60.4519	35.1681
ENSG00000122641	-0.44567	0.022303	0.257606	INHBA	protein_coding	96.7999	123.482
ENSG00000152818	-0.573524	0.0223195	0.257393	UTRN	protein_coding	55.9157	77.9385
ENSG00000140350	1.00918	0.022556	0.259712	ANP32A	protein_coding	31.1517	14.4964
ENSG00000135148	-1.1034	0.0226806	0.260738	TRAFD1	protein_coding	12.5079	25.1716
ENSG00000137449	-1.8286	0.0226825	0.260353	CPEB2	protein_coding	3.54218	11.7843
ENSG00000248479	-2.27988	0.022916	0.262622	AC104137.1	lincRNA	1.94211	8.83396
ENSG00000170004	0.607125	0.022969	0.262819	CHD3	protein_coding	74.4105	45.7553
ENSG00000116675	-1.26022	0.0231291	0.264241	DNAJC6	protein_coding	9.02214	20.2415
ENSG00000114353	-0.707598	0.0234785	0.267815	GNAI2	protein_coding	34.4786	52.7386
ENSG00000204237	1.83358	0.0237935	0.270988	OXLD1	protein_coding	12.3344	3.24136
ENSG00000196756	1.83642	0.0241022	0.274079	SNHG17	processed_transcript	12.2546	3.21404
ENSG00000164182	1.32486	0.0241099	0.273743	NDUFAF2	protein_coding	19.7171	7.37207
ENSG00000109971	0.362079	0.0242104	0.274459	HSPA8	protein_coding	188.693	137.509
ENSG00000269997	-2.09153	0.0242252	0.274204	AC068790.3	sense_intronic	2.4174	9.65008
ENSG00000159128	-1.10194	0.0242292	0.273827	IFNGR2	protein_coding	12.2705	24.6688
ENSG00000141401	0.593537	0.0242565	0.273714	IMPA2	protein_coding	76.0716	47.2193
ENSG00000144481	1.95077	0.024374	0.274619	TRPM8	protein_coding	11.2559	2.72715
ENSG00000139832	-0.822192	0.0246646	0.277467	RAB20	protein_coding	24.1357	39.97
ENSG00000221869	-0.502132	0.0246674	0.277075	CEBPD	protein_coding	72.2808	95.8849
ENSG00000185222	0.434265	0.0248887	0.279134	TCEAL9	protein_coding	133.261	92.3733
ENSG00000123200	0.608235	0.0249384	0.279265	ZC3H13	protein_coding	72.1215	44.3136
ENSG00000088305	-1.83845	0.0249422	0.278882	DNMT3B	protein_coding	3.38157	11.327
ENSG00000170315	0.266516	0.0249759	0.278834	UBB	protein_coding	333.146	259.403
ENSG00000259207	2.34382	0.0250323	0.27904	ITGB3	protein_coding	8.85383	1.63358
ENSG00000135046	0.676731	0.0251751	0.280206	ANXA1	protein_coding	59.4691	34.8454
ENSG00000235298	0.900244	0.0254176	0.282478	AL354733.3	antisense_RNA	36.1947	18.1641
ENSG00000188707	2.21775	0.0256552	0.284687	ZBED6CL	protein_coding	9.3861	1.88994
ENSG00000104687	-0.830931	0.0257065	0.284826	GSR	protein_coding	23.225	38.6955
ENSG00000235445	1.91254	0.0260243	0.287913	AC016027.3	sense_intronic	11.2976	2.81076
ENSG00000147174	-2.22628	0.0263726	0.291328	GCNA	protein_coding	1.97733	8.66614
ENSG00000243398	-1.99951	0.026689	0.294381	RN7SL141P	misc_RNA	2.64059	9.88972
ENSG00000144711	-0.939265	0.0269249	0.296537	IQSEC1	protein_coding	17.2256	30.9379
ENSG00000230225	2.35455	0.0269348	0.296202	MTND5P14	unprocessed_pseudogene	8.58392	1.57205
ENSG00000143158	-1.32305	0.0270217	0.296713	MPC2	protein_coding	7.59113	17.7891
ENSG00000079691	-0.970681	0.0270424	0.296498	CARMIL1	protein_coding	15.9296	29.2401
ENSG00000175220	-0.944272	0.0272587	0.298424	ARHGAP1	protein_coding	16.94	30.5307
ENSG00000107201	1.25338	0.0275225	0.300863	DDX58	protein_coding	20.5239	8.06354
ENSG00000108239	-1.09047	0.0275608	0.300835	TBC1D12	protein_coding	12.0279	23.9897
ENSG00000184840	-0.284622	0.0279785	0.304941	TMED9	protein_coding	231.947	264.63
ENSG00000235672	2.2192	0.0282	0.3069	AC090286.2	transcribed_processed_pseudogene	9.07091	1.82463
ENSG00000135723	1.34967	0.0282263	0.306731	FHOD1	protein_coding	18.1364	6.66545
ENSG00000276916	-1.73827	0.0284282	0.308469	AL442125.2	sense_intronic	3.74019	11.6878
ENSG00000186594	2.31641	0.0286051	0.30993	MIR22HG	lincRNA	8.56693	1.61097
ENSG00000132274	-0.585755	0.0287083	0.310591	TRIM22	protein_coding	48.9254	68.7756
ENSG00000125877	1.89876	0.0287113	0.310166	ITPA	protein_coding	11.0172	2.76731
ENSG00000164683	-1.23442	0.0287264	0.309874	HEY1	protein_coding	8.79819	19.3893
ENSG00000173482	-0.749752	0.0287561	0.30974	PTPRM	protein_coding	28.1989	44.4119
ENSG00000233927	-0.695026	0.0288462	0.310256	RPS28	protein_coding	33.4042	50.6518
ENSG00000105671	1.57773	0.0289229	0.310625	DDX49	protein_coding	14.2387	4.4678
ENSG00000017797	-0.52218	0.0289701	0.310678	RALBP1	protein_coding	62.7257	84.3737
ENSG00000108588	0.612655	0.0289777	0.310307	CCDC47	protein_coding	67.5245	41.3622
ENSG00000204262	0.292559	0.0294371	0.314767	COL5A2	protein_coding	263.309	201.357
ENSG00000119421	-1.0384	0.029492	0.314896	NDUFA8	protein_coding	13.1814	25.3582
ENSG00000266109	1.81943	0.0294958	0.314479	MIR4440	miRNA	11.5602	3.06783
ENSG00000122729	0.970613	0.0295264	0.314349	ACO1	protein_coding	30.2546	14.4603
ENSG00000074695	-0.449856	0.0295822	0.314487	LMAN1	protein_coding	85.9979	110.022
ENSG00000068697	-0.598354	0.0296884	0.315161	LAPTM4A	protein_coding	46.1193	65.3997
ENSG00000151892	-0.977515	0.0302762	0.320937	GFRA1	protein_coding	15.0468	27.7508
ENSG00000154277	0.288512	0.0304553	0.32237	UCHL1	protein_coding	267.031	204.777
ENSG00000171564	-0.481641	0.0305782	0.323205	FGB	protein_coding	73.3121	95.8813
ENSG00000140740	-0.734514	0.0307478	0.324531	UQCRC2	protein_coding	28.8252	44.9214
ENSG00000229152	-2.11566	0.0307704	0.324303	ANKRD10-IT1	sense_intronic	2.15251	8.73757
ENSG00000087087	0.854746	0.0309382	0.325605	SRRT	protein_coding	36.8414	19.081
ENSG00000270116	1.13838	0.0309462	0.325223	AP001429.1	sense_intronic	22.9145	9.74977
ENSG00000125968	-0.717374	0.0309628	0.324933	ID1	protein_coding	30.3209	46.6942
ENSG00000114107	-1.14752	0.0318031	0.333274	CEP70	protein_coding	10.1089	20.9756
ENSG00000130826	0.713021	0.0320494	0.335377	DKC1	protein_coding	49.7473	28.4249
ENSG00000167693	0.847798	0.0322177	0.336659	NXN	protein_coding	36.7999	19.1516
ENSG00000024422	0.589933	0.0323578	0.337642	EHD2	protein_coding	69.3832	43.1754
ENSG00000198134	1.65474	0.0324118	0.337726	AC007537.1	processed_pseudogene	12.7494	3.79257
ENSG00000004779	-1.49372	0.0324209	0.337342	NDUFAB1	protein_coding	5.25382	13.858
ENSG00000184304	-1.14286	0.0325016	0.337704	PRKD1	protein_coding	10.1255	20.9423
ENSG00000100196	-0.980439	0.03251	0.337314	KDELR3	protein_coding	14.5533	26.895
ENSG00000107581	0.324438	0.0325893	0.33766	EIF3A	protein_coding	208.558	156.002
ENSG00000131469	0.174855	0.0338247	0.349966	RPL27	protein_coding	670.927	556.684
ENSG00000167323	-0.676795	0.0339581	0.350853	STIM1	protein_coding	33.3736	49.97
ENSG00000104324	-0.939717	0.0340096	0.350891	CPQ	protein_coding	15.7957	28.3787
ENSG00000187653	1.05489	0.0340649	0.350969	TMSB4XP8	processed_pseudogene	25.0077	11.2743
ENSG00000136052	-1.34712	0.0341502	0.351355	SLC41A2	protein_coding	6.66411	15.8794
ENSG00000112414	-0.951965	0.0343932	0.35336	ADGRG6	protein_coding	15.2613	27.6523
ENSG00000135736	-2.09291	0.0345081	0.354046	CCDC102A	protein_coding	2.12364	8.48555
ENSG00000101333	-0.853401	0.0346934	0.355451	PLCB4	protein_coding	19.5844	33.142
ENSG00000121766	-0.726006	0.0347583	0.355619	ZCCHC17	protein_coding	28.2605	43.7825
ENSG00000128595	-0.310186	0.0349471	0.357053	CALU	protein_coding	178.317	207.08
ENSG00000173402	-1.43709	0.0349487	0.356574	DAG1	protein_coding	5.62604	14.2686
ENSG00000115306	-0.401982	0.0350528	0.35714	SPTBN1	protein_coding	102.768	127.185
ENSG00000124171	-1.27001	0.0351282	0.357413	PARD6B	protein_coding	7.61818	17.208
ENSG00000266531	-1.70895	0.0356774	0.362498	MIR4706	miRNA	3.59212	10.9993
ENSG00000142156	0.445086	0.0357886	0.363125	COL6A1	protein_coding	111.543	76.7409
ENSG00000207595	1.6659	0.0358462	0.363208	MIR181A2	miRNA	12.1529	3.58727
ENSG00000272668	-2.02436	0.0358516	0.362763	AL590560.2	antisense_RNA	2.29056	8.72781
ENSG00000150753	0.497967	0.0359295	0.363051	CCT5	protein_coding	90.628	60.1076
ENSG00000143761	-0.403519	0.0359447	0.362706	ARF1	protein_coding	100.949	125.067
ENSG00000065534	0.863065	0.0360078	0.362844	MYLK	protein_coding	34.2185	17.6207
ENSG00000236762	-1.873	0.0360767	0.36304	RPL19P16	processed_pseudogene	2.81298	9.65089
ENSG00000239306	0.893606	0.0360794	0.362571	RBM14	protein_coding	32.2345	16.2513
ENSG00000223692	1.02961	0.0364309	0.365603	DIP2A-IT1	sense_intronic	25.3579	11.6343
ENSG00000178919	2.11328	0.0365719	0.366518	FOXE1	protein_coding	8.75035	1.89424
ENSG00000152527	-1.84206	0.0372611	0.372915	PLEKHH2	protein_coding	2.9028	9.74773
ENSG00000011478	1.58813	0.0373206	0.373003	QPCTL	protein_coding	12.8137	3.9918
ENSG00000132541	1.15276	0.0375412	0.374698	RIDA	protein_coding	20.865	8.78967
ENSG00000229235	1.78563	0.0376543	0.375317	RPL37P18	processed_pseudogene	10.8162	2.93843
ENSG00000054598	-1.68801	0.0376869	0.375133	FOXC1	protein_coding	3.63012	10.9555
ENSG00000136244	1.4546	0.0378005	0.375754	IL6	protein_coding	14.5103	4.95872
ENSG00000102753	0.976977	0.0378394	0.375632	KPNA3	protein_coding	27.2463	12.9652
ENSG00000226221	0.991376	0.037852	0.375251	RPL26P19	processed_pseudogene	26.5895	12.527
ENSG00000127337	1.50584	0.0379452	0.375668	YEATS4	protein_coding	13.7614	4.53865
ENSG00000115524	-0.545051	0.0381759	0.377443	SF3B1	protein_coding	51.4651	70.333
ENSG00000212907	-0.15649	0.0382182	0.377354	MT-ND4L	protein_coding	711.857	743.141
ENSG00000126267	-0.472547	0.0385163	0.379787	COX6B1	protein_coding	69.9589	90.921
ENSG00000196205	-0.466805	0.0389499	0.383547	EEF1A1P5	processed_pseudogene	71.5137	92.5725
ENSG00000102221	-1.37547	0.0389776	0.383305	JADE3	protein_coding	6.01184	14.6095
ENSG00000107882	-1.37747	0.0390828	0.383827	SUFU	protein_coding	5.98382	14.5616
ENSG00000163638	-1.25928	0.0391071	0.383553	ADAMTS9	protein_coding	7.45719	16.7196
ENSG00000166825	0.863384	0.039241	0.384352	ANPEP	protein_coding	33.059	17.0198
ENSG00000158769	-1.9389	0.039416	0.385553	F11R	protein_coding	2.4778	8.89821
ENSG00000123131	0.757835	0.0395276	0.38613	PRDX4	protein_coding	41.2461	22.8466
ENSG00000142669	1.01933	0.0395613	0.385946	SH3BGRL3	protein_coding	24.9542	11.531
ENSG00000223188	2.0737	0.0396482	0.38628	Y_RNA	misc_RNA	8.68203	1.93173
ENSG00000110955	-0.310076	0.0396589	0.385873	ATP5B	protein_coding	169.818	197.195
ENSG00000137693	0.500553	0.0399718	0.388404	YAP1	protein_coding	86.0758	56.9862
ENSG00000172428	1.16914	0.0401151	0.389281	COPS9	protein_coding	19.8688	8.27555
ENSG00000147224	-0.889186	0.0404442	0.391956	PRPS1	protein_coding	16.7749	29.1005
ENSG00000274641	0.663332	0.0404463	0.39146	HIST1H2BO	protein_coding	51.6197	30.5283
ENSG00000155660	0.316257	0.0408184	0.394542	PDIA4	protein_coding	200.485	150.817
ENSG00000140743	-0.756037	0.0409652	0.39544	CDR2	protein_coding	24.1731	38.2377
ENSG00000138496	1.74371	0.0410295	0.395541	PARP9	protein_coding	10.8017	3.02102
ENSG00000005884	0.966731	0.0411354	0.396042	ITGA3	protein_coding	26.8165	12.8516
ENSG00000129295	-1.08661	0.0411667	0.395825	LRRC6	protein_coding	10.4155	20.7182
ENSG00000140682	-1.72135	0.041205	0.395676	TGFB1I1	protein_coding	3.32971	10.2838
ENSG00000184752	0.741618	0.0412849	0.395926	NDUFA12	protein_coding	42.0827	23.5735
ENSG00000162522	-1.04855	0.0414662	0.397146	KIAA1522	protein_coding	11.3005	21.8933
ENSG00000185630	-2.07271	0.0415137	0.397083	PBX1	protein_coding	2.02705	7.98699
ENSG00000019549	-1.22415	0.0415834	0.397232	SNAI2	protein_coding	7.79253	17.0512
ENSG00000113407	0.618351	0.0417908	0.398695	TARS	protein_coding	57.7109	35.2116
ENSG00000178502	-1.59436	0.0418201	0.398457	KLHL11	protein_coding	4.03147	11.402
ENSG00000078246	-0.715323	0.0418912	0.398618	TULP3	protein_coding	27.1383	41.7336
ENSG00000178695	-1.28749	0.0425343	0.404213	KCTD12	protein_coding	6.82833	15.6119
ENSG00000227666	-1.94995	0.042535	0.403698	CYCSP24	processed_pseudogene	2.36618	8.56274
ENSG00000208772	-0.955669	0.0426136	0.403922	SNORD94	snoRNA	13.8925	25.2368
ENSG00000107862	-0.775356	0.0427008	0.404227	GBF1	protein_coding	22.4464	35.9851
ENSG00000071054	-0.874078	0.0427064	0.40376	MAP4K4	protein_coding	17.0678	29.3003
ENSG00000135048	0.674365	0.0431652	0.407573	TMEM2	protein_coding	48.8212	28.6533
ENSG00000153707	-0.839835	0.0432376	0.407732	PTPRD	protein_coding	18.6134	31.2041
ENSG00000278463	-0.920997	0.043645	0.411046	HIST1H2AB	protein_coding	14.99	26.584
ENSG00000186468	-0.313552	0.0438826	0.412755	RPS23	protein_coding	159.166	185.272
ENSG00000108511	1.92909	0.0438944	0.412338	HOXB6	protein_coding	9.15368	2.25139
ENSG00000174307	0.856254	0.0439951	0.412756	PHLDA3	protein_coding	32.0013	16.5569
ENSG00000202515	-0.518568	0.0443821	0.415855	VTRNA1-3	misc_RNA	53.9718	72.4172
ENSG00000163932	-1.56489	0.0444295	0.41577	PRKCD	protein_coding	4.12327	11.4259
ENSG00000161956	1.99894	0.0445659	0.416515	SENP3	protein_coding	8.67897	2.03376
ENSG00000169715	1.11888	0.0445679	0.416004	MT1E	protein_coding	20.418	8.8058
ENSG00000172809	-0.434578	0.0446049	0.415822	RPL38	protein_coding	78.9449	99.9345
ENSG00000196230	0.242711	0.0448249	0.417343	TUBB	protein_coding	319.114	252.611
ENSG00000159210	1.19821	0.0449813	0.418269	SNF8	protein_coding	18.2296	7.44131
ENSG00000168288	-0.659208	0.0449856	0.41778	MMADHC	protein_coding	31.6343	46.7918
ENSG00000142694	-1.75415	0.0452495	0.419701	EVA1B	protein_coding	3.04975	9.63574
ENSG00000165516	-1.38566	0.0452891	0.419539	KLHDC2	protein_coding	5.55106	13.5854
ENSG00000116133	-0.523617	0.0456228	0.422097	DHCR24	protein_coding	52.236	70.3338
ENSG00000170915	-1.28722	0.0458354	0.42353	PAQR8	protein_coding	6.6222	15.1379
ENSG00000102038	0.363031	0.04647	0.428855	SMARCA1	protein_coding	146.573	106.743
ENSG00000198146	-0.977729	0.0465914	0.429436	ZNF770	protein_coding	12.6891	23.406
ENSG00000187536	-1.44208	0.0468925	0.431669	TPM3P7	processed_pseudogene	4.95256	12.604
ENSG00000200075	1.48752	0.0469125	0.431313	SNORA25	snoRNA	12.8455	4.29074
ENSG00000280206	-1.60203	0.0474829	0.436012	AC026401.3	lincRNA	3.77633	10.7374
ENSG00000103642	0.84832	0.0475842	0.436396	LACTB	protein_coding	31.4542	16.3636
ENSG00000135404	0.540649	0.0477172	0.437071	CD63	protein_coding	69.5143	44.7603
ENSG00000135002	1.67234	0.047755	0.436872	RFK	protein_coding	10.7533	3.16002
ENSG00000084090	-0.739417	0.0478712	0.43739	STARD7	protein_coding	23.8181	37.2446
ENSG00000130589	1.64424	0.0483165	0.44091	HELZ2	protein_coding	10.9609	3.28436
ENSG00000166452	1.15593	0.048595	0.442902	AKIP1	protein_coding	18.6781	7.85115
ENSG00000146386	0.963284	0.0487142	0.443438	ABRACL	protein_coding	25.1315	12.0729
ENSG00000198728	-0.919164	0.0488442	0.444072	LDB1	protein_coding	14.3582	25.4311
ENSG00000136161	-1.61866	0.048939	0.444383	RCBTB2	protein_coding	3.63039	10.4421
ENSG00000183386	-1.59122	0.0490849	0.445157	FHL3	protein_coding	3.78764	10.6892
ENSG00000175592	1.54884	0.0492624	0.446216	FOSL1	protein_coding	11.8513	3.79394
ENSG00000160214	1.07097	0.0493929	0.446848	RRP1	protein_coding	20.979	9.35324
ENSG00000102316	-0.40446	0.049395	0.446317	MAGED2	protein_coding	88.1734	109.311
ENSG00000277476	-1.50215	0.0495381	0.44706	AC005332.8	lincRNA	4.36591	11.5834
ENSG00000061918	-1.26778	0.0497093	0.448055	GUCY1B3	protein_coding	6.63798	14.9708
ENSG00000212125	1.48356	0.0497494	0.447867	TAS2R15P	processed_pseudogene	12.5742	4.21166
ENSG00000134954	0.790319	0.0500561	0.450076	ETS1	protein_coding	34.7492	18.8194
ENSG00000161888	0.758684	0.0502555	0.451316	SPC24	protein_coding	37.2312	20.6106
ENSG00000169249	1.04883	0.0504802	0.452781	ZRSR2	protein_coding	21.5016	9.73449
ENSG00000184216	0.91507	0.0505251	0.452631	IRAK1	protein_coding	26.9563	13.3896
ENSG00000260060	1.22319	0.0507414	0.454015	AC009088.1	antisense_RNA	16.7555	6.72216
ENSG00000058085	1.4496	0.0510345	0.456082	LAMC2	protein_coding	12.8717	4.41402
ENSG00000277157	-0.386585	0.0510592	0.455748	HIST1H4D	protein_coding	95.7154	117.2
ENSG00000127399	1.08498	0.0513279	0.45759	LRRC61	protein_coding	20.1975	8.91774
ENSG00000125734	-1.50443	0.0513738	0.457444	GPR108	protein_coding	4.28055	11.3749
ENSG00000206859	-1.06425	0.0514963	0.45798	RNU6-767P	snRNA	9.95257	19.4929
ENSG00000119707	0.544448	0.052091	0.462709	RBM25	protein_coding	66.0633	42.4263
ENSG00000139726	0.88935	0.0521539	0.462708	DENR	protein_coding	27.8916	14.1034
ENSG00000069399	1.31734	0.0524267	0.464568	BCL3	protein_coding	14.7116	5.52934
ENSG00000134070	-1.66793	0.0524996	0.464653	IRAK2	protein_coding	3.25916	9.70005
ENSG00000130749	1.403	0.0526747	0.465642	ZC3H4	protein_coding	13.3327	4.72218
ENSG00000115365	-1.11182	0.0529188	0.467237	LANCL1	protein_coding	8.86223	17.9393
ENSG00000233461	-1.80018	0.052923	0.466713	AL445524.1	antisense_RNA	2.66303	8.68668
ENSG00000102393	1.36301	0.0532128	0.468706	GLA	protein_coding	13.8691	5.05022
ENSG00000122965	0.924868	0.0534432	0.470172	RBM19	protein_coding	25.8275	12.742
ENSG00000212443	0.542148	0.0536561	0.471481	SNORA53	snoRNA	65.699	42.2597
ENSG00000253081	-1.39146	0.0537932	0.47212	RNU4ATAC17P	snRNA	5.09804	12.527
ENSG00000111786	0.583141	0.0538831	0.472345	SRSF9	protein_coding	57.4922	35.9448
ENSG00000106367	1.08939	0.0540395	0.473152	AP1S1	protein_coding	19.6104	8.63214
ENSG00000188486	-0.967507	0.0540687	0.472844	H2AFX	protein_coding	12.1853	22.318
ENSG00000238072	1.42105	0.0542179	0.473585	AC009244.1	processed_pseudogene	12.9098	4.51554
ENSG00000241685	-1.86882	0.0543706	0.474355	ARPC1A	protein_coding	2.38389	8.15504
ENSG00000159055	0.841701	0.0544322	0.474328	MIS18A	protein_coding	30.0484	15.7042
ENSG00000025772	0.989709	0.0545479	0.474774	TOMM34	protein_coding	22.8558	10.7804
ENSG00000176108	-1.70916	0.0550479	0.478558	CHMP6	protein_coding	2.99539	9.17344
ENSG00000140259	0.467339	0.055495	0.481875	MFAP1	protein_coding	84.8457	57.48
ENSG00000160007	-0.685298	0.0556052	0.482262	ARHGAP35	protein_coding	26.444	39.8284
ENSG00000164258	-0.404606	0.0557598	0.483032	NDUFS4	protein_coding	83.4839	103.507
ENSG00000207651	-1.86395	0.0558595	0.483327	MIR28	miRNA	2.37118	8.08427
ENSG00000141753	0.920524	0.0558932	0.483049	IGFBP4	protein_coding	25.5108	12.6238
ENSG00000104946	1.281	0.0560495	0.48383	TBC1D17	protein_coding	14.9079	5.74604
ENSG00000073008	-0.715951	0.0561381	0.484026	PVR	protein_coding	23.8685	36.7212
ENSG00000187109	-0.453155	0.0562804	0.484684	NAP1L1	protein_coding	65.1722	83.5691
ENSG00000201558	-1.28386	0.0565044	0.486043	RNVU1-6	snRNA	6.07897	13.8637
ENSG00000143977	0.950375	0.0565223	0.485629	SNRPG	protein_coding	24.0591	11.6616
ENSG00000170260	-1.30432	0.0565477	0.485279	ZNF212	protein_coding	5.84607	13.523
ENSG00000157514	-1.29845	0.0565837	0.485022	TSC22D3	protein_coding	5.90933	13.6138
ENSG00000268894	-1.24485	0.0569106	0.487255	PLCE1-AS1	antisense_RNA	6.53238	14.5004
ENSG00000196419	0.453552	0.057016	0.487589	XRCC6	protein_coding	88.5508	60.5661
ENSG00000207445	0.807489	0.0573542	0.489912	SNORD15B	snoRNA	31.5039	16.8599
ENSG00000198604	1.03623	0.0574442	0.490111	BAZ1A	protein_coding	20.6948	9.45137
ENSG00000139329	1.22912	0.0575492	0.490437	LUM	protein_coding	15.7129	6.27806
ENSG00000183291	0.665381	0.0575748	0.490086	SELENOF	protein_coding	44.0877	26.0368
ENSG00000086061	0.56034	0.0576966	0.490554	DNAJA1	protein_coding	59.8818	38.0352
ENSG00000169019	0.688111	0.0577464	0.490411	COMMD8	protein_coding	41.4926	24.1212
ENSG00000251348	-1.25027	0.057821	0.490477	HSPD1P11	processed_pseudogene	6.41665	14.2971
ENSG00000230438	0.706847	0.0580073	0.49149	SERPINB9P1	lincRNA	39.4963	22.6644
ENSG00000153113	-0.532103	0.0580586	0.491358	CAST	protein_coding	45.3433	61.4132
ENSG00000143401	0.484231	0.0580683	0.490874	ANP32E	protein_coding	77.8605	52.1338
ENSG00000040275	-0.500956	0.0581298	0.49083	SPDL1	protein_coding	51.6812	68.5024
ENSG00000131462	-0.608565	0.0584925	0.493324	TUBG1	protein_coding	33.6439	48.0478
ENSG00000137409	-0.710134	0.0585731	0.493438	MTCH1	protein_coding	23.8394	36.529
ENSG00000221265	1.86745	0.0586023	0.493119	MIR1255A	miRNA	8.42155	2.16173
ENSG00000076685	-0.710112	0.0588116	0.494314	NT5C2	protein_coding	23.7961	36.4621
ENSG00000128578	1.9185	0.0588581	0.494139	STRIP2	protein_coding	8.10536	2.00824
ENSG00000167862	0.553599	0.0595239	0.499158	MRPL58	protein_coding	60.3258	38.4967
ENSG00000100342	0.734427	0.0595529	0.498832	APOL1	protein_coding	36.4884	20.5419
ENSG00000113732	0.859015	0.0596728	0.499267	ATP6V0E1	protein_coding	27.8234	14.3678
ENSG00000047579	1.42799	0.0597439	0.499293	DTNBP1	protein_coding	12.257	4.26664
ENSG00000164211	-0.841371	0.0601758	0.502331	STARD4	protein_coding	16.0248	26.8931
ENSG00000090861	0.338311	0.0601905	0.501884	AARS	protein_coding	149.085	110.449
ENSG00000160957	1.36442	0.0607028	0.505582	RECQL4	protein_coding	13.0353	4.74198
ENSG00000185787	0.494881	0.0607103	0.505072	MORF4L1	protein_coding	73.284	48.7085
ENSG00000236591	1.59879	0.0608768	0.505883	AL357992.1	antisense_RNA	10.2832	3.17992
ENSG00000076716	-0.692109	0.06096	0.506002	GPC4	protein_coding	24.7867	37.509
ENSG00000180340	1.2372	0.0609797	0.505594	FZD2	protein_coding	15.1375	6.01437
ENSG00000086300	-0.979161	0.0610226	0.50538	SNX10	protein_coding	11.2066	20.6919
ENSG00000130733	-0.983256	0.0610538	0.505069	YIPF2	protein_coding	11.095	20.5441
ENSG00000119285	0.842493	0.061056	0.504519	HEATR1	protein_coding	28.452	14.8617
ENSG00000134590	-0.817086	0.0610623	0.504004	RTL8C	protein_coding	17.0175	28.0823
ENSG00000170581	0.916822	0.0612292	0.504815	STAT2	protein_coding	24.62	12.2143
ENSG00000163629	-0.658293	0.0613401	0.505162	PTPN13	protein_coding	27.6401	40.8578
ENSG00000262434	1.48286	0.0615658	0.506453	AC087392.4	antisense_RNA	11.4222	3.82769
ENSG00000147065	0.264957	0.0617507	0.507405	MSN	protein_coding	234.033	182.426
ENSG00000047315	0.737812	0.0623232	0.511538	POLR2B	protein_coding	35.4288	19.8986
ENSG00000136240	-0.479482	0.0625724	0.51301	KDELR2	protein_coding	54.9016	71.6958
ENSG00000133789	0.996177	0.0626381	0.512976	SWAP70	protein_coding	21.2052	9.95712
ENSG00000144674	-0.602176	0.0628439	0.514089	GOLGA4	protein_coding	33.2937	47.3376
ENSG00000102390	0.833937	0.0629979	0.514775	PBDC1	protein_coding	28.5253	14.9886
ENSG00000226977	1.49261	0.0631348	0.515321	HMGN1P24	processed_pseudogene	11.1769	3.72026
ENSG00000058799	1.44102	0.0631525	0.514893	YIPF1	protein_coding	11.7773	4.0628
ENSG00000105329	0.595665	0.0632321	0.51497	TGFB1	protein_coding	51.3828	31.8475
ENSG00000124535	1.13925	0.0632435	0.514492	WRNIP1	protein_coding	16.9599	7.21182
ENSG00000169855	1.51213	0.0633695	0.514948	ROBO1	protein_coding	10.9446	3.59395
ENSG00000134352	-0.532379	0.0633857	0.51451	IL6ST	protein_coding	43.4579	58.8709
ENSG00000057019	-0.78529	0.0634771	0.514683	DCBLD2	protein_coding	18.2868	29.5191
ENSG00000177383	-1.46443	0.0635117	0.514396	MAGEF1	protein_coding	4.15489	10.739
ENSG00000091483	0.883	0.0637344	0.515631	FH	protein_coding	25.7362	13.0709
ENSG00000143420	-0.991923	0.0638719	0.516175	ENSA	protein_coding	10.6381	19.8167
ENSG00000142541	-0.195683	0.0638859	0.515721	RPL13A	protein_coding	359.591	385.732
ENSG00000140688	-0.93767	0.0640376	0.516378	C16orf58	protein_coding	12.1155	21.7359
ENSG00000141543	-0.491991	0.0643015	0.517937	EIF4A3	protein_coding	51.2462	67.5049
ENSG00000136250	-1.49564	0.0644791	0.518799	AOAH	protein_coding	3.91189	10.3321
ENSG00000129003	-0.800354	0.0645104	0.518483	VPS13C	protein_coding	17.3776	28.346
ENSG00000124762	0.653686	0.0650193	0.522002	CDKN1A	protein_coding	42.9536	25.5735
ENSG00000143368	0.717894	0.065324	0.523876	SF3B4	protein_coding	36.3335	20.6904
ENSG00000164405	0.558039	0.0654204	0.524077	UQCRQ	protein_coding	56.845	36.164
ENSG00000103429	-1.31371	0.065756	0.526191	BFAR	protein_coding	5.34916	12.4544
ENSG00000175416	1.0019	0.0664564	0.531218	CLTB	protein_coding	20.4133	9.54729
ENSG00000239264	1.48968	0.0665317	0.531241	TXNDC5	protein_coding	10.9287	3.64502
ENSG00000205581	0.59766	0.0665469	0.530785	HMGN1	protein_coding	49.828	30.8411
ENSG00000239627	-1.43586	0.0668664	0.532755	RPL12P20	processed_pseudogene	4.25724	10.7878
ENSG00000140464	1.31726	0.0669174	0.532584	PML	protein_coding	13.129	4.93478
ENSG00000138430	-0.825775	0.0672151	0.534375	OLA1	protein_coding	15.8606	26.3313
ENSG00000148331	1.58752	0.0674593	0.535736	ASB6	protein_coding	9.88774	3.0816
ENSG00000142627	0.963345	0.067488	0.535385	EPHA2	protein_coding	21.6229	10.3869
ENSG00000117395	0.898591	0.0678851	0.537955	EBNA1BP2	protein_coding	24.2296	12.1734
ENSG00000170017	-0.53309	0.0681747	0.539667	ALCAM	protein_coding	41.8221	56.6829
ENSG00000125743	0.576486	0.0682613	0.539771	SNRPD2	protein_coding	52.5023	32.9768
ENSG00000166741	0.401482	0.0686228	0.542047	NNMT	protein_coding	101.592	72.0398
ENSG00000101189	0.873806	0.0687328	0.542332	MRGBP	protein_coding	25.2489	12.9054
ENSG00000135090	-1.15375	0.0687374	0.541787	TAOK3	protein_coding	7.17253	14.947
ENSG00000205336	-1.53905	0.0688287	0.541925	ADGRG1	protein_coding	3.52469	9.59379
ENSG00000087076	-1.60505	0.0688889	0.541818	HSD17B14	protein_coding	3.1661	9.02118
ENSG00000171314	0.51201	0.069288	0.544374	PGAM1	protein_coding	64.6035	42.4322
ENSG00000150630	0.940198	0.0695256	0.545657	VEGFC	protein_coding	22.1898	10.8317
ENSG00000119705	0.813201	0.0696901	0.546365	SLIRP	protein_coding	28.3505	15.1124
ENSG00000257698	-1.37844	0.0698622	0.54713	AC084033.3	lincRNA	4.61104	11.2284
ENSG00000135926	-1.41935	0.0702624	0.549678	TMBIM1	protein_coding	4.27559	10.7111
ENSG00000079819	-0.614601	0.0702841	0.549263	EPB41L2	protein_coding	30.1294	43.209
ENSG00000158195	-0.656742	0.0704438	0.549926	WASF2	protein_coding	25.9752	38.3556
ENSG00000080546	1.57525	0.0705064	0.54983	SESN1	protein_coding	9.78262	3.07487
ENSG00000120254	-0.669384	0.0709691	0.552851	MTHFD1L	protein_coding	24.8015	36.9447
ENSG00000171858	-0.319247	0.071034	0.552771	RPS21	protein_coding	122.991	143.73
ENSG00000178440	1.41004	0.0712104	0.553557	LINC00843	lincRNA	11.4724	4.04352
ENSG00000137331	-0.694084	0.0712549	0.553317	IER3	protein_coding	22.8251	34.5878
ENSG00000234797	0.902618	0.0717057	0.55623	RPS3AP6	processed_pseudogene	23.399	11.7234
ENSG00000101413	1.14021	0.0718802	0.556996	RPRD1B	protein_coding	15.9029	6.75788
ENSG00000111481	-0.865548	0.0719918	0.557273	COPZ1	protein_coding	13.7597	23.4821
ENSG00000273802	0.793126	0.0720882	0.557432	HIST1H2BG	protein_coding	29.0979	15.7281
ENSG00000174032	-1.29172	0.0721881	0.557617	SLC25A30	protein_coding	5.32266	12.2052
ENSG00000199377	-0.473594	0.0724144	0.558778	RNU5F-1	snRNA	52.4813	68.256
ENSG00000150756	1.63902	0.0724696	0.558617	FAM173B	protein_coding	9.11105	2.73996
ENSG00000248333	0.938746	0.0725587	0.558717	CDK11B	protein_coding	21.7745	10.6397
ENSG00000185515	1.22924	0.0725855	0.558338	BRCC3	protein_coding	14.042	5.60998
ENSG00000229431	1.659	0.072916	0.560294	AL139289.1	antisense_RNA	8.92681	2.64763
ENSG00000170310	1.38466	0.0730197	0.560504	STX8	protein_coding	11.6438	4.17676
ENSG00000260027	-1.62765	0.073064	0.560259	HOXB7	protein_coding	2.9657	8.5836
ENSG00000223459	1.80378	0.0734954	0.56298	TCAF1P1	unprocessed_pseudogene	7.90796	2.1215
ENSG00000184007	0.677743	0.0736996	0.563955	PTP4A2	protein_coding	37.8573	22.1666
ENSG00000103363	-0.808817	0.0738017	0.564149	ELOB	protein_coding	15.8686	26.0368
ENSG00000160949	1.25365	0.0739353	0.564583	TONSL	protein_coding	13.4877	5.29811
ENSG00000118705	0.479627	0.0739879	0.564398	RPN2	protein_coding	70.4254	47.3061
ENSG00000173930	-1.57647	0.0741247	0.564855	SLCO4C1	protein_coding	3.19438	8.92318
ENSG00000091986	0.903115	0.0745646	0.567618	CCDC80	protein_coding	22.9163	11.4776
ENSG00000171603	-0.698334	0.0746394	0.5676	CLSTN1	protein_coding	21.9895	33.4199
ENSG00000224255	1.20505	0.0746652	0.567208	PDCL3P6	processed_pseudogene	14.2816	5.80216
ENSG00000128602	-0.860589	0.0748838	0.568281	SMO	protein_coding	13.6652	23.2407
ENSG00000134287	0.961276	0.0748938	0.567771	ARF3	protein_coding	20.5924	9.90613
ENSG00000075651	-0.968254	0.0750626	0.568464	PLD1	protein_coding	10.3872	19.0345
ENSG00000267123	-1.15308	0.0752	0.568918	LINC02081	lincRNA	6.86335	14.2961
ENSG00000206634	1.45242	0.0754657	0.570341	SNORA22	snoRNA	10.6526	3.64591
ENSG00000171302	-0.698524	0.0755927	0.570713	CANT1	protein_coding	21.8328	33.1861
ENSG00000261635	-1.09423	0.0757249	0.571125	AC103988.2	processed_pseudogene	7.75059	15.4989
ENSG00000219409	1.57611	0.0758597	0.571554	AL590704.1	processed_pseudogene	9.41704	2.9582
ENSG00000280152	1.71432	0.075873	0.571069	AC009078.3	TEC	8.34972	2.38332
ENSG00000148459	1.71323	0.0760927	0.572136	PDSS1	protein_coding	8.34463	2.38365
ENSG00000099901	0.517694	0.0764389	0.574152	RANBP1	protein_coding	60.2334	39.4063
ENSG00000132581	1.60649	0.0766326	0.575018	SDF2	protein_coding	9.11215	2.80278
ENSG00000169020	-0.558065	0.0768581	0.576122	ATP5I	protein_coding	35.6019	49.0951
ENSG00000111669	0.389019	0.0770179	0.576732	TPI1	protein_coding	101.6	72.6704
ENSG00000228532	1.37821	0.0770366	0.576284	AC005000.1	processed_pseudogene	11.4077	4.11041
ENSG00000109099	-1.25535	0.0773552	0.578078	PMP22	protein_coding	5.50763	12.315
ENSG00000278588	-0.643079	0.0774559	0.578243	HIST1H2BI	protein_coding	25.9288	37.9262
ENSG00000215301	0.416689	0.0774665	0.577735	DDX3X	protein_coding	89.1422	62.5486
ENSG00000115053	0.301535	0.0776332	0.578391	NCL	protein_coding	163.334	124.13
ENSG00000207181	-1.47352	0.0779168	0.579916	SNORA14B	snoRNA	3.69241	9.60402
ENSG00000135040	-1.00381	0.0780683	0.580455	NAA35	protein_coding	9.35318	17.5674
ENSG00000096080	-0.946286	0.0784211	0.582488	MRPS18A	protein_coding	10.7114	19.3319
ENSG00000163453	0.552963	0.0785537	0.582884	IGFBP7	protein_coding	52.6886	33.6379
ENSG00000134058	-1.10325	0.0785696	0.582414	CDK7	protein_coding	7.45575	15.0028
ENSG00000141582	0.635457	0.0785962	0.582024	CBX4	protein_coding	41.044	24.7473
ENSG00000072310	1.10469	0.0787218	0.582367	SREBF1	protein_coding	15.9678	6.95458
ENSG00000269958	1.15404	0.0789285	0.583309	AL049840.4	sense_intronic	14.8632	6.25577
ENSG00000109065	-1.03174	0.079402	0.586218	NAT9	protein_coding	8.6905	16.6418
ENSG00000067798	-1.19556	0.0794476	0.585966	NAV3	protein_coding	6.11308	13.1138
ENSG00000112655	-1.08064	0.0797414	0.587543	PTK7	protein_coding	7.7711	15.3943
ENSG00000210082	0.440732	0.079772	0.587179	MT-RNR2	Mt_rRNA	79.1212	54.5996
ENSG00000043143	1.27451	0.0797904	0.586727	JADE2	protein_coding	12.6331	4.89119
ENSG00000114942	-0.39026	0.0801493	0.588777	EEF1B2	protein_coding	75.4635	92.6375
ENSG00000266538	1.30967	0.0801796	0.588411	AC005838.2	lincRNA	12.0795	4.56425
ENSG00000136877	1.72474	0.080436	0.589703	FPGS	protein_coding	8.02914	2.27531
ENSG00000127418	-0.729421	0.0804709	0.589371	FGFRL1	protein_coding	19.1705	29.7701
ENSG00000164040	0.556126	0.0808616	0.591643	PGRMC2	protein_coding	51.3551	32.7147
ENSG00000136231	-0.882995	0.0809081	0.591394	IGF2BP3	protein_coding	12.3686	21.3647
ENSG00000159200	1.40041	0.0809187	0.590884	RCAN1	protein_coding	10.8492	3.84949
ENSG00000205426	0.469456	0.0810279	0.591093	KRT81	protein_coding	69.8533	47.2538
ENSG00000160284	-1.52747	0.0810905	0.590963	SPATC1L	protein_coding	3.30206	8.91601
ENSG00000092841	0.492322	0.081392	0.592572	MYL6	protein_coding	63.869	42.5262
ENSG00000170385	1.20894	0.081394	0.592001	SLC30A1	protein_coding	13.5807	5.50258
ENSG00000125652	0.705271	0.0814561	0.591866	ALKBH7	protein_coding	33.4964	19.2425
ENSG00000149806	0.562463	0.0816911	0.592987	FAU	protein_coding	50.0415	31.7382
ENSG00000122678	1.19639	0.0820209	0.594793	POLM	protein_coding	13.7503	5.61997
ENSG00000233602	1.06775	0.0820372	0.594325	ERI3-IT1	sense_intronic	16.5085	7.37655
ENSG00000269902	1.33353	0.082284	0.595526	AC234772.3	lincRNA	11.5865	4.30615
ENSG00000145220	0.707463	0.0823858	0.595675	LYAR	protein_coding	33.1125	18.993
ENSG00000228474	-0.381517	0.0825454	0.596242	OST4	protein_coding	77.9636	95.1284
ENSG00000259048	1.50488	0.0826925	0.596718	AL392023.2	antisense_RNA	9.62915	3.17792
ENSG00000126603	-1.35366	0.0827937	0.596862	GLIS2	protein_coding	4.416	10.5704
ENSG00000213585	-0.563113	0.0828099	0.596394	VDAC1	protein_coding	33.5536	46.4326
ENSG00000123144	0.401953	0.0831166	0.598016	TRIR	protein_coding	91.8117	65.0831
ENSG00000109220	-1.36463	0.083286	0.598649	CHIC2	protein_coding	4.31499	10.4075
ENSG00000168710	-0.478047	0.0836062	0.600363	AHCYL1	protein_coding	47.7001	62.2294
ENSG00000183684	0.674926	0.0836858	0.600348	ALYREF	protein_coding	35.6712	20.9274
ENSG00000172239	-0.571195	0.0836971	0.599843	PAIP1	protein_coding	32.3332	44.9952
ENSG00000143862	-1.29055	0.0838152	0.600104	ARL8A	protein_coding	4.93313	11.3028
ENSG00000104904	0.629669	0.0840688	0.601333	OAZ1	protein_coding	40.2449	24.3631
ENSG00000207721	-1.40939	0.0844986	0.60382	MIR186	miRNA	3.95197	9.83222
ENSG00000124201	0.824996	0.0845422	0.603544	ZNFX1	protein_coding	25.0111	13.2237
ENSG00000029725	0.726906	0.0846919	0.604026	RABEP1	protein_coding	31.1092	17.6051
ENSG00000112977	-0.505459	0.0853093	0.607839	DAP	protein_coding	41.8037	55.5831
ENSG00000135318	1.11298	0.0853651	0.607647	NT5E	protein_coding	15.1053	6.54122
ENSG00000183010	-0.4464	0.0856573	0.609137	PYCR1	protein_coding	54.5801	69.6601
ENSG00000086065	0.39238	0.0856982	0.608839	CHMP5	protein_coding	94.443	67.3941
ENSG00000105974	0.474718	0.0858429	0.609277	CAV1	protein_coding	66.3365	44.7114
ENSG00000065054	-0.994574	0.0859836	0.609687	SLC9A3R2	protein_coding	9.07596	16.9379
ENSG00000101049	-1.31271	0.0861174	0.610047	SGK2	protein_coding	4.66214	10.8473
ENSG00000005022	-0.258179	0.0861612	0.609769	SLC25A5	protein_coding	173.515	194.369
ENSG00000157399	-1.3779	0.086257	0.609859	ARSE	protein_coding	4.13323	10.0612
ENSG00000131467	0.736892	0.0862642	0.609324	PSME3	protein_coding	30.0728	16.9012
ENSG00000138587	-0.802303	0.0864149	0.609802	MNS1	protein_coding	14.867	24.2835
ENSG00000198203	-1.61023	0.0868852	0.612532	SULT1C2	protein_coding	2.78133	7.95334
ENSG00000102172	-0.307359	0.0868877	0.611963	SMS	protein_coding	119.836	138.893
ENSG00000129911	1.53572	0.0869465	0.61179	KLF16	protein_coding	9.09386	2.9378
ENSG00000100031	-1.29929	0.0870693	0.612068	GGT1	protein_coding	4.75235	10.9547
ENSG00000166922	1.38812	0.0874043	0.613836	SCG5	protein_coding	10.5448	3.7735
ENSG00000198042	1.31698	0.0875652	0.614378	MAK16	protein_coding	11.4178	4.29242
ENSG00000155329	1.28349	0.088759	0.62216	ZCCHC10	protein_coding	11.7938	4.53791
ENSG00000114019	0.391683	0.0890228	0.623414	AMOTL2	protein_coding	92.7864	66.2439
ENSG00000158526	0.627488	0.0891216	0.623512	TSR2	protein_coding	39.2157	23.7759
ENSG00000196262	0.265072	0.0892548	0.623849	PPIA	protein_coding	193.533	150.845
ENSG00000168404	1.46415	0.0892778	0.623417	MLKL	protein_coding	9.6173	3.26489
ENSG00000224877	1.09468	0.0893187	0.62311	NDUFAF8	protein_coding	15.1328	6.63675
ENSG00000122691	-0.629947	0.0895447	0.624094	TWIST1	protein_coding	25.0988	36.3794
ENSG00000163840	0.992877	0.0898012	0.625289	DTX3L	protein_coding	17.704	8.3321
ENSG00000048162	0.986285	0.0898056	0.624727	NOP16	protein_coding	17.9	8.46293
ENSG00000186834	0.818322	0.0898305	0.624309	HEXIM1	protein_coding	24.5273	13.0281
ENSG00000183856	-1.24591	0.0904179	0.627797	IQGAP3	protein_coding	5.15535	11.4521
ENSG00000121236	-1.58944	0.0907086	0.629221	TRIM6	protein_coding	2.80713	7.91228
ENSG00000167978	-0.367307	0.0907187	0.628698	SRRM2	protein_coding	80.2508	96.9594
ENSG00000109814	-0.575127	0.0908304	0.628879	UGDH	protein_coding	30.444	42.4818
ENSG00000213281	0.823823	0.0908829	0.628649	NRAS	protein_coding	24.0891	12.7466
ENSG00000148926	1.28433	0.0913189	0.631071	ADM	protein_coding	11.5957	4.45911
ENSG00000059573	-0.596257	0.0915784	0.63227	ALDH18A1	protein_coding	27.9886	39.6316
ENSG00000255769	-1.60232	0.0917439	0.632817	GOLGA2P10	transcribed_unprocessed_pseudogene	2.73236	7.77057
ENSG00000130402	-0.267072	0.0917581	0.632322	ACTN4	protein_coding	156.098	175.94
ENSG00000248527	0.200992	0.0917904	0.631951	MTATP6P1	unprocessed_pseudogene	323.899	263.922
ENSG00000277791	0.488388	0.0918904	0.632048	PSMB3	protein_coding	60.6327	40.4816
ENSG00000109854	-1.00359	0.09221	0.633653	HTATIP2	protein_coding	8.54636	16.0495
ENSG00000136883	-1.16689	0.0922472	0.633316	KIF12	protein_coding	5.97251	12.5602
ENSG00000171163	1.64418	0.0923617	0.63351	ZNF692	protein_coding	7.96403	2.38647
ENSG00000177051	1.0903	0.0923621	0.632922	FBXO46	protein_coding	14.9472	6.57533
ENSG00000115268	0.459113	0.0925937	0.633917	RPS15	protein_coding	67.624	46.0749
ENSG00000226766	0.747242	0.0928846	0.635317	FABP7P1	processed_pseudogene	28.1631	15.7148
ENSG00000104897	-0.786839	0.0931607	0.636612	SF3A2	protein_coding	14.9005	24.0787
ENSG00000111875	1.54958	0.0931909	0.636227	ASF1A	protein_coding	8.6329	2.76221
ENSG00000006062	1.02007	0.0933243	0.636546	MAP3K14	protein_coding	16.5676	7.65169
ENSG00000172115	0.598215	0.0933909	0.63641	CYCS	protein_coding	41.5998	25.7383
ENSG00000085063	0.571089	0.0934503	0.636224	CD59	protein_coding	45.2013	28.4975
ENSG00000138193	-1.60681	0.0934514	0.635643	PLCE1	protein_coding	2.68461	7.6586
ENSG00000112306	-0.224425	0.0937762	0.637261	RPS12	protein_coding	221.528	242.414
ENSG00000177156	0.719321	0.0938667	0.637287	TALDO1	protein_coding	29.9191	17.0208
ENSG00000208018	1.63501	0.0938695	0.636718	MIR645	miRNA	7.9544	2.39878
ENSG00000156804	1.5262	0.0938817	0.636213	FBXO32	protein_coding	8.7905	2.85859
ENSG00000230409	-1.30186	0.0941347	0.63734	TCEA1P2	processed_pseudogene	4.52659	10.453
ENSG00000182095	0.560768	0.0941938	0.637152	TNRC18	protein_coding	46.5018	29.5279
ENSG00000244398	-0.694168	0.094378	0.637811	AC116533.1	processed_pseudogene	19.6228	29.7369
ENSG00000198712	-0.0565211	0.0944625	0.637795	MT-CO2	protein_coding	3630.44	3536.26
ENSG00000158716	-0.918848	0.0944903	0.637397	DUSP23	protein_coding	10.354	18.3349
ENSG00000057608	-0.316677	0.0945732	0.637371	GDI2	protein_coding	107.295	125.164
ENSG00000127774	-0.857312	0.0946361	0.637211	EMC6	protein_coding	12.1393	20.5987
ENSG00000040633	0.893176	0.0948848	0.6383	PHF23	protein_coding	20.4842	10.3304
ENSG00000026297	-1.14192	0.0948961	0.637792	RNASET2	protein_coding	6.18996	12.7941
ENSG00000197712	-0.594279	0.0953321	0.640137	FAM114A1	protein_coding	27.5561	38.9658
ENSG00000109062	-0.60133	0.0953384	0.639595	SLC9A3R1	protein_coding	26.847	38.1491
ENSG00000125648	-0.862275	0.095343	0.639042	SLC25A23	protein_coding	11.9282	20.3103
ENSG00000226045	-1.26211	0.0956712	0.640657	AC234644.1	processed_pseudogene	4.83778	10.868
ENSG00000138071	0.377459	0.0960955	0.642912	ACTR2	protein_coding	95.1979	68.639
ENSG00000106993	0.604403	0.0967915	0.646979	CDC37L1	protein_coding	40.0086	24.6479
ENSG00000111642	-0.289164	0.0968511	0.646789	CHD4	protein_coding	128.132	146.648
ENSG00000224594	-1.11947	0.0971577	0.648247	RPL29P19	processed_pseudogene	6.40334	13.0308
ENSG00000108854	-0.725811	0.097334	0.648834	SMURF2	protein_coding	17.4402	27.0155
ENSG00000135976	-1.08523	0.0977541	0.651044	ANKRD36	protein_coding	6.87062	13.6537
ENSG00000120738	-0.98454	0.0977767	0.650605	EGR1	protein_coding	8.64296	16.018
ENSG00000186141	0.999346	0.0979081	0.650889	POLR3C	protein_coding	16.671	7.81086
ENSG00000120690	0.784506	0.0982294	0.652435	ELF1	protein_coding	25.0623	13.628
ENSG00000168672	-1.14355	0.0982492	0.651977	FAM84B	protein_coding	6.04604	12.5108
ENSG00000120656	-1.11801	0.0983043	0.651754	TAF12	protein_coding	6.37952	12.9692
ENSG00000071967	-0.685509	0.0984515	0.652141	CYBRD1	protein_coding	19.6944	29.6669
ENSG00000164032	0.575904	0.0984593	0.651606	H2AFZ	protein_coding	43.2007	27.1454
ENSG00000260442	-1.56949	0.0988486	0.653593	ATP2A1-AS1	antisense_RNA	2.75938	7.67089
ENSG00000196396	-0.633109	0.0988671	0.653127	PTPN1	protein_coding	23.4542	34.0702
ENSG00000151240	-0.605988	0.0993224	0.655546	DIP2C	protein_coding	25.7724	36.7405
ENSG00000101421	0.340635	0.0995201	0.656261	CHMP4B	protein_coding	113.07	83.6324
ENSG00000139263	-1.06961	0.0995385	0.655794	LRIG3	protein_coding	7.03616	13.8322
ENSG00000265706	-1.07235	0.10007	0.658706	SNORD53B	snoRNA	6.97169	13.7315
ENSG00000113083	-0.717612	0.100095	0.658279	LOX	protein_coding	17.6011	27.1102
ENSG00000197429	1.4367	0.100668	0.661457	IPP	protein_coding	9.23443	3.19514
ENSG00000149273	-0.261471	0.100732	0.661284	RPS3	protein_coding	154.604	173.581
ENSG00000164176	0.429607	0.100767	0.660925	EDIL3	protein_coding	72.7875	50.6177
ENSG00000168884	0.417623	0.100822	0.660693	TNIP2	protein_coding	76.6795	53.769
ENSG00000198034	-0.251036	0.100914	0.660709	RPS4X	protein_coding	168.142	187.419
ENSG00000128185	-1.0964	0.101007	0.66073	DGCR6L	protein_coding	6.57749	13.1729
ENSG00000117228	1.62211	0.101063	0.660509	GBP1	protein_coding	7.70698	2.34504
ENSG00000158373	0.350549	0.101112	0.660242	HIST1H2BD	protein_coding	106.136	77.9664
ENSG00000089327	0.871379	0.101161	0.659975	FXYD5	protein_coding	20.5761	10.5347
ENSG00000019144	1.01345	0.101357	0.660667	PHLDB1	protein_coding	15.9613	7.40563
ENSG00000138759	-1.02678	0.101457	0.66073	FRAS1	protein_coding	7.6626	14.6231
ENSG00000088325	-0.293533	0.101729	0.661913	TPX2	protein_coding	120.631	138.481
ENSG00000108669	-0.838489	0.10196	0.662832	CYTH1	protein_coding	12.229	20.4819
ENSG00000128487	0.704563	0.102078	0.663011	SPECC1	protein_coding	29.5452	16.9809
ENSG00000188153	-0.785457	0.102401	0.664523	COL4A5	protein_coding	14.158	22.8569
ENSG00000123983	-0.545201	0.102791	0.66646	ACSL3	protein_coding	31.862	43.5477
ENSG00000125868	-0.500395	0.102842	0.666209	DSTN	protein_coding	38.4027	50.8821
ENSG00000118523	-0.507894	0.102985	0.666541	CTGF	protein_coding	37.1498	49.4786
ENSG00000170144	0.457142	0.103873	0.671702	HNRNPA3	protein_coding	63.7375	43.4862
ENSG00000158457	-1.03531	0.103936	0.671516	TSPAN33	protein_coding	7.4071	14.2193
ENSG00000202566	-0.974171	0.10424	0.672891	MIR421	miRNA	8.53006	15.6956
ENSG00000126432	-0.502253	0.104856	0.676274	PRDX5	protein_coding	37.6533	49.9536
ENSG00000117133	0.850228	0.10491	0.676024	RPF1	protein_coding	20.9927	10.9067
ENSG00000211491	1.17558	0.105177	0.677155	MIR320D1	miRNA	12.2731	5.08908
ENSG00000204628	-0.243114	0.105195	0.676676	RACK1	protein_coding	175.352	194.386
ENSG00000148358	-0.835924	0.105268	0.676551	GPR107	protein_coding	12.0814	20.1989
ENSG00000082497	1.40791	0.105623	0.67824	SERTAD4	protein_coding	9.25052	3.26522
ENSG00000125817	-0.775264	0.105942	0.679695	CENPB	protein_coding	14.2889	22.9058
ENSG00000103335	0.922947	0.106486	0.682588	PIEZO1	protein_coding	18.1055	8.9443
ENSG00000122971	1.20546	0.106744	0.683645	ACADS	protein_coding	11.6884	4.74729
ENSG00000234685	0.737455	0.106759	0.683145	NUS1P2	processed_pseudogene	26.5511	14.9161
ENSG00000183722	1.25301	0.106819	0.682937	LHFPL6	protein_coding	10.9931	4.32011
ENSG00000118680	-0.196942	0.107016	0.6836	MYL12B	protein_coding	268.589	288.366
ENSG00000138685	0.974031	0.107147	0.683844	FGF2	protein_coding	16.4843	7.8601
ENSG00000132561	-0.704136	0.107181	0.683465	MATN2	protein_coding	17.6283	26.8997
ENSG00000165675	1.30906	0.107218	0.683108	ENOX2	protein_coding	10.2461	3.87315
ENSG00000266315	-0.866244	0.107284	0.682939	MIR4668	miRNA	11.0053	18.7905
ENSG00000163528	-0.802441	0.107355	0.682795	CHCHD4	protein_coding	13.1063	21.4097
ENSG00000197769	0.42155	0.107481	0.683004	MAP1LC3C	protein_coding	72.517	50.712
ENSG00000033050	0.653383	0.107552	0.682867	ABCF2	protein_coding	32.7033	19.4748
ENSG00000060069	1.3268	0.107658	0.682947	CTDP1	protein_coding	10.0105	3.73782
ENSG00000270696	-1.26698	0.107914	0.68398	AC005034.3	antisense_RNA	4.46156	10.0567
ENSG00000140598	1.18428	0.108019	0.684058	EFL1	protein_coding	11.9346	4.91895
ENSG00000112773	1.40368	0.108079	0.683849	FAM46A	protein_coding	9.16351	3.24402
ENSG00000147676	-1.20294	0.108154	0.683735	MAL2	protein_coding	5.05346	10.8963
ENSG00000151657	1.32119	0.108384	0.684596	KIN	protein_coding	10.0345	3.76139
ENSG00000174099	-1.09639	0.108512	0.684822	MSRB3	protein_coding	6.29932	12.6157
ENSG00000149480	0.72993	0.108986	0.687221	MTA2	protein_coding	26.6911	15.0732
ENSG00000141378	1.52702	0.109292	0.688559	PTRH2	protein_coding	8.0259	2.60847
ENSG00000112118	0.606453	0.109422	0.688784	MCM3	protein_coding	36.9542	22.7339
ENSG00000145425	-0.215507	0.109483	0.688578	RPS3A	protein_coding	219.824	239.067
ENSG00000145287	-0.337535	0.10951	0.688162	PLAC8	protein_coding	85.9392	101.711
ENSG00000104549	-0.745373	0.109571	0.687957	SQLE	protein_coding	15.3001	24.0239
ENSG00000108654	0.26922	0.109583	0.687447	DDX5	protein_coding	166.593	129.474
ENSG00000099860	0.918244	0.109913	0.688928	GADD45B	protein_coding	17.9102	8.87669
ENSG00000105372	-0.255706	0.110026	0.689045	RPS19	protein_coding	153.556	171.717
ENSG00000179218	0.162611	0.110069	0.68873	CALR	protein_coding	438.366	366.823
ENSG00000185896	0.480365	0.110366	0.689999	LAMP1	protein_coding	56.0784	37.6497
ENSG00000182004	0.528741	0.110607	0.690919	SNRPE	protein_coding	47.0068	30.5186
ENSG00000179918	-1.19513	0.110618	0.690399	SEPHS2	protein_coding	5.06274	10.8574
ENSG00000136816	1.36977	0.111432	0.694888	TOR1B	protein_coding	9.3325	3.38241
ENSG00000157985	-1.01962	0.111559	0.695093	AGAP1	protein_coding	7.35285	13.9625
ENSG00000202273	1.06539	0.111732	0.695579	Y_RNA	misc_RNA	13.8588	6.20268
ENSG00000274354	1.16792	0.111745	0.695072	AC105105.4	sense_intronic	11.9487	4.98092
ENSG00000152767	-1.06701	0.112096	0.696666	FARP1	protein_coding	6.58512	12.9222
ENSG00000263693	1.44859	0.112314	0.697426	MIR3161	miRNA	8.53352	2.92838
ENSG00000221176	0.97703	0.112804	0.69988	MIR1207	miRNA	15.8866	7.55938
ENSG00000044574	0.227335	0.112841	0.699519	HSPA5	protein_coding	226.052	180.861
ENSG00000162545	-1.16122	0.112991	0.699861	CAMK2N1	protein_coding	5.35473	11.2168
ENSG00000222182	-1.38082	0.113392	0.70175	RNA5SP156	rRNA	3.50169	8.54112
ENSG00000182841	1.53732	0.113441	0.701465	RRP7BP	transcribed_unprocessed_pseudogene	7.76476	2.50564
ENSG00000134333	0.263072	0.113569	0.701662	LDHA	protein_coding	170.263	132.892
ENSG00000197747	0.260796	0.113886	0.703032	S100A10	protein_coding	172.806	135.089
ENSG00000147010	-0.635602	0.114079	0.703632	SH3KBP1	protein_coding	21.3134	31.014
ENSG00000235162	0.546476	0.114106	0.703209	C12orf75	protein_coding	43.4229	27.8473
ENSG00000230629	-0.773025	0.114176	0.703047	RPS23P8	processed_pseudogene	13.7321	21.9792
ENSG00000157613	0.515426	0.114479	0.704323	CREB3L1	protein_coding	48.1896	31.5765
ENSG00000162910	-1.18853	0.11448	0.703743	MRPL55	protein_coding	5.02176	10.7203
ENSG00000277224	0.685427	0.114573	0.703722	HIST1H2BF	protein_coding	28.8908	16.8266
ENSG00000215492	-0.541462	0.115005	0.705784	HNRNPA1P7	processed_pseudogene	30.1871	41.1517
ENSG00000236427	1.0601	0.115311	0.707075	AL589986.2	lincRNA	13.6975	6.15305
ENSG00000200785	0.992712	0.115513	0.707724	SNORD8	snoRNA	15.2426	7.17454
ENSG00000148303	-0.199645	0.115717	0.708379	RPL7A	protein_coding	248.743	267.559
ENSG00000122126	-0.819194	0.115917	0.709013	OCRL	protein_coding	11.9191	19.6976
ENSG00000168028	-0.235424	0.116337	0.710991	RPSA	protein_coding	176.135	194.216
ENSG00000167721	0.85865	0.116342	0.71043	TSR1	protein_coding	19.3604	10.0001
ENSG00000163131	1.4308	0.116513	0.710884	CTSS	protein_coding	8.49406	2.95101
ENSG00000089280	-0.39787	0.116736	0.711656	FUS	protein_coding	58.1973	71.8197
ENSG00000111639	-0.607699	0.116753	0.711165	MRPL51	protein_coding	23.1985	33.1105
ENSG00000251003	-1.08606	0.116775	0.710714	ZFPM2-AS1	processed_transcript	6.15339	12.2355
ENSG00000160014	-0.332766	0.116886	0.710797	CALM3	protein_coding	85.0153	100.286
ENSG00000130827	-1.23744	0.116891	0.710242	PLXNA3	protein_coding	4.49483	9.92637
ENSG00000204389	0.717418	0.116971	0.710137	HSPA1A	protein_coding	26.3172	14.9915
ENSG00000103047	0.79541	0.117033	0.70993	TANGO6	protein_coding	21.9887	11.8667
ENSG00000125304	-0.47268	0.117126	0.709906	TM9SF2	protein_coding	40.0962	52.1151
ENSG00000166750	1.00416	0.117327	0.710542	SLFN5	protein_coding	14.8084	6.91505
ENSG00000204356	0.426357	0.117345	0.710061	NELFE	protein_coding	67.2156	46.8483
ENSG00000110195	-0.844053	0.117414	0.709897	FOLR1	protein_coding	11.0403	18.5624
ENSG00000177868	-1.40117	0.117514	0.709917	SVBP	protein_coding	3.30116	8.16639
ENSG00000140367	-0.712062	0.11772	0.710576	UBE2Q2	protein_coding	16.2112	24.8735
ENSG00000119801	-0.55966	0.117933	0.71128	YPEL5	protein_coding	27.632	38.1467
ENSG00000180921	1.41683	0.118325	0.713055	FAM83H	protein_coding	8.53581	2.99438
ENSG00000126067	0.832972	0.118426	0.71308	PSMB2	protein_coding	20.1597	10.5999
ENSG00000115652	-0.818673	0.11865	0.713843	UXS1	protein_coding	11.7597	19.4272
ENSG00000084234	0.332338	0.11867	0.71338	APLP2	protein_coding	106.293	79.0733
ENSG00000277437	-0.602032	0.11896	0.714536	MIR3687-1	miRNA	23.4009	33.2684
ENSG00000110200	1.29552	0.118997	0.714179	ANAPC15	protein_coding	9.75323	3.72159
ENSG00000116560	0.292748	0.119263	0.715187	SFPQ	protein_coding	134.669	102.971
ENSG00000202533	1.3455	0.119286	0.714745	Y_RNA	misc_RNA	9.18567	3.38567
ENSG00000152778	1.23428	0.119796	0.717215	IFIT5	protein_coding	10.474	4.16994
ENSG00000142871	0.316533	0.119812	0.716726	CYR61	protein_coding	115.809	87.102
ENSG00000138035	1.06742	0.119914	0.716749	PNPT1	protein_coding	13.2091	5.90359
ENSG00000114854	1.30724	0.120046	0.716959	TNNC1	protein_coding	9.56368	3.61974
ENSG00000162627	-0.592313	0.120288	0.717817	SNX7	protein_coding	24.083	34.0083
ENSG00000130177	-0.790176	0.120417	0.718008	CDC16	protein_coding	12.6271	20.4523
ENSG00000244356	-0.979994	0.120597	0.718497	RN7SL398P	misc_RNA	7.67938	14.1874
ENSG00000120727	-0.371178	0.12066	0.718292	PAIP2	protein_coding	66.0654	80.035
ENSG00000177239	-0.911785	0.121034	0.719935	MAN1B1	protein_coding	9.0621	15.9689
ENSG00000068912	-0.450018	0.121423	0.721662	ERLEC1	protein_coding	43.5589	55.7334
ENSG00000160208	0.595873	0.121632	0.722316	RRP1B	protein_coding	35.6621	22.1005
ENSG00000240463	1.40087	0.121648	0.72183	RPS19P3	processed_pseudogene	8.52885	3.02522
ENSG00000215241	-1.23413	0.122233	0.724716	LINC02449	lincRNA	4.39536	9.68442
ENSG00000133256	-1.02618	0.122796	0.727467	PDE6B	protein_coding	6.81165	12.9937
ENSG00000229932	1.41035	0.122995	0.728057	YWHAZP3	processed_pseudogene	8.38161	2.95351
ENSG00000159228	-0.669953	0.123277	0.72914	CBR1	protein_coding	18.0339	26.8742
ENSG00000204381	-1.03847	0.123414	0.729361	LAYN	protein_coding	6.60137	12.7003
ENSG00000005882	-1.41002	0.123547	0.729562	PDK2	protein_coding	3.14591	7.83022
ENSG00000108179	-0.68165	0.123695	0.729851	PPIF	protein_coding	17.3112	26.0073
ENSG00000179456	-0.954035	0.124142	0.731903	ZBTB18	protein_coding	8.02252	14.5571
ENSG00000150779	1.29203	0.12425	0.731952	TIMM8B	protein_coding	9.52179	3.64206
ENSG00000147862	-0.903272	0.124637	0.733639	NFIB	protein_coding	9.08449	15.9141
ENSG00000196743	-1.31349	0.124827	0.734168	GM2A	protein_coding	3.72321	8.66736
ENSG00000172757	0.529277	0.125211	0.735842	CFL1	protein_coding	43.3334	28.1232
ENSG00000278467	-1.31869	0.125327	0.735936	AC138393.3	lincRNA	3.67747	8.5918
ENSG00000146834	1.20011	0.125727	0.737691	MEPCE	protein_coding	10.6068	4.324
ENSG00000103415	-0.887756	0.12606	0.739053	HMOX2	protein_coding	9.38457	16.2639
ENSG00000278048	1.3654	0.126111	0.738766	U2	snRNA	8.65986	3.14814
ENSG00000167699	1.03907	0.126531	0.740634	GLOD4	protein_coding	13.3247	6.07345
ENSG00000165029	0.824779	0.1269	0.742204	ABCA1	protein_coding	19.5957	10.3621
ENSG00000114446	-0.835294	0.127037	0.742411	IFT57	protein_coding	10.7394	17.9472
ENSG00000259429	-1.0557	0.127396	0.743919	UBE2Q2P2	transcribed_unprocessed_pseudogene	6.2172	12.1049
ENSG00000169679	-0.88891	0.127504	0.74396	BUB1	protein_coding	9.28556	16.1052
ENSG00000035862	-0.546858	0.127546	0.743616	TIMP2	protein_coding	27.6135	37.7844
ENSG00000257954	-0.873246	0.127671	0.743752	AC125611.2	processed_pseudogene	9.66554	16.5832
ENSG00000144591	-1.31319	0.127802	0.743924	GMPPA	protein_coding	3.66726	8.53535
ENSG00000210194	0.853648	0.127804	0.743351	MT-TE	Mt_tRNA	18.3891	9.5314
ENSG00000260032	-0.383737	0.127829	0.742905	NORAD	lincRNA	59.2443	72.3991
ENSG00000136868	-1.24212	0.127928	0.742892	SLC31A1	protein_coding	4.19838	9.30178
ENSG00000181826	-0.882035	0.128051	0.743019	RELL1	protein_coding	9.42628	16.2716
ENSG00000111653	-1.12511	0.128065	0.742515	ING4	protein_coding	5.32496	10.8787
ENSG00000171135	-0.857488	0.128207	0.742752	JAGN1	protein_coding	10.0506	17.0566
ENSG00000108599	1.2797	0.128226	0.742276	AKAP10	protein_coding	9.46419	3.65112
ENSG00000272055	1.04231	0.128376	0.742556	RNU6-6P	snRNA	13.1289	5.9708
ENSG00000162994	1.45774	0.128584	0.743176	CLHC1	protein_coding	7.74328	2.64041
ENSG00000101997	-1.23599	0.129487	0.747808	CCDC22	protein_coding	4.2146	9.29814
ENSG00000257621	1.3209	0.12982	0.749144	PSMA3-AS1	antisense_RNA	8.93597	3.35028
ENSG00000159111	-0.865032	0.129906	0.749048	MRPL10	protein_coding	9.76326	16.6558
ENSG00000089220	-0.368236	0.129926	0.748577	PEBP1	protein_coding	63.977	77.347
ENSG00000276903	-1.36657	0.130001	0.748423	HIST1H2AL	protein_coding	3.28627	7.93694
ENSG00000182326	1.15419	0.130033	0.748023	C1S	protein_coding	11.0345	4.64382
ENSG00000167004	0.299165	0.130271	0.748803	PDIA3	protein_coding	121.915	92.8045
ENSG00000116704	0.96417	0.130759	0.751019	SLC35D1	protein_coding	14.7486	7.08073
ENSG00000111203	1.25117	0.131094	0.752355	ITFG2	protein_coding	9.65774	3.80018
ENSG00000111843	-0.632318	0.131196	0.752351	TMEM14C	protein_coding	19.6735	28.5626
ENSG00000265018	1.37787	0.131613	0.754155	AGAP12P	transcribed_unprocessed_pseudogene	8.29848	2.99082
ENSG00000149929	1.03237	0.131968	0.755603	HIRIP3	protein_coding	13.0899	5.99421
ENSG00000257246	0.971727	0.132142	0.756008	PHBP19	processed_pseudogene	14.4542	6.90313
ENSG00000147471	-1.32041	0.132206	0.755784	PLPBP	protein_coding	3.53618	8.27153
ENSG00000006712	0.54982	0.132211	0.755225	PAF1	protein_coding	38.989	24.946
ENSG00000105245	1.31308	0.132302	0.755157	NUMBL	protein_coding	8.90288	3.35602
ENSG00000154079	-1.30761	0.132354	0.754869	SDHAF4	protein_coding	3.61898	8.39046
ENSG00000175582	-0.490845	0.132709	0.756306	RAB6A	protein_coding	34.0194	44.777
ENSG00000174842	-1.33637	0.133055	0.757689	GLMN	protein_coding	3.41816	8.08442
ENSG00000278730	-0.809275	0.133915	0.761999	AC005332.9	lincRNA	11.1389	18.2823
ENSG00000165629	-0.322752	0.134232	0.763212	ATP5C1	protein_coding	82.7318	96.9171
ENSG00000119280	-0.446065	0.13433	0.763175	C1orf198	protein_coding	41.4877	52.9381
ENSG00000182670	-0.420807	0.134566	0.763924	TTC3	protein_coding	46.9693	58.8925
ENSG00000180776	0.709103	0.134586	0.763452	ZDHHC20	protein_coding	24.4709	14.0204
ENSG00000145536	1.23693	0.134657	0.763264	ADAMTS16	protein_coding	9.6537	3.83629
ENSG00000184384	-0.650786	0.135401	0.766888	MAML2	protein_coding	18.0588	26.5562
ENSG00000104936	-0.971566	0.135422	0.766419	DMPK	protein_coding	7.24962	13.3154
ENSG00000151233	0.97889	0.135864	0.768328	GXYLT1	protein_coding	14.0082	6.65699
ENSG00000160972	1.43798	0.136152	0.769365	PPP1R16A	protein_coding	7.60009	2.62733
ENSG00000155368	-0.365653	0.136407	0.770212	DBI	protein_coding	62.8084	75.7984
ENSG00000196072	1.03459	0.136409	0.769631	BLOC1S2	protein_coding	12.7494	5.82932
ENSG00000172992	-1.28188	0.136591	0.770065	DCAKD	protein_coding	3.7177	8.46698
ENSG00000087077	0.701475	0.136703	0.770107	TRIP6	protein_coding	24.6715	14.2102
ENSG00000131711	0.654555	0.136711	0.769563	MAP1B	protein_coding	27.8767	16.5871
ENSG00000146648	-0.537777	0.136763	0.769268	EGFR	protein_coding	27.3105	37.1352
ENSG00000136143	0.861259	0.136885	0.769364	SUCLA2	protein_coding	17.2827	8.91079
ENSG00000229023	-1.08587	0.13691	0.768914	AC067945.1	processed_pseudogene	5.53617	11.0067
ENSG00000138085	-0.774776	0.13696	0.768608	ATRAID	protein_coding	12.1089	19.4047
ENSG00000230001	0.736804	0.137148	0.769077	AL359095.1	sense_intronic	22.5866	12.6947
ENSG00000067167	0.337364	0.137232	0.76896	TRAM1	protein_coding	93.7402	69.4927
ENSG00000157483	-0.385408	0.137274	0.768608	MYO1E	protein_coding	55.9034	68.3956
ENSG00000146007	0.361162	0.13851	0.774938	ZMAT2	protein_coding	81.9413	59.752
ENSG00000226112	-1.06905	0.138619	0.774958	FCF1P4	processed_pseudogene	5.69545	11.1921
ENSG00000176340	-0.718555	0.138935	0.776135	COX8A	protein_coding	14.2115	21.9037
ENSG00000230043	1.20024	0.138988	0.77584	TMSB4XP6	processed_pseudogene	9.90238	4.03647
ENSG00000110719	0.732144	0.139023	0.775449	TCIRG1	protein_coding	22.6218	12.7556
ENSG00000270640	0.910175	0.139412	0.777025	AC104695.3	sense_intronic	15.5391	7.74472
ENSG00000164465	1.38907	0.139445	0.776619	DCBLD1	protein_coding	7.87497	2.81623
ENSG00000044090	-0.722738	0.140717	0.783109	CUL7	protein_coding	13.9016	21.4882
ENSG00000117298	-0.905157	0.140773	0.782833	ECE1	protein_coding	8.3178	14.5901
ENSG00000160691	0.503982	0.140964	0.783302	SHC1	protein_coding	43.6774	28.8478
ENSG00000197451	0.274105	0.141058	0.78323	HNRNPAB	protein_coding	136.233	105.521
ENSG00000013375	-0.995838	0.141126	0.783016	PGM3	protein_coding	6.64758	12.4168
ENSG00000165672	0.61206	0.141211	0.782894	PRDX3	protein_coding	30.708	18.818
ENSG00000198961	-0.406731	0.141327	0.782948	PJA2	protein_coding	48.8165	60.6143
ENSG00000070756	-0.145646	0.141864	0.785328	PABPC1	protein_coding	414.943	429.935
ENSG00000197157	-0.352637	0.142002	0.785504	SND1	protein_coding	65.9417	78.865
ENSG00000166046	-1.29395	0.142051	0.785184	TCP11L2	protein_coding	3.53448	8.11732
ENSG00000124789	0.735378	0.142078	0.78474	NUP153	protein_coding	22.1056	12.4366
ENSG00000170892	-1.05066	0.142434	0.786115	TSEN34	protein_coding	5.82122	11.2944
ENSG00000204104	0.715866	0.142725	0.787132	TRAF3IP1	protein_coding	23.0947	13.17
ENSG00000185722	1.15659	0.142934	0.787694	ANKFY1	protein_coding	10.2972	4.32633
ENSG00000123505	0.989428	0.142986	0.787389	AMD1	protein_coding	13.2749	6.2626
ENSG00000009335	0.502156	0.14303	0.78704	UBE3C	protein_coding	43.5146	28.7767
ENSG00000119242	-1.27217	0.14311	0.78689	CCDC92	protein_coding	3.66473	8.29038
ENSG00000023608	-1.12814	0.143192	0.786753	SNAPC1	protein_coding	4.89672	10.0249
ENSG00000154556	-0.711671	0.143206	0.786242	SORBS2	protein_coding	14.2137	21.8028
ENSG00000179271	0.425588	0.143352	0.786457	GADD45GIP1	protein_coding	58.8955	41.0712
ENSG00000143742	-0.272588	0.143445	0.786378	SRP9	protein_coding	112.621	127.423
ENSG00000137876	-0.357897	0.144164	0.78973	RSL24D1	protein_coding	63.2149	75.88
ENSG00000102181	-1.08862	0.144639	0.79174	CD99L2	protein_coding	5.29289	10.5431
ENSG00000106244	0.398838	0.145007	0.793167	PDAP1	protein_coding	65.8939	46.8116
ENSG00000100029	0.853563	0.145071	0.792927	PES1	protein_coding	16.8406	8.7293
ENSG00000149657	-0.726355	0.145672	0.795618	LSM14B	protein_coding	13.4098	20.7801
ENSG00000107854	0.633433	0.145799	0.79572	TNKS2	protein_coding	28.2296	17.0448
ENSG00000103145	-1.0241	0.146106	0.796804	HCFC1R1	protein_coding	6.07164	11.5654
ENSG00000077380	-0.557909	0.146187	0.796657	DYNC1I2	protein_coding	24.0334	33.1385
ENSG00000139644	0.417776	0.146249	0.7964	TMBIM6	protein_coding	60.0806	42.1251
ENSG00000105700	0.950497	0.146651	0.797999	KXD1	protein_coding	13.9353	6.75397
ENSG00000140553	-0.895892	0.146672	0.797521	UNC45A	protein_coding	8.27086	14.4149
ENSG00000260979	-1.37462	0.146984	0.798628	AC022167.3	lincRNA	2.97154	7.21695
ENSG00000157933	0.74167	0.147205	0.799235	SKI	protein_coding	21.2307	11.8924
ENSG00000274428	-1.23946	0.147337	0.799362	U1	snRNA	3.82353	8.45571
ENSG00000174607	-1.11741	0.147495	0.799628	UGT8	protein_coding	4.90384	9.96506
ENSG00000174501	-0.881815	0.147815	0.800772	ANKRD36C	protein_coding	8.53044	14.7229
ENSG00000168530	-1.36298	0.147824	0.80023	MYL1	protein_coding	3.02219	7.28096
ENSG00000125944	0.477008	0.148018	0.80069	HNRNPR	protein_coding	46.6348	31.3824
ENSG00000187775	-1.18978	0.148027	0.800152	DNAH17	protein_coding	4.20723	8.98928
ENSG00000154734	0.815707	0.148272	0.800886	ADAMTS1	protein_coding	17.9134	9.53224
ENSG00000128708	1.18359	0.14887	0.803526	HAT1	protein_coding	9.63715	3.97395
ENSG00000179295	0.45506	0.149039	0.80385	PTPN11	protein_coding	50.5973	34.5709
ENSG00000123178	1.0286	0.14905	0.803318	SPRYD7	protein_coding	12.082	5.54713
ENSG00000253948	0.746142	0.149143	0.803232	AC104986.2	lincRNA	20.8096	11.6204
ENSG00000148090	-1.00486	0.149224	0.803076	AUH	protein_coding	6.25151	11.7503
ENSG00000084693	-0.943384	0.149512	0.804037	AGBL5	protein_coding	7.23528	13.032
ENSG00000165283	0.600967	0.149753	0.804746	STOML2	protein_coding	30.4114	18.7801
ENSG00000127990	-0.727972	0.149887	0.804873	SGCE	protein_coding	13.0681	20.2733
ENSG00000270381	-1.29155	0.150273	0.80636	AL138963.2	processed_pseudogene	3.40872	7.8155
ENSG00000181788	-1.35605	0.150419	0.806556	SIAH2	protein_coding	3.02164	7.24478
ENSG00000197256	0.934615	0.150465	0.80621	KANK2	protein_coding	14.0671	6.89328
ENSG00000142534	-0.216805	0.150496	0.805791	RPS11	protein_coding	175.233	190.744
ENSG00000175130	1.01174	0.150799	0.806822	MARCKSL1	protein_coding	12.3092	5.71788
ENSG00000089737	0.612345	0.150859	0.806555	DDX24	protein_coding	29.2486	17.9201
ENSG00000182197	-0.596379	0.151247	0.808046	EXT1	protein_coding	20.2438	28.6676
ENSG00000177602	1.23153	0.151301	0.807743	HASPIN	protein_coding	8.9433	3.5673
ENSG00000207497	-0.824424	0.151461	0.808013	Y_RNA	misc_RNA	9.77871	16.2191
ENSG00000207697	0.841839	0.151468	0.807463	MIR573	miRNA	16.7074	8.73092
ENSG00000134548	-0.965703	0.151474	0.806912	SPX	protein_coding	6.78593	12.4132
ENSG00000180596	-0.239392	0.151504	0.806483	HIST1H2BC	protein_coding	141.925	156.925
ENSG00000096063	0.675353	0.151557	0.806183	SRPK1	protein_coding	24.4931	14.3652
ENSG00000166224	-0.693821	0.151749	0.806618	SGPL1	protein_coding	14.4253	21.8553
ENSG00000105127	0.620242	0.151808	0.806352	AKAP8	protein_coding	28.4543	17.3383
ENSG00000242085	-1.24257	0.152109	0.807364	RPS20P33	processed_pseudogene	3.71232	8.22746
ENSG00000237039	-0.938244	0.152286	0.807719	AC018738.1	processed_pseudogene	7.22897	12.9744
ENSG00000175602	1.03344	0.152732	0.809502	CCDC85B	protein_coding	11.775	5.38808
ENSG00000177731	0.453561	0.152815	0.809357	FLII	protein_coding	49.9737	34.1803
ENSG00000151458	-1.0586	0.152866	0.809046	ANKRD50	protein_coding	5.43132	10.5961
ENSG00000185825	0.551172	0.152873	0.8085	BCAP31	protein_coding	34.9972	22.371
ENSG00000170037	1.25718	0.152884	0.807973	CNTROB	protein_coding	8.59215	3.36685
ENSG00000099331	-0.387512	0.152971	0.807855	MYO9B	protein_coding	51.108	62.6198
ENSG00000196924	0.184237	0.152993	0.807392	FLNA	protein_coding	275.381	227.009
ENSG00000117650	-0.707759	0.153002	0.806858	NEK2	protein_coding	13.7119	20.9761
ENSG00000174684	-0.812576	0.153083	0.806707	B4GAT1	protein_coding	10.0277	16.4961
ENSG00000173915	0.541906	0.153344	0.807499	USMG5	protein_coding	36.0055	23.1637
ENSG00000272620	-0.513765	0.153618	0.808367	AFAP1-AS1	antisense_RNA	27.7464	37.1053
ENSG00000166685	-0.80765	0.153686	0.808147	COG1	protein_coding	10.1379	16.6206
ENSG00000123933	-0.934579	0.153775	0.808034	MXD4	protein_coding	7.24233	12.9654
ENSG00000239899	0.812254	0.153954	0.808395	RN7SL674P	misc_RNA	17.5496	9.36107
ENSG00000054118	0.347973	0.153967	0.807885	THRAP3	protein_coding	81.384	59.8906
ENSG00000169062	0.697313	0.154059	0.807791	UPF3A	protein_coding	22.87	13.2106
ENSG00000241120	-0.893466	0.154113	0.807497	HMGN1P8	processed_pseudogene	8.0247	13.9624
ENSG00000133119	0.952456	0.154143	0.807081	RFC3	protein_coding	13.3867	6.47925
ENSG00000117450	0.215898	0.154362	0.807653	PRDX1	protein_coding	201.465	162.472
ENSG00000107863	0.535593	0.154378	0.807162	ARHGAP21	protein_coding	36.5942	23.6457
ENSG00000103479	-0.631525	0.154438	0.806901	RBL2	protein_coding	17.5599	25.4801
ENSG00000054148	0.660517	0.154914	0.808813	PHPT1	protein_coding	25.0615	14.8505
ENSG00000149925	-0.376992	0.15516	0.809522	ALDOA	protein_coding	53.6235	65.2246
ENSG00000264810	-1.16146	0.155192	0.809114	MIR4441	miRNA	4.30502	9.01942
ENSG00000149503	0.467275	0.155441	0.809836	INCENP	protein_coding	46.709	31.6451
ENSG00000172380	-0.474345	0.155471	0.809418	GNG12	protein_coding	32.7015	42.553
ENSG00000171813	1.01193	0.155525	0.809125	PWWP2B	protein_coding	12.0256	5.5854
ENSG00000143815	0.65555	0.156003	0.811038	LBR	protein_coding	25.2656	15.0231
ENSG00000206921	-0.859189	0.156463	0.812857	RNU6-481P	snRNA	8.68203	14.7514
ENSG00000163870	0.983293	0.156496	0.812453	TPRA1	protein_coding	12.5514	5.94648
ENSG00000276514	-1.29391	0.156573	0.812279	uc_338	misc_RNA	3.2911	7.55818
ENSG00000102931	-0.517562	0.156578	0.811731	ARL2BP	protein_coding	26.9162	36.0899
ENSG00000042445	-1.17635	0.156596	0.81125	RETSAT	protein_coding	4.14689	8.77827
ENSG00000111799	-0.3647	0.156608	0.81074	COL12A1	protein_coding	57.1415	68.9139
ENSG00000210117	1.30111	0.156663	0.810457	MT-TW	Mt_tRNA	7.99693	3.03963
ENSG00000138381	-1.05724	0.15669	0.810024	ASNSD1	protein_coding	5.34779	10.4233
ENSG00000116044	-0.726766	0.156852	0.810292	NFE2L2	protein_coding	12.68	19.6547
ENSG00000134871	-0.174777	0.156967	0.810318	COL4A2	protein_coding	265.017	280.193
ENSG00000139112	-0.715537	0.15704	0.810125	GABARAPL1	protein_coding	13.1201	20.1793
ENSG00000111602	0.632961	0.157103	0.809879	TIMELESS	protein_coding	26.7472	16.155
ENSG00000171604	0.367184	0.157153	0.809569	CXXC5	protein_coding	72.4561	52.6153
ENSG00000141522	0.322496	0.15737	0.810117	ARHGDIA	protein_coding	92.3802	69.194
ENSG00000117399	-0.588233	0.157481	0.810122	CDC20	protein_coding	20.2454	28.5084
ENSG00000137574	0.956794	0.157785	0.811119	TGS1	protein_coding	13.0537	6.2991
ENSG00000111144	-1.04635	0.158186	0.812611	LTA4H	protein_coding	5.441	10.5252
ENSG00000169641	0.651851	0.1585	0.813655	LUZP1	protein_coding	25.2152	15.0316
ENSG00000240399	1.05257	0.158524	0.813209	AC004801.2	transcribed_processed_pseudogene	11.1108	5.01722
ENSG00000138757	0.593108	0.158626	0.813168	G3BP2	protein_coding	29.8247	18.5184
ENSG00000200087	-0.143577	0.158965	0.814333	SNORA73B	snoRNA	392.96	406.574
ENSG00000101447	0.627185	0.158986	0.813876	FAM83D	protein_coding	26.9424	16.3382
ENSG00000101052	0.769107	0.159032	0.813546	IFT52	protein_coding	18.8163	10.3414
ENSG00000109089	-0.714557	0.159264	0.814166	CDR2L	protein_coding	13.0206	20.0127
ENSG00000189159	0.579141	0.159269	0.813623	JPT1	protein_coding	31.0336	19.4564
ENSG00000180304	-0.875462	0.159302	0.813226	OAZ2	protein_coding	8.20248	14.0947
ENSG00000163001	-0.812399	0.159307	0.812687	CFAP36	protein_coding	9.7355	16.0134
ENSG00000180891	0.92589	0.159542	0.813319	CUEDC1	protein_coding	13.6752	6.74193
ENSG00000120158	0.485117	0.159784	0.81399	RCL1	protein_coding	42.7034	28.5758
ENSG00000213015	1.08204	0.159846	0.813743	ZNF580	protein_coding	10.5546	4.6697
ENSG00000090621	-0.44487	0.159922	0.813564	PABPC4	protein_coding	36.7633	46.8709
ENSG00000105939	0.528289	0.159958	0.813184	ZC3HAV1	protein_coding	36.5224	23.7191
ENSG00000008294	-0.703546	0.160047	0.813072	SPAG9	protein_coding	13.4323	20.4884
ENSG00000007255	-0.980043	0.160048	0.812519	TRAPPC6A	protein_coding	6.28984	11.6207
ENSG00000165891	1.34118	0.160515	0.814328	E2F7	protein_coding	7.49155	2.76953
ENSG00000073792	-0.404363	0.160634	0.814368	IGF2BP2	protein_coding	44.9714	55.7484
ENSG00000197858	0.793416	0.160641	0.813841	GPAA1	protein_coding	17.6937	9.56198
ENSG00000072501	0.446415	0.161144	0.815826	SMC1A	protein_coding	49.433	33.9784
ENSG00000242372	0.634339	0.161257	0.815835	EIF6	protein_coding	26.1183	15.7601
ENSG00000225648	-1.21978	0.161416	0.816081	SBDSP1	transcribed_unprocessed_pseudogene	3.71232	8.09855
ENSG00000210196	0.219651	0.161571	0.816299	MT-TP	Mt_tRNA	188.261	151.429
ENSG00000157014	1.20591	0.161619	0.815983	TATDN2	protein_coding	8.79562	3.57127
ENSG00000161513	-0.71479	0.161675	0.815703	FDXR	protein_coding	12.862	19.772
ENSG00000102554	0.831575	0.161789	0.815719	KLF5	protein_coding	16.2325	8.54331
ENSG00000238778	-0.797457	0.161945	0.815944	RNU7-80P	snRNA	10.0289	16.3261
ENSG00000065559	1.00701	0.162184	0.816589	MAP2K4	protein_coding	11.7414	5.47206
ENSG00000280375	1.09192	0.162741	0.818832	AL359740.1	TEC	10.2573	4.50717
ENSG00000075151	0.500661	0.162987	0.819507	EIF4G3	protein_coding	39.6987	26.2804
ENSG00000200488	-0.411686	0.163001	0.819018	RN7SKP203	misc_RNA	42.7908	53.3151
ENSG00000165006	0.657797	0.163283	0.819876	UBAP1	protein_coding	24.2519	14.3979
ENSG00000111640	-0.163288	0.163934	0.822583	GAPDH	protein_coding	294.805	309.214
ENSG00000145901	-0.519911	0.163982	0.822261	TNIP1	protein_coding	25.7244	34.5481
ENSG00000115380	1.00913	0.16404	0.821991	EFEMP1	protein_coding	11.5978	5.39716
ENSG00000198839	-0.77306	0.164123	0.821846	ZNF277	protein_coding	10.6516	17.049
ENSG00000107263	1.00726	0.164455	0.822948	RAPGEF1	protein_coding	11.6105	5.41011
ENSG00000125618	-0.742006	0.16456	0.822911	PAX8	protein_coding	11.6627	18.2699
ENSG00000127022	-0.170392	0.165373	0.826414	CANX	protein_coding	268.269	282.77
ENSG00000066855	-0.694739	0.165464	0.826305	MTFR1	protein_coding	13.4656	20.4142
ENSG00000102226	-0.495903	0.165586	0.826357	USP11	protein_coding	28.2956	37.3741
ENSG00000181222	0.58258	0.165641	0.826067	POLR2A	protein_coding	29.7876	18.6308
ENSG00000087842	-0.629117	0.165737	0.825985	PIR	protein_coding	16.777	24.3034
ENSG00000143771	1.07121	0.165848	0.825981	CNIH4	protein_coding	10.4268	4.64786
ENSG00000215305	1.31334	0.165854	0.82545	VPS16	protein_coding	7.54368	2.84315
ENSG00000250001	-0.762302	0.16614	0.826314	AC027335.1	sense_intronic	10.8909	17.3025
ENSG00000105948	-0.967108	0.166237	0.826234	TTC26	protein_coding	6.30018	11.5359
ENSG00000172922	0.98497	0.166498	0.826975	RNASEH2C	protein_coding	11.9327	5.6468
ENSG00000105976	-0.435736	0.166517	0.82651	MET	protein_coding	37.2558	47.1991
ENSG00000236636	-0.994349	0.167296	0.829817	AL627308.2	processed_pseudogene	5.87429	10.9611
ENSG00000264678	0.879183	0.167791	0.831709	MIR3140	miRNA	14.3501	7.3074
ENSG00000108846	1.22823	0.168102	0.83269	ABCC3	protein_coding	8.2864	3.31286
ENSG00000145050	0.483591	0.168256	0.832892	MANF	protein_coding	41.2588	27.6383
ENSG00000207737	0.716144	0.168545	0.83376	MIR181B2	miRNA	20.3667	11.6121
ENSG00000140632	-0.501152	0.168743	0.834175	GLYR1	protein_coding	27.2476	36.121
ENSG00000124422	0.565271	0.168782	0.833809	USP22	protein_coding	30.9883	19.6157
ENSG00000111057	0.459643	0.168939	0.834021	KRT18	protein_coding	45.147	30.7491
ENSG00000168397	-1.1343	0.168973	0.83363	ATG4B	protein_coding	4.26672	8.77247
ENSG00000196449	0.985211	0.169003	0.833217	YRDC	protein_coding	11.7881	5.57745
ENSG00000256043	1.19766	0.169089	0.833082	CTSO	protein_coding	8.58303	3.50492
ENSG00000119777	-0.534027	0.169164	0.832894	TMEM214	protein_coding	23.6778	32.1122
ENSG00000126602	-0.571664	0.169345	0.833225	TRAP1	protein_coding	20.3779	28.3672
ENSG00000103544	-1.19947	0.169377	0.832827	C16orf62	protein_coding	3.72336	8.00908
ENSG00000166913	0.510593	0.169401	0.832387	YWHAB	protein_coding	37.1587	24.4302
ENSG00000006747	-0.799933	0.169424	0.831942	SCIN	protein_coding	9.61253	15.6752
ENSG00000106299	-0.605001	0.169428	0.831409	WASL	protein_coding	17.9782	25.6118
ENSG00000214194	0.76532	0.169524	0.831322	SMIM30	protein_coding	18.0571	9.95023
ENSG00000146476	1.00747	0.169817	0.832204	ARMT1	protein_coding	11.3169	5.27253
ENSG00000025156	-1.04447	0.170032	0.832704	HSF2	protein_coding	5.16555	9.97939
ENSG00000101856	-0.443065	0.170192	0.832932	PGRMC1	protein_coding	35.3271	44.9835
ENSG00000163382	-1.00597	0.170231	0.832567	NAXE	protein_coding	5.63812	10.6055
ENSG00000018510	-0.734663	0.170524	0.833445	AGPS	protein_coding	11.5972	18.0749
ENSG00000221539	-0.881008	0.170829	0.834383	SNORD99	snoRNA	7.65472	13.2041
ENSG00000116791	-0.806775	0.171158	0.835432	CRYZ	protein_coding	9.35162	15.3222
ENSG00000142192	0.257005	0.171183	0.834999	APP	protein_coding	133.157	104.368
ENSG00000174775	1.1542	0.171363	0.835325	HRAS	protein_coding	9.00697	3.79053
ENSG00000119318	0.399603	0.171414	0.835017	RAD23B	protein_coding	57.8257	41.0581
ENSG00000120896	-0.574882	0.171415	0.834468	SORBS3	protein_coding	19.934	27.8112
ENSG00000212747	-1.03925	0.171589	0.834763	RTL8B	protein_coding	5.18919	9.98881
ENSG00000101843	0.640539	0.172182	0.837096	PSMD10	protein_coding	24.3811	14.6488
ENSG00000088448	-0.82893	0.172654	0.838836	ANKRD10	protein_coding	8.7295	14.5242
ENSG00000166012	-0.483611	0.172941	0.83967	TAF1D	protein_coding	28.866	37.8041
ENSG00000165678	0.392703	0.173294	0.840831	GHITM	protein_coding	59.211	42.2432
ENSG00000071282	-0.664135	0.173385	0.840715	LMCD1	protein_coding	14.3492	21.2972
ENSG00000188690	0.923685	0.173493	0.840684	UROS	protein_coding	12.8553	6.3474
ENSG00000077044	-0.82595	0.173542	0.840367	DGKD	protein_coding	8.76544	14.5539
ENSG00000172869	-0.803153	0.173706	0.840607	DMXL1	protein_coding	9.33648	15.259
ENSG00000121892	-0.557398	0.173748	0.840261	PDS5A	protein_coding	21.1021	29.0864
ENSG00000171204	-1.06629	0.173953	0.840695	TMEM126B	protein_coding	4.82983	9.47301
ENSG00000130816	0.593509	0.174095	0.840831	DNMT1	protein_coding	27.691	17.1888
ENSG00000047249	1.29803	0.174269	0.841117	ATP6V1H	protein_coding	7.38499	2.81303
ENSG00000196507	0.445818	0.17442	0.841291	TCEAL3	protein_coding	46.5545	32.0131
ENSG00000165868	-0.688724	0.174477	0.841016	HSPA12A	protein_coding	13.1628	19.8722
ENSG00000135686	-0.984193	0.17454	0.840768	KLHL36	protein_coding	5.81695	10.778
ENSG00000105559	-0.800653	0.174673	0.840855	PLEKHA4	protein_coding	9.3609	15.2724
ENSG00000204304	-0.800477	0.175103	0.842373	PBX2	protein_coding	9.34694	15.2478
ENSG00000005100	1.18412	0.175223	0.842402	DHX33	protein_coding	8.49288	3.50081
ENSG00000270069	0.753401	0.175518	0.843266	MIR222HG	lincRNA	18.045	10.0261
ENSG00000198830	0.241228	0.175719	0.843681	HMGN2	protein_coding	147.173	116.622
ENSG00000138668	0.331759	0.175796	0.843499	HNRNPD	protein_coding	80.2847	59.7494
ENSG00000104218	0.679537	0.176093	0.844372	CSPP1	protein_coding	21.5628	12.6099
ENSG00000133103	-0.703598	0.176101	0.84386	COG6	protein_coding	12.4533	18.9959
ENSG00000163481	1.19426	0.176238	0.843966	RNF25	protein_coding	8.33946	3.41351
ENSG00000105281	-0.456574	0.176345	0.843926	SLC1A5	protein_coding	32.1781	41.3593
ENSG00000176148	-0.825831	0.17648	0.844025	TCP11L1	protein_coding	8.64969	14.3605
ENSG00000117676	0.811598	0.176698	0.844516	RPS6KA1	protein_coding	15.7805	8.42122
ENSG00000181915	-1.27879	0.176728	0.844111	ADO	protein_coding	3.07979	6.99915
ENSG00000118496	1.04752	0.176935	0.844552	FBXO30	protein_coding	10.2689	4.65329
ENSG00000174276	1.1969	0.177143	0.844996	ZNHIT2	protein_coding	8.27554	3.38113
ENSG00000061676	-0.751367	0.177189	0.844668	NCKAP1	protein_coding	10.6871	16.8505
ENSG00000204186	-0.896904	0.177417	0.845203	ZDBF2	protein_coding	7.1239	12.4246
ENSG00000123130	-0.798378	0.177812	0.846539	ACOT9	protein_coding	9.28591	15.1262
ENSG00000065485	-0.504345	0.177878	0.846302	PDIA5	protein_coding	25.7559	34.2192
ENSG00000177688	1.13512	0.178018	0.84642	SUMO4	protein_coding	8.96967	3.82508
ENSG00000115216	0.525828	0.178341	0.847407	NRBP1	protein_coding	33.7893	21.9816
ENSG00000103365	-0.802117	0.178699	0.848559	GGA2	protein_coding	9.15018	14.9438
ENSG00000170234	0.953184	0.178745	0.848229	PWWP2A	protein_coding	11.9033	5.75837
ENSG00000070366	0.917188	0.178927	0.848548	SMG6	protein_coding	12.6858	6.29198
ENSG00000112406	-1.01832	0.179557	0.850984	HECA	protein_coding	5.24677	9.95419
ENSG00000125870	0.414546	0.179684	0.851039	SNRPB2	protein_coding	51.9821	36.5286
ENSG00000178397	1.24883	0.179843	0.851243	FAM220A	protein_coding	7.64411	3.01275
ENSG00000148840	0.652403	0.180025	0.851552	PPRC1	protein_coding	22.7583	13.5618
ENSG00000202538	-0.175287	0.180043	0.851093	RNU4-2	snRNA	236.382	250.006
ENSG00000151461	0.593287	0.180231	0.851432	UPF2	protein_coding	26.9356	16.7224
ENSG00000174106	1.08439	0.180381	0.851595	LEMD3	protein_coding	9.55285	4.21958
ENSG00000170265	0.674885	0.180745	0.852763	ZNF282	protein_coding	21.3631	12.5335
ENSG00000113328	-0.335608	0.180842	0.852672	CCNG1	protein_coding	60.8238	71.8905
ENSG00000150687	0.416787	0.181144	0.853551	PRSS23	protein_coding	51.121	35.8678
ENSG00000181817	1.20014	0.18161	0.855195	LSM10	protein_coding	8.07266	3.29084
ENSG00000070404	0.551189	0.182125	0.857075	FSTL3	protein_coding	30.4889	19.4889
ENSG00000069849	0.468899	0.18214	0.856593	ATP1B3	protein_coding	40.9404	27.7058
ENSG00000133318	-0.87707	0.182878	0.859515	RTN3	protein_coding	7.31533	12.5843
ENSG00000213676	0.604206	0.182948	0.859292	ATF6B	protein_coding	25.7471	15.8641
ENSG00000171109	-0.74106	0.182957	0.858787	MFN1	protein_coding	10.7375	16.8095
ENSG00000163923	-1.09695	0.183672	0.861594	RPL39L	protein_coding	4.31784	8.6507
ENSG00000077585	-0.846654	0.183824	0.861755	GPR137B	protein_coding	7.89938	13.3055
ENSG00000175471	-0.820907	0.184083	0.862421	MCTP1	protein_coding	8.46792	14.0109
ENSG00000164305	-0.66722	0.184175	0.862299	CASP3	protein_coding	13.5135	20.0998
ENSG00000134222	0.99544	0.184213	0.861927	PSRC1	protein_coding	10.8012	5.07441
ENSG00000261115	-0.84663	0.184314	0.861855	TMEM178B	protein_coding	7.88224	13.2764
ENSG00000169714	0.248813	0.184434	0.861864	CNBP	protein_coding	133.267	105.049
ENSG00000099875	-0.845669	0.184436	0.861329	MKNK2	protein_coding	7.89839	13.2948
ENSG00000157020	-0.282874	0.184776	0.862368	SEC13	protein_coding	85.631	97.5786
ENSG00000175063	-0.566641	0.184998	0.862856	UBE2C	protein_coding	19.328	26.8122
ENSG00000221500	-1.02236	0.185086	0.862716	SNORD100	snoRNA	5.06823	9.64248
ENSG00000103549	-0.644438	0.185293	0.863134	RNF40	protein_coding	14.5264	21.2678
ENSG00000269895	0.693894	0.185539	0.863732	AP000654.1	lincRNA	19.9018	11.5233
ENSG00000173599	0.932863	0.186048	0.865554	PC	protein_coding	11.9349	5.85557
ENSG00000095951	-0.915805	0.186314	0.866244	HIVEP1	protein_coding	6.51734	11.5166
ENSG00000137547	-0.617374	0.186823	0.868057	MRPL15	protein_coding	15.8663	22.7978
ENSG00000183055	0.396975	0.186876	0.867757	FAM133CP	processed_pseudogene	54.5208	38.782
ENSG00000177105	-0.826652	0.186937	0.867493	RHOG	protein_coding	8.22655	13.6658
ENSG00000165502	-0.258638	0.187228	0.868292	RPL36AL	protein_coding	102.143	114.456
ENSG00000212743	-1.07614	0.187319	0.868166	AL137145.1	lincRNA	4.44456	8.77707
ENSG00000168137	-0.285242	0.187579	0.868823	SETD5	protein_coding	83.0827	94.8303
ENSG00000176986	-0.425285	0.187619	0.868462	SEC24C	protein_coding	35.6054	44.7826
ENSG00000099381	-0.88145	0.187729	0.868424	SETD1A	protein_coding	7.07399	12.2061
ENSG00000095066	-0.948803	0.187768	0.868056	HOOK2	protein_coding	5.96343	10.7816
ENSG00000259924	-0.788661	0.187863	0.867953	AC011939.1	processed_pseudogene	9.1196	14.7556
ENSG00000113721	-0.511989	0.187963	0.867867	PDGFRB	protein_coding	23.8041	31.794
ENSG00000129351	0.434021	0.188145	0.868161	ILF3	protein_coding	45.9368	31.8476
ENSG00000116489	0.40451	0.188147	0.867626	CAPZA1	protein_coding	52.3438	37.0395
ENSG00000214717	0.953097	0.188187	0.867265	ZBED1	protein_coding	11.4028	5.51661
ENSG00000146858	-0.586346	0.188692	0.869046	ZC3HAV1L	protein_coding	17.6301	24.7931
ENSG00000101160	0.391613	0.188939	0.869639	CTSZ	protein_coding	55.3998	39.554
ENSG00000204525	0.556332	0.188944	0.869117	HLA-C	protein_coding	29.0658	18.5131
ENSG00000135900	-0.864571	0.18912	0.869385	MRPL44	protein_coding	7.34958	12.5341
ENSG00000125977	0.295245	0.189302	0.869679	EIF2S2	protein_coding	94.0954	71.8226
ENSG00000215244	-1.23862	0.189858	0.871685	AL137145.2	lincRNA	3.13511	6.92921
ENSG00000132170	-0.511396	0.190017	0.871873	PPARG	protein_coding	23.6436	31.5667
ENSG00000198805	-1.21548	0.190042	0.871442	PNP	protein_coding	3.27908	7.13211
ENSG00000110435	-0.660511	0.190378	0.872436	PDHX	protein_coding	13.4381	19.8949
ENSG00000222345	-0.92396	0.190648	0.873128	SNORD19	snoRNA	6.26076	11.1259
ENSG00000026025	-0.177254	0.190772	0.873156	VIM	protein_coding	220.017	233.016
ENSG00000128989	-0.763617	0.190801	0.87274	ARPP19	protein_coding	9.68295	15.3975
ENSG00000146729	-0.720166	0.19099	0.873065	NIPSNAP2	protein_coding	11.0423	17.0381
ENSG00000105929	0.712373	0.191124	0.873131	ATP6V0A4	protein_coding	18.5297	10.5923
ENSG00000124795	0.211089	0.191545	0.874514	DEK	protein_coding	176.925	143.158
ENSG00000134970	-0.495181	0.191716	0.874751	TMED7	protein_coding	25.1658	33.2235
ENSG00000242265	-0.224511	0.191871	0.874914	PEG10	protein_coding	134.302	146.972
ENSG00000077549	-0.336898	0.192353	0.876566	CAPZB	protein_coding	57.2607	67.7397
ENSG00000065600	1.17985	0.192563	0.876978	TMEM206	protein_coding	7.89219	3.26286
ENSG00000213995	-0.887967	0.192568	0.876458	NAXD	protein_coding	6.80456	11.7944
ENSG00000121774	-0.329297	0.192583	0.875983	KHDRBS1	protein_coding	60.0297	70.6423
ENSG00000071051	-0.986783	0.193087	0.877732	NCK2	protein_coding	5.31212	9.86028
ENSG00000066322	-1.13	0.193354	0.878403	ELOVL1	protein_coding	3.85014	7.89245
ENSG00000196912	-1.14661	0.193365	0.877911	ANKRD36B	protein_coding	3.71777	7.70934
ENSG00000167508	-1.06919	0.193444	0.877728	MVD	protein_coding	4.39037	8.6284
ENSG00000146731	0.338492	0.193683	0.878271	CCT6A	protein_coding	71.2556	52.7829
ENSG00000141429	0.634972	0.193806	0.878282	GALNT1	protein_coding	22.4325	13.5302
ENSG00000198276	-1.0095	0.193928	0.878294	UCKL1	protein_coding	5.01692	9.46015
ENSG00000160710	0.318545	0.193931	0.877769	ADAR	protein_coding	79.8127	59.9446
ENSG00000105767	0.655515	0.194059	0.877805	CADM4	protein_coding	21.175	12.5911
ENSG00000164758	0.78501	0.194167	0.877755	MED30	protein_coding	15.4357	8.39046
ENSG00000148516	0.64774	0.194215	0.877431	ZEB1	protein_coding	21.6128	12.9209
ENSG00000164889	0.588376	0.194311	0.877326	SLC4A2	protein_coding	25.6492	15.9781
ENSG00000065457	1.10224	0.194722	0.878639	ADAT1	protein_coding	8.71771	3.80333
ENSG00000197756	-0.349285	0.194919	0.878988	RPL37A	protein_coding	52.4369	62.568
ENSG00000136897	1.10589	0.195102	0.879275	MRPL50	protein_coding	8.65654	3.76712
ENSG00000163882	0.9065	0.195285	0.879562	POLR2H	protein_coding	12.0132	6.00268
ENSG00000235244	-1.10661	0.195386	0.879478	DANT2	lincRNA	4.01065	8.08921
ENSG00000083635	1.1526	0.195501	0.879453	NUFIP1	protein_coding	8.08472	3.40618
ENSG00000101150	-0.708507	0.195548	0.879129	TPD52L2	protein_coding	11.2228	17.1772
ENSG00000178922	-0.782565	0.195603	0.87884	HYI	protein_coding	8.96396	14.4426
ENSG00000208028	-0.660925	0.196066	0.880378	MIR616	miRNA	13.0809	19.3716
ENSG00000108312	0.469772	0.196294	0.880863	UBTF	protein_coding	38.272	25.8842
ENSG00000144580	-0.861456	0.196561	0.881525	CNOT9	protein_coding	7.1671	12.1966
ENSG00000108819	0.411824	0.196691	0.88157	PPP1R9B	protein_coding	48.7215	34.302
ENSG00000115884	-0.536507	0.196977	0.882311	SDC1	protein_coding	20.6411	28.042
ENSG00000090857	-0.883635	0.197083	0.882252	PDPR	protein_coding	6.74394	11.6543
ENSG00000160818	0.574189	0.197146	0.881995	GPATCH4	protein_coding	26.4624	16.6476
ENSG00000135801	0.858181	0.197226	0.881814	TAF5L	protein_coding	13.0676	6.75191
ENSG00000204439	0.851654	0.197241	0.881344	C6orf47	protein_coding	13.2378	6.87086
ENSG00000096384	-0.113224	0.197263	0.88091	HSP90AB1	protein_coding	534.751	541.758
ENSG00000108262	-0.855672	0.197336	0.880697	GIT1	protein_coding	7.25377	12.2947
ENSG00000137496	-1.06711	0.197337	0.880167	IL18BP	protein_coding	4.33452	8.50635
ENSG00000182054	-0.409596	0.197446	0.880121	IDH2	protein_coding	36.9259	45.9412
ENSG00000168556	-0.733543	0.197695	0.880698	ING2	protein_coding	10.2803	16.0101
ENSG00000131495	-0.746669	0.197919	0.881158	NDUFA2	protein_coding	9.86718	15.5072
ENSG00000144681	0.769084	0.198161	0.881701	STAC	protein_coding	15.7101	8.63438
ENSG00000118363	0.599329	0.198166	0.881193	SPCS2	protein_coding	24.3904	15.079
ENSG00000215302	0.871038	0.198735	0.883189	AC127502.1	transcribed_unprocessed_pseudogene	12.6558	6.48114
ENSG00000213619	-0.818826	0.198812	0.882994	NDUFS3	protein_coding	7.97042	13.1687
ENSG00000008130	0.961432	0.199071	0.88361	NADK	protein_coding	10.7025	5.14798
ENSG00000105726	0.856775	0.199095	0.883185	ATP13A1	protein_coding	12.9953	6.72114
ENSG00000178464	-0.808861	0.199121	0.882768	RPL10P16	processed_pseudogene	8.18497	13.4301
ENSG00000270722	-0.287598	0.19961	0.884398	U1	snRNA	77.3687	88.4527
ENSG00000011405	-0.59307	0.19968	0.884176	PIK3C2A	protein_coding	16.3657	23.1226
ENSG00000168488	-0.729494	0.199948	0.884831	ATXN2L	protein_coding	10.3054	16.0042
ENSG00000116685	-0.694168	0.199991	0.88449	KIAA2013	protein_coding	11.5189	17.4561
ENSG00000072864	-1.04738	0.200012	0.884047	NDE1	protein_coding	4.47651	8.6657
ENSG00000175662	0.889436	0.200176	0.88424	TOM1L2	protein_coding	12.1373	6.13683
ENSG00000127863	-0.9251	0.200333	0.884401	TNFRSF19	protein_coding	5.97802	10.6319
ENSG00000127125	-0.528463	0.200373	0.884049	PPCS	protein_coding	21.0133	28.3888
ENSG00000136943	0.903147	0.200583	0.884444	CTSV	protein_coding	11.8063	5.913
ENSG00000058668	-0.463333	0.200719	0.884513	ATP2B4	protein_coding	27.9163	36.05
ENSG00000125871	-1.09588	0.200858	0.884594	MGME1	protein_coding	4.00588	8.01973
ENSG00000116774	1.11921	0.201153	0.885364	OLFML3	protein_coding	8.26482	3.56359
ENSG00000169857	0.659754	0.201352	0.885709	AVEN	protein_coding	20.2644	12.0143
ENSG00000124333	0.43838	0.201402	0.885397	VAMP7	protein_coding	42.4954	29.3729
ENSG00000143870	0.367027	0.201613	0.885794	PDIA6	protein_coding	59.0842	42.9097
ENSG00000169991	-0.825449	0.201679	0.885554	IFFO2	protein_coding	7.72597	12.8236
ENSG00000169288	1.18228	0.201909	0.886035	MRPL1	protein_coding	7.54488	3.11401
ENSG00000167110	-0.569316	0.201995	0.885884	GOLGA2	protein_coding	17.7234	24.6319
ENSG00000105514	-0.793416	0.202005	0.885398	RAB3D	protein_coding	8.44352	13.7068
ENSG00000172354	0.525349	0.202192	0.885691	GNB2	protein_coding	30.3904	19.777
ENSG00000151332	-0.922064	0.202294	0.88561	MBIP	protein_coding	5.97157	10.5981
ENSG00000029993	-0.479852	0.202515	0.886047	HMGB3	protein_coding	25.6737	33.5358
ENSG00000113924	0.776952	0.202991	0.887604	HGD	protein_coding	15.1079	8.25823
ENSG00000151923	-0.578507	0.203674	0.890061	TIAL1	protein_coding	16.9835	23.7544
ENSG00000091640	0.686089	0.204312	0.892316	SPAG7	protein_coding	18.6642	10.8654
ENSG00000229704	0.892989	0.204315	0.891797	EIF2S2P2	processed_pseudogene	11.8366	5.97009
ENSG00000221676	1.04065	0.204378	0.891543	RNU6ATAC	snRNA	9.17109	4.17566
ENSG00000013563	-1.15868	0.204453	0.891343	DNASE1L1	protein_coding	3.45082	7.2159
ENSG00000245532	-0.13698	0.204525	0.891126	NEAT1	lincRNA	351.15	361.658
ENSG00000283057	1.19494	0.204777	0.891696	AC010653.3	processed_pseudogene	7.32478	2.99676
ENSG00000165494	0.532802	0.204862	0.891538	PCF11	protein_coding	29.2748	18.9529
ENSG00000251432	1.18775	0.204889	0.891128	AC108062.1	lincRNA	7.39162	3.03921
ENSG00000198824	0.794059	0.204893	0.890617	CHAMP1	protein_coding	14.4281	7.7937
ENSG00000226318	-1.16646	0.205152	0.891218	RPS3AP38	processed_pseudogene	3.38533	7.11723
ENSG00000116514	0.669812	0.205224	0.891003	RNF19B	protein_coding	19.3938	11.4183
ENSG00000144426	-0.972093	0.20524	0.890544	NBEAL1	protein_coding	5.21205	9.57653
ENSG00000177030	-0.754903	0.205595	0.891561	DEAF1	protein_coding	9.30341	14.7048
ENSG00000025293	-0.76526	0.205768	0.891782	PHF20	protein_coding	9.014	14.3501
ENSG00000103495	-0.696754	0.206291	0.893524	MAZ	protein_coding	11.1091	16.8653
ENSG00000060138	-0.372431	0.2065	0.893899	YBX3	protein_coding	43.4607	52.6962
ENSG00000054654	-0.46425	0.206746	0.894439	SYNE2	protein_coding	27.0662	34.9744
ENSG00000221216	-1.13109	0.206847	0.89435	RNU6ATAC27P	snRNA	3.61766	7.42144
ENSG00000179912	-0.827002	0.20707	0.894788	R3HDM2	protein_coding	7.51172	12.4814
ENSG00000138674	-0.390388	0.207114	0.894449	SEC31A	protein_coding	39.2036	48.1299
ENSG00000152078	-0.629364	0.207593	0.895993	TMEM56	protein_coding	13.8574	20.0775
ENSG00000139354	-0.871403	0.207663	0.895766	GAS2L3	protein_coding	6.6451	11.3865
ENSG00000172046	-1.01279	0.208	0.896693	USP19	protein_coding	4.67709	8.83949
ENSG00000119689	-0.744362	0.208028	0.89629	DLST	protein_coding	9.50141	14.9085
ENSG00000167779	1.06281	0.208106	0.8961	IGFBP6	protein_coding	8.71597	3.90795
ENSG00000108797	-1.11712	0.208513	0.897325	CNTNAP1	protein_coding	3.69949	7.51619
ENSG00000168615	-0.494709	0.208877	0.898367	ADAM9	protein_coding	23.3659	30.8372
ENSG00000233237	0.772768	0.209575	0.90084	LINC00472	lincRNA	14.8136	8.12089
ENSG00000049245	-0.669123	0.209599	0.900419	VAMP3	protein_coding	11.9857	17.8509
ENSG00000164896	0.894239	0.210239	0.902639	FASTK	protein_coding	11.5047	5.79764
ENSG00000073060	-0.874446	0.210421	0.902891	SCARB1	protein_coding	6.5126	11.183
ENSG00000274475	0.845035	0.210426	0.902389	RN7SL650P	misc_RNA	12.6551	6.59866
ENSG00000106028	0.741058	0.210447	0.90195	SSBP1	protein_coding	15.8715	8.8942
ENSG00000131507	-0.713866	0.210563	0.90192	NDFIP1	protein_coding	10.3247	15.8615
ENSG00000106537	-0.618132	0.210761	0.902244	TSPAN13	protein_coding	14.2224	20.4465
ENSG00000178719	-0.44017	0.211024	0.902844	GRINA	protein_coding	29.7952	37.8635
ENSG00000149428	0.585083	0.211363	0.903767	HYOU1	protein_coding	24.0244	15.0001
ENSG00000196154	-0.377632	0.211426	0.903513	S100A4	protein_coding	41.2928	50.2485
ENSG00000107937	0.3291	0.211624	0.903831	GTPBP4	protein_coding	69.3944	51.7399
ENSG00000130255	0.396986	0.211827	0.904174	RPL36	protein_coding	48.7865	34.7028
ENSG00000197977	-0.874134	0.212176	0.905135	ELOVL2	protein_coding	6.46804	11.1041
ENSG00000130204	0.617549	0.212333	0.905282	TOMM40	protein_coding	21.7165	13.2574
ENSG00000235449	-0.349998	0.212533	0.905607	AC098934.3	processed_pseudogene	48.2973	57.6571
ENSG00000152894	-0.810407	0.212539	0.90511	PTPRK	protein_coding	7.68105	12.6168
ENSG00000055211	0.758614	0.212543	0.904602	GINM1	protein_coding	15.0986	8.35875
ENSG00000182628	-0.301979	0.212594	0.904295	SKA2	protein_coding	65.9442	76.1468
ENSG00000253250	-0.853624	0.212621	0.903886	C8orf88	protein_coding	6.81767	11.5391
ENSG00000151414	-0.432052	0.212717	0.903769	NEK7	protein_coding	30.7835	38.8999
ENSG00000101017	-0.887381	0.212763	0.903442	CD40	protein_coding	6.23162	10.7969
ENSG00000215447	-0.623248	0.213098	0.904343	BX322557.1	processed_transcript	13.823	19.9429
ENSG00000182872	0.591453	0.213129	0.903951	RBM10	protein_coding	23.3804	14.5337
ENSG00000185246	-0.916743	0.213141	0.903483	PRPF39	protein_coding	5.77016	10.2029
ENSG00000124575	0.270521	0.21331	0.903679	HIST1H1D	protein_coding	99.8856	77.56
ENSG00000236030	-1.04425	0.213311	0.903161	LINC01036	lincRNA	4.25167	8.21262
ENSG00000165119	0.245648	0.213846	0.904903	HNRNPK	protein_coding	119.807	94.6468
ENSG00000167460	0.280748	0.214614	0.907631	TPM4	protein_coding	92.545	71.3526
ENSG00000142657	0.534416	0.215213	0.909639	PGD	protein_coding	27.8221	17.9922
ENSG00000010404	-0.906237	0.215258	0.909308	IDS	protein_coding	5.87176	10.3073
ENSG00000282826	0.466009	0.215347	0.909158	FRG1CP	unprocessed_pseudogene	35.7106	24.215
ENSG00000163466	-0.447554	0.215363	0.908706	ARPC2	protein_coding	28.2068	36.0289
ENSG00000159063	0.710891	0.215368	0.908206	ALG8	protein_coding	16.7043	9.55872
ENSG00000214087	-0.836884	0.215646	0.908857	ARL16	protein_coding	7.04081	11.7793
ENSG00000254987	0.67915	0.215876	0.909305	AP002989.1	lincRNA	18.0619	10.5655
ENSG00000124831	0.655723	0.215935	0.90903	LRRFIP1	protein_coding	19.2139	11.4233
ENSG00000182718	0.207119	0.216367	0.910328	ANXA2	protein_coding	164.442	133.424
ENSG00000169093	-0.678749	0.216371	0.909825	ASMTL	protein_coding	11.2708	16.8986
ENSG00000137947	0.697003	0.216749	0.910892	GTF2B	protein_coding	17.1895	9.9315
ENSG00000126001	0.530985	0.2169	0.911005	CEP250	protein_coding	27.9432	18.1136
ENSG00000173812	-0.343206	0.217641	0.913593	EIF1	protein_coding	49.2372	58.503
ENSG00000111266	1.1653	0.21781	0.913783	DUSP16	protein_coding	7.20036	3.007
ENSG00000130513	-0.910442	0.217882	0.913562	GDF15	protein_coding	5.74321	10.111
ENSG00000173334	-0.794436	0.217892	0.913081	TRIB1	protein_coding	7.85199	12.7555
ENSG00000210195	0.702823	0.218361	0.914528	MT-TT	Mt_tRNA	16.8218	9.67994
ENSG00000113249	-0.282565	0.218507	0.914616	HAVCR1	protein_coding	73.8939	84.1858
ENSG00000166444	1.05477	0.218806	0.915346	ST5	protein_coding	8.42168	3.79709
ENSG00000138182	0.687921	0.218917	0.915291	KIF20B	protein_coding	17.4259	10.1317
ENSG00000106628	0.597904	0.219502	0.917214	POLD2	protein_coding	22.3023	13.8017
ENSG00000104093	-0.558669	0.219955	0.918584	DMXL2	protein_coding	17.0751	23.5565
ENSG00000206053	-0.731266	0.220013	0.918304	JPT2	protein_coding	9.38538	14.5934
ENSG00000213445	1.08051	0.220076	0.918047	SIPA1	protein_coding	8.05261	3.56649
ENSG00000222724	1.13118	0.220161	0.917877	RNU2-63P	snRNA	7.4748	3.19632
ENSG00000105298	0.630333	0.22019	0.917481	CACTIN	protein_coding	20.2331	12.2428
ENSG00000152102	-0.61084	0.220211	0.917048	FAM168B	protein_coding	14.0117	20.042
ENSG00000135829	0.503289	0.220406	0.917337	DHX9	protein_coding	30.3404	20.0487
ENSG00000165209	-1.03823	0.220473	0.917096	STRBP	protein_coding	4.17789	8.03648
ENSG00000120539	0.709761	0.220605	0.917128	MASTL	protein_coding	16.3741	9.37712
ENSG00000108256	0.476986	0.221248	0.919281	NUFIP2	protein_coding	33.35	22.4429
ENSG00000204560	0.490298	0.221957	0.921705	DHX16	protein_coding	31.6126	21.0783
ENSG00000164902	0.913259	0.221979	0.921276	PHAX	protein_coding	10.5499	5.24689
ENSG00000173852	0.535876	0.22228	0.922004	DPY19L1	protein_coding	26.8482	17.3448
ENSG00000133193	-0.631206	0.222684	0.923159	FAM104A	protein_coding	12.8911	18.7013
ENSG00000124733	0.477021	0.222938	0.92369	MEA1	protein_coding	33.1027	22.2759
ENSG00000070614	0.473078	0.223287	0.924614	NDST1	protein_coding	33.5602	22.6456
ENSG00000263603	-1.13318	0.223775	0.926113	AC127024.2	lincRNA	3.34547	6.87302
ENSG00000068394	0.374199	0.223968	0.926389	GPKOW	protein_coding	51.6763	37.3436
ENSG00000240695	0.838851	0.224717	0.928964	AC117382.1	processed_pseudogene	12.0429	6.30639
ENSG00000171552	-0.61914	0.224918	0.929274	BCL2L1	protein_coding	13.3254	19.1704
ENSG00000196704	-0.574059	0.225171	0.929794	AMZ2	protein_coding	15.7272	21.9296
ENSG00000134996	0.628942	0.22523	0.929516	OSTF1	protein_coding	19.8751	12.0379
ENSG00000136937	0.805943	0.225547	0.930302	NCBP1	protein_coding	12.8523	6.88555
ENSG00000100813	0.42843	0.225547	0.929781	ACIN1	protein_coding	39.8989	27.769
ENSG00000106803	-0.519445	0.225639	0.929637	SEC61B	protein_coding	19.5354	26.2277
ENSG00000100220	-0.54989	0.225875	0.93009	RTCB	protein_coding	17.2317	23.6283
ENSG00000068438	0.313686	0.226264	0.93117	FTSJ1	protein_coding	71.2953	53.7282
ENSG00000206676	1.13251	0.226494	0.931593	Y_RNA	misc_RNA	7.25935	3.10134
ENSG00000136068	0.296584	0.226719	0.931997	FLNB	protein_coding	79.1259	60.3404
ENSG00000132024	-0.775234	0.226967	0.932495	CC2D1A	protein_coding	7.98133	12.7942
ENSG00000122783	1.06657	0.227194	0.932905	C7orf49	protein_coding	7.97564	3.56669
ENSG00000125740	0.777566	0.227412	0.93328	FOSB	protein_coding	13.563	7.41061
ENSG00000085733	0.305589	0.227429	0.932826	CTTN	protein_coding	74.5375	56.4877
ENSG00000128342	0.787166	0.227608	0.93304	LIF	protein_coding	13.2671	7.20088
ENSG00000047621	0.898637	0.227652	0.932699	C12orf4	protein_coding	10.5789	5.3149
ENSG00000141456	0.73406	0.227697	0.932364	PELP1	protein_coding	14.9721	8.431
ENSG00000181220	0.90785	0.227944	0.932858	ZNF746	protein_coding	10.3854	5.18444
ENSG00000137815	0.45763	0.227962	0.932408	RTF1	protein_coding	34.9608	23.8447
ENSG00000270647	0.450725	0.227973	0.931938	TAF15	protein_coding	35.9521	24.6384
ENSG00000113645	0.541541	0.228051	0.931735	WWC1	protein_coding	25.6937	16.534
ENSG00000167491	0.529837	0.22808	0.931335	GATAD2A	protein_coding	26.7293	17.3405
ENSG00000166974	-1.09498	0.228096	0.930886	MAPRE2	protein_coding	3.56368	7.13004
ENSG00000090615	-0.344735	0.228636	0.932573	GOLGA3	protein_coding	46.5123	55.324
ENSG00000170340	-0.410575	0.228715	0.932373	B3GNT2	protein_coding	32.0427	39.8928
ENSG00000131148	-1.01503	0.228914	0.932668	EMC8	protein_coding	4.24872	8.04238
ENSG00000074800	0.176631	0.22942	0.934214	ENO1	protein_coding	211.415	175.2
ENSG00000177479	0.839725	0.229547	0.934212	ARIH2	protein_coding	11.7741	6.16192
ENSG00000138029	-0.517503	0.229571	0.933793	HADHB	protein_coding	19.3652	25.9642
ENSG00000170606	0.307085	0.229877	0.934517	HSPA4	protein_coding	73.0789	55.3248
ENSG00000006715	-0.639356	0.230106	0.934933	VPS41	protein_coding	12.135	17.7041
ENSG00000114439	0.457632	0.230142	0.934561	BBX	protein_coding	34.6346	23.6222
ENSG00000011426	-0.354028	0.230291	0.93465	ANLN	protein_coding	43.6501	52.2551
ENSG00000137168	0.767817	0.230458	0.934813	PPIL1	protein_coding	13.6824	7.52657
ENSG00000122033	-0.713694	0.230618	0.934946	MTIF3	protein_coding	9.47027	14.5471
ENSG00000163512	0.628465	0.23079	0.935125	AZI2	protein_coding	19.4318	11.7733
ENSG00000008086	-0.881001	0.230975	0.935361	CDKL5	protein_coding	5.85591	10.1012
ENSG00000143499	-0.600384	0.231406	0.936588	SMYD2	protein_coding	13.871	19.6975
ENSG00000133657	-0.489203	0.232019	0.938553	ATP13A3	protein_coding	21.6553	28.4708
ENSG00000115128	0.375745	0.232723	0.94088	SF3B6	protein_coding	49.3857	35.6501
ENSG00000204177	-1.09	0.233032	0.941614	BMS1P1	transcribed_unprocessed_pseudogene	3.52711	7.03252
ENSG00000213468	-0.909849	0.233303	0.942188	FIRRE	lincRNA	5.38194	9.47111
ENSG00000197724	0.910991	0.233406	0.942089	PHF2	protein_coding	10.086	5.02406
ENSG00000105258	-0.85974	0.233641	0.942521	POLR2I	protein_coding	6.12426	10.4095
ENSG00000102781	-0.905627	0.233664	0.942096	KATNAL1	protein_coding	5.43176	9.53086
ENSG00000112290	0.849411	0.233685	0.941663	WASF1	protein_coding	11.3429	5.89652
ENSG00000170881	-0.871598	0.233692	0.941175	RNF139	protein_coding	5.93303	10.1677
ENSG00000171621	-1.02637	0.233712	0.940739	SPSB1	protein_coding	4.05487	7.73595
ENSG00000077097	0.304456	0.233805	0.9406	TOP2B	protein_coding	73.0386	55.3952
ENSG00000175216	-0.371176	0.233806	0.940086	CKAP5	protein_coding	38.8858	47.1082
ENSG00000116871	0.304567	0.234006	0.940377	MAP7D1	protein_coding	72.9259	55.3055
ENSG00000200086	-0.994349	0.234307	0.941071	RNU6-433P	snRNA	4.3573	8.13049
ENSG00000125844	-0.185312	0.234346	0.940713	RRBP1	protein_coding	165.906	176.692
ENSG00000100567	0.598502	0.234495	0.940799	PSMA3	protein_coding	20.8709	12.9105
ENSG00000108639	-0.817375	0.234644	0.940883	SYNGR2	protein_coding	6.84634	11.3001
ENSG00000011260	0.62343	0.234799	0.94099	UTP18	protein_coding	19.3771	11.7812
ENSG00000168505	-0.624197	0.234915	0.940939	GBX2	protein_coding	12.5377	18.1005
ENSG00000150457	0.48838	0.2351	0.94117	LATS2	protein_coding	30.0915	20.0908
ENSG00000023318	0.786153	0.235312	0.941506	ERP44	protein_coding	12.8647	6.98739
ENSG00000231992	0.946094	0.235369	0.941218	AC092802.3	sense_intronic	9.38688	4.5634
ENSG00000101057	-0.565622	0.235374	0.940727	MYBL2	protein_coding	15.5514	21.5579
ENSG00000007866	0.937956	0.235605	0.941138	TEAD3	protein_coding	9.51397	4.65135
ENSG00000117632	0.446395	0.235908	0.941838	STMN1	protein_coding	35.3748	24.3157
ENSG00000253276	0.915409	0.236123	0.942182	CCDC71L	protein_coding	9.88877	4.91074
ENSG00000075142	0.690698	0.236177	0.941886	SRI	protein_coding	16.0643	9.32206
ENSG00000180900	0.525811	0.236179	0.941386	SCRIB	protein_coding	26.1782	17.0304
ENSG00000135052	0.401293	0.236307	0.941384	GOLM1	protein_coding	43.0196	30.5095
ENSG00000125351	-0.49486	0.236466	0.941507	UPF3B	protein_coding	20.7238	27.3532
ENSG00000168159	0.640722	0.236533	0.941262	RNF187	protein_coding	18.3195	11.0054
ENSG00000089177	0.889566	0.236556	0.940844	KIF16B	protein_coding	10.3591	5.23729
ENSG00000167193	0.78675	0.236749	0.941101	CRK	protein_coding	12.7693	6.93272
ENSG00000185015	1.07814	0.237169	0.942264	CA13	protein_coding	7.50894	3.33116
ENSG00000112245	0.455133	0.237408	0.942703	PTP4A1	protein_coding	33.9152	23.1716
ENSG00000149485	-0.44685	0.237446	0.942343	FADS1	protein_coding	25.7344	32.8548
ENSG00000106608	-0.717615	0.237491	0.942015	URGCP	protein_coding	9.08345	13.9909
ENSG00000178741	-0.332503	0.237838	0.942882	COX5A	protein_coding	48.2706	56.9307
ENSG00000090565	-0.868685	0.237934	0.942752	RAB11FIP3	protein_coding	5.87163	10.0422
ENSG00000159377	0.40527	0.237936	0.942251	PSMB4	protein_coding	41.9456	29.6659
ENSG00000007520	-0.820488	0.238029	0.942112	TSR3	protein_coding	6.68985	11.0657
ENSG00000197102	-0.274184	0.238483	0.9434	DYNC1H1	protein_coding	72.2318	81.8156
ENSG00000138834	-0.775067	0.238572	0.943247	MAPK8IP3	protein_coding	7.59819	12.1786
ENSG00000003756	0.728728	0.238831	0.94376	RBM5	protein_coding	14.4584	8.1719
ENSG00000076242	0.746905	0.238834	0.943265	MLH1	protein_coding	13.8501	7.73005
ENSG00000029364	-0.832935	0.23891	0.943058	SLC39A9	protein_coding	6.43923	10.7434
ENSG00000082068	0.822785	0.239169	0.943576	WDR70	protein_coding	11.7008	6.19586
ENSG00000116752	0.598424	0.23921	0.943229	BCAS2	protein_coding	20.4602	12.6572
ENSG00000178896	0.780665	0.239585	0.944202	EXOSC4	protein_coding	12.7864	6.9713
ENSG00000112640	-0.787968	0.240432	0.947032	PPP2R5D	protein_coding	7.26095	11.7426
ENSG00000005020	-0.756246	0.240755	0.947796	SKAP2	protein_coding	7.95902	12.5917
ENSG00000279312	-1.00003	0.240838	0.947613	AL136164.4	TEC	4.18138	7.83303
ENSG00000196683	-0.578354	0.241276	0.94883	TOMM7	protein_coding	14.4411	20.1963
ENSG00000168653	-0.195377	0.241536	0.949342	NDUFS5	protein_coding	144.259	154.713
ENSG00000110080	-0.855243	0.241547	0.948879	ST3GAL4	protein_coding	5.99307	10.1548
ENSG00000115339	-0.931694	0.241567	0.948452	GALNT3	protein_coding	4.91745	8.78573
ENSG00000109189	1.11213	0.241573	0.947966	USP46	protein_coding	7.00804	3.03657
ENSG00000105993	0.524341	0.24164	0.947724	DNAJB6	protein_coding	25.7071	16.741
ENSG00000118596	0.858772	0.241765	0.947709	SLC16A7	protein_coding	10.7561	5.55532
ENSG00000166902	0.613074	0.241839	0.947492	MRPL16	protein_coding	19.3755	11.865
ENSG00000049860	0.766226	0.242017	0.947686	HEXB	protein_coding	13.0707	7.19801
ENSG00000178988	-0.498624	0.242456	0.948899	MRFAP1L1	protein_coding	19.8725	26.298
ENSG00000131653	-0.556062	0.24325	0.951498	TRAF7	protein_coding	15.6117	21.4987
ENSG00000215251	0.997016	0.243301	0.951191	FASTKD5	protein_coding	8.31739	3.90324
ENSG00000132471	-0.712276	0.243448	0.951261	WBP2	protein_coding	9.00612	13.8205
ENSG00000088367	-0.862463	0.243511	0.950999	EPB41L1	protein_coding	5.82962	9.92744
ENSG00000166848	-0.527071	0.243745	0.95141	TERF2IP	protein_coding	17.5148	23.6396
ENSG00000116161	0.320742	0.243758	0.950954	CACYBP	protein_coding	63.4383	47.5739
ENSG00000135069	-0.35264	0.243946	0.951182	PSAT1	protein_coding	41.5258	49.6642
ENSG00000204568	0.505324	0.244241	0.951828	MRPS18B	protein_coding	27.1944	17.9445
ENSG00000105819	-0.751587	0.244377	0.951853	PMPCB	protein_coding	7.94787	12.5335
ENSG00000171262	0.844437	0.244382	0.951367	FAM98B	protein_coding	10.947	5.71037
ENSG00000103855	-0.55606	0.244585	0.951655	CD276	protein_coding	15.5237	21.3775
ENSG00000162105	-0.909729	0.244697	0.951584	SHANK2	protein_coding	5.12861	9.02455
ENSG00000131844	-0.904679	0.245123	0.952739	MCCC2	protein_coding	5.18573	9.09317
ENSG00000145349	-0.806551	0.245175	0.952437	CAMK2D	protein_coding	6.74846	11.0553
ENSG00000102225	-0.689525	0.245317	0.952484	CDK16	protein_coding	9.60984	14.5162
ENSG00000266946	1.02295	0.245532	0.952814	MRPL37P1	processed_pseudogene	7.89725	3.64004
ENSG00000261574	0.875067	0.245595	0.952557	AC092120.1	sense_intronic	10.25	5.23449
ENSG00000151148	-0.842394	0.245678	0.952373	UBE3B	protein_coding	6.09708	10.2395
ENSG00000100714	0.799241	0.245792	0.952314	MTHFD1	protein_coding	11.9584	6.43649
ENSG00000088930	0.381865	0.2458	0.951845	XRN2	protein_coding	45.3225	32.5785
ENSG00000228434	0.722307	0.246007	0.952143	AC004951.1	lincRNA	14.2432	8.08614
ENSG00000134569	-1.06267	0.246011	0.951658	LRP4	protein_coding	3.54484	6.93523
ENSG00000139117	0.746733	0.24627	0.952159	CPNE8	protein_coding	13.425	7.49369
ENSG00000141756	-0.22592	0.246745	0.953493	FKBP10	protein_coding	104.44	114.405
ENSG00000174738	-0.711574	0.246777	0.953114	NR1D2	protein_coding	8.89968	13.6505
ENSG00000144827	-0.44648	0.246902	0.953096	ABHD10	protein_coding	24.7655	31.6098
ENSG00000117360	-0.698654	0.247533	0.955031	PRPF3	protein_coding	9.24368	14.0518
ENSG00000179222	-0.272859	0.247878	0.955858	MAGED1	protein_coding	70.1169	79.3472
ENSG00000113575	0.667719	0.248225	0.956695	PPP2CA	protein_coding	16.202	9.5529
ENSG00000166024	0.588211	0.248298	0.956474	R3HCC1L	protein_coding	20.304	12.6498
ENSG00000136830	0.440958	0.24838	0.956288	FAM129B	protein_coding	34.3174	23.6779
ENSG00000115163	0.842104	0.248493	0.956221	CENPA	protein_coding	10.8091	5.64756
ENSG00000124172	0.572152	0.248983	0.957607	ATP5E	protein_coding	21.2789	13.4055
ENSG00000143149	0.696666	0.249075	0.95746	ALDH9A1	protein_coding	14.9797	8.65679
ENSG00000094804	0.990342	0.249149	0.957245	CDC6	protein_coding	8.20467	3.86819
ENSG00000123064	0.430111	0.249659	0.9587	DDX54	protein_coding	35.7409	24.8462
ENSG00000252835	0.184879	0.249738	0.958503	SCARNA21	scaRNA	177.515	146.268
ENSG00000172081	-0.969854	0.249791	0.958204	MOB3A	protein_coding	4.32517	7.93466
ENSG00000156261	0.249118	0.250008	0.958538	CCT8	protein_coding	99.8891	78.722
ENSG00000186635	-0.410582	0.250649	0.960494	ARAP1	protein_coding	29.1857	36.336
ENSG00000174903	0.256022	0.250756	0.960401	RAB1B	protein_coding	94.5042	74.1226
ENSG00000239291	1.00622	0.251016	0.960898	AC002558.1	processed_pseudogene	7.92888	3.69725
ENSG00000102030	1.016	0.251039	0.960484	NAA10	protein_coding	7.80272	3.61386
ENSG00000196305	0.43843	0.251158	0.960439	IARS	protein_coding	34.2793	23.6931
ENSG00000265507	-0.860048	0.251828	0.962501	MIR4435-1	miRNA	5.66449	9.63011
ENSG00000135624	0.293058	0.251965	0.962526	CCT7	protein_coding	72.6936	55.5708
ENSG00000198856	0.283618	0.252168	0.962798	OSTC	protein_coding	77.2921	59.4741
ENSG00000160410	-0.792959	0.252383	0.963119	SHKBP1	protein_coding	6.8043	11.0423
ENSG00000207475	-0.95218	0.252396	0.962667	SNORA80E	snoRNA	4.46544	8.09224
ENSG00000164916	-0.562552	0.253067	0.964729	FOXK1	protein_coding	14.6006	20.1969
ENSG00000100591	0.500841	0.253175	0.964639	AHSA1	protein_coding	26.6162	17.6177
ENSG00000101193	-0.675079	0.253205	0.964251	GID8	protein_coding	9.74558	14.5746
ENSG00000278948	0.895359	0.253251	0.96393	AL031587.5	TEC	9.54601	4.80686
ENSG00000176720	-0.81034	0.253272	0.963507	BOK	protein_coding	6.45222	10.5978
ENSG00000170903	0.933571	0.253334	0.963245	MSANTD4	protein_coding	8.89453	4.36174
ENSG00000114853	1.0307	0.253409	0.963034	ZBTB47	protein_coding	7.54467	3.45892
ENSG00000108821	-0.422677	0.25351	0.962919	COL1A1	protein_coding	27.0954	34.0177
ENSG00000197170	0.519493	0.253608	0.962793	PSMD12	protein_coding	24.8545	16.2402
ENSG00000136156	-0.31594	0.253634	0.962394	ITM2B	protein_coding	50.2914	58.6369
ENSG00000264462	1.01885	0.253747	0.962326	MIR3648-2	miRNA	7.67854	3.54931
ENSG00000166130	-0.51373	0.25376	0.96188	IKBIP	protein_coding	17.7541	23.742
ENSG00000148308	-1.03924	0.253885	0.961856	GTF3C5	protein_coding	3.61443	6.95749
ENSG00000075711	-0.384547	0.254007	0.961821	DLG1	protein_coding	33.1003	40.4727
ENSG00000212464	1.08247	0.254365	0.962682	SNORA12	snoRNA	6.93612	3.06783
ENSG00000110330	0.405689	0.254487	0.962648	BIRC2	protein_coding	39.0315	27.5969
ENSG00000181163	-0.139595	0.254494	0.962179	NPM1	protein_coding	272.582	281.248
ENSG00000147130	-0.715413	0.254569	0.961969	ZMYM3	protein_coding	8.50821	13.0849
ENSG00000046651	-0.601527	0.254626	0.961687	OFD1	protein_coding	12.5162	17.7877
ENSG00000113013	0.311095	0.254978	0.962522	HSPA9	protein_coding	64.0967	48.3901
ENSG00000121691	-0.650657	0.255014	0.962165	CAT	protein_coding	10.4997	15.4388
ENSG00000101104	0.843185	0.255021	0.961698	PABPC1L	protein_coding	10.4925	5.47804
ENSG00000178252	0.665688	0.255306	0.962278	WDR6	protein_coding	15.8102	9.33501
ENSG00000128191	1.02251	0.25533	0.961876	DGCR8	protein_coding	7.5826	3.49608
ENSG00000165895	0.505424	0.255453	0.961843	ARHGAP42	protein_coding	25.9275	17.1073
ENSG00000123268	0.8258	0.255888	0.96299	ATF1	protein_coding	10.8336	5.72469
ENSG00000163166	0.286641	0.2559	0.962539	IWS1	protein_coding	74.5693	57.2589
ENSG00000116670	-0.85833	0.256082	0.962732	MAD2L2	protein_coding	5.58951	9.49133
ENSG00000105520	-1.02842	0.256187	0.962633	PLPPR2	protein_coding	3.66903	7.00983
ENSG00000174010	0.818128	0.256377	0.962857	KLHL15	protein_coding	10.9858	5.83607
ENSG00000161714	-0.779768	0.25645	0.962638	PLCD3	protein_coding	6.94867	11.1739
ENSG00000085998	0.636324	0.25659	0.96267	POMGNT1	protein_coding	17.0355	10.2653
ENSG00000100911	0.64155	0.256791	0.962935	PSME2	protein_coding	16.7753	10.0719
ENSG00000133030	0.205637	0.257215	0.96403	MPRIP	protein_coding	140.062	113.759
ENSG00000163069	-0.814049	0.257717	0.965422	SGCB	protein_coding	6.26699	10.3201
ENSG00000175106	0.945267	0.257757	0.965077	TVP23C	protein_coding	8.55042	4.15914
ENSG00000162613	0.499597	0.257991	0.965461	FUBP1	protein_coding	26.201	17.3578
ENSG00000187837	-0.10066	0.25809	0.965342	HIST1H1C	protein_coding	522.792	525.05
ENSG00000139370	-0.729385	0.258316	0.965695	SLC15A4	protein_coding	8.01852	12.4518
ENSG00000136141	-0.724731	0.258538	0.966033	LRCH1	protein_coding	8.12735	12.5801
ENSG00000111790	-0.51511	0.258742	0.966305	FGFR1OP2	protein_coding	17.2847	23.1364
ENSG00000096696	-0.308155	0.258847	0.966204	DSP	protein_coding	51.8577	60.1377
ENSG00000164506	0.740874	0.2592	0.967029	STXBP5	protein_coding	12.8886	7.22352
ENSG00000136930	0.484299	0.259346	0.967083	PSMB7	protein_coding	27.5776	18.4645
ENSG00000103194	0.587072	0.260603	0.971279	USP10	protein_coding	19.346	12.0624
ENSG00000143774	-0.721032	0.260698	0.971141	GUK1	protein_coding	8.14728	12.5787
ENSG00000213625	-0.51047	0.260949	0.971582	LEPROT	protein_coding	17.4662	23.3042
ENSG00000110697	-0.447252	0.260993	0.971253	PITPNM1	protein_coding	23.2517	29.6935
ENSG00000124160	0.799576	0.261122	0.971241	NCOA5	protein_coding	11.2023	6.02812
ENSG00000111676	-0.375824	0.261665	0.972769	ATN1	protein_coding	33.6587	40.9073
ENSG00000198952	0.398126	0.261753	0.972602	SMG5	protein_coding	39.2072	27.8669
ENSG00000060982	0.469934	0.261774	0.972189	BCAT1	protein_coding	28.8483	19.5086
ENSG00000213197	-0.48598	0.261864	0.972034	AC012066.1	processed_pseudogene	19.3605	25.3969
ENSG00000104976	0.977795	0.26192	0.971749	SNAPC2	protein_coding	7.94162	3.77688
ENSG00000006704	-0.855198	0.261976	0.971467	GTF2IRD1	protein_coding	5.49887	9.31716
ENSG00000175215	-0.347538	0.262027	0.971166	CTDSP2	protein_coding	39.6869	47.2973
ENSG00000165912	0.65903	0.262072	0.970841	PACSIN3	protein_coding	15.6432	9.27916
ENSG00000119408	0.579745	0.262104	0.970473	NEK6	protein_coding	19.6636	12.3229
ENSG00000175792	0.538085	0.262658	0.972034	RUVBL1	protein_coding	22.4466	14.4791
ENSG00000165568	-0.836087	0.262665	0.971569	AKR1E2	protein_coding	5.77464	9.65567
ENSG00000128524	-0.133317	0.262757	0.971419	ATP6V1F	protein_coding	289.27	297.17
ENSG00000138594	0.664691	0.262867	0.97134	TMOD3	protein_coding	15.3568	9.07358
ENSG00000168002	-0.684017	0.262928	0.971077	POLR2G	protein_coding	9.0844	13.6702
ENSG00000130706	0.43974	0.263025	0.970944	ADRM1	protein_coding	32.432	22.3959
ENSG00000125835	0.581865	0.263374	0.971747	SNRPB	protein_coding	19.4313	12.1594
ENSG00000149257	-0.267939	0.263409	0.971388	SERPINH1	protein_coding	68.2321	76.9514
ENSG00000252692	-0.441095	0.263441	0.971017	SNORD60	snoRNA	23.7118	30.1521
ENSG00000158186	-0.619828	0.263588	0.971071	MRAS	protein_coding	11.2809	16.2369
ENSG00000116984	-0.561554	0.26382	0.971438	MTR	protein_coding	14.0103	19.367
ENSG00000130309	0.32023	0.263904	0.971263	COLGALT1	protein_coding	58.453	43.8508
ENSG00000130560	0.554243	0.264052	0.971318	UBAC1	protein_coding	21.152	13.492
ENSG00000133243	-1.02279	0.264149	0.97119	BTBD2	protein_coding	3.59463	6.84094
ENSG00000154723	-0.755198	0.264614	0.972413	ATP5J	protein_coding	7.21994	11.4141
[truncated: 5,347 more rows]

## Sheet: KOWT.All.fpkm.anno
ensembl_gene_id	log2FC	Pvalue	FDR	external_gene_name	gene_biotype	KO-Input	WT-Input
ENSG00000251562	-0.650554	3.60165e-101	2.53232e-97	MALAT1	lincRNA	3483.11	5547.79
ENSG00000040275	1.34932	4.0447e-19	1.42191e-15	SPDL1	protein_coding	289.052	115.109
ENSG00000274012	0.21716	4.87894e-18	1.14346e-14	RN7SL2	misc_RNA	6873.97	6000.03
ENSG00000281508	-1.21014	2.64025e-16	4.6409e-13	AL078639.1	antisense_RNA	124.293	291.779
ENSG00000202354	1.31453	1.56677e-14	2.2032e-11	RNY3	misc_RNA	222.428	90.7389
ENSG00000087086	-0.675429	3.50297e-14	4.1049e-11	FTL	protein_coding	410.674	665.486
ENSG00000265735	1.04132	3.5288e-14	3.54443e-11	RN7SL5P	misc_RNA	313.597	154.604
ENSG00000198712	-0.212048	2.21585e-13	1.94746e-10	MT-CO2	protein_coding	4493.43	5281.15
ENSG00000181649	1.33809	2.42342e-13	1.89323e-10	PHLDA2	protein_coding	196.691	78.9402
ENSG00000034510	-0.361995	1.24845e-12	8.77783e-10	TMSB10	protein_coding	1392.18	1815.44
ENSG00000120708	-1.69806	2.01779e-12	1.28973e-09	TGFBI	protein_coding	39.3449	129.531
ENSG00000205426	-2.88269	1.09385e-11	6.40903e-09	KRT81	protein_coding	8.45038	63.2369
ENSG00000245532	-1.01583	1.42642e-11	7.71475e-09	NEAT1	lincRNA	128.406	263.45
ENSG00000198899	-0.282778	6.88864e-11	3.45957e-08	MT-ATP6	protein_coding	1973.96	2436.58
ENSG00000137801	0.652141	1.90935e-10	8.94976e-08	THBS1	protein_coding	493.145	318.404
ENSG00000210195	-2.17275	2.18094e-10	9.58388e-08	MT-TT	Mt_tRNA	16.6099	75.9882
ENSG00000085662	-0.907654	1.39109e-09	5.7534e-07	AKR1B1	protein_coding	134.225	255.495
ENSG00000200879	-1.44783	8.61885e-09	3.36662e-06	SNORD14E	snoRNA	39.5323	109.423
ENSG00000272398	-0.983309	5.17186e-08	1.91386e-05	CD24	protein_coding	90.0782	180.693
ENSG00000139998	1.37346	7.89181e-08	2.77437e-05	RAB15	protein_coding	101.639	39.804
ENSG00000125730	-1.39252	8.49165e-08	2.84308e-05	C3	protein_coding	37.7247	100.493
ENSG00000198886	-0.178132	1.66253e-07	5.31331e-05	MT-ND4	protein_coding	3300.08	3788.48
ENSG00000275708	-2.4706	2.36944e-07	7.24327e-05	MIR3648-1	miRNA	7.67906	43.1866
ENSG00000198938	-0.206443	2.87588e-07	8.42512e-05	MT-CO3	protein_coding	2349.6	2750.78
ENSG00000168955	2.18319	2.88855e-07	8.12375e-05	TM4SF20	protein_coding	48.6312	10.8649
ENSG00000198804	-0.153231	3.55085e-07	9.60232e-05	MT-CO1	protein_coding	4238.76	4782.81
ENSG00000088325	0.702299	4.86104e-07	0.000126585	TPX2	protein_coding	270.325	168.574
ENSG00000106366	-2.43007	6.57722e-07	0.000165159	SERPINE1	protein_coding	7.45576	40.7692
ENSG00000167996	-0.55765	9.67777e-07	0.000234636	FTH1	protein_coding	262.405	391.886
ENSG00000096696	1.09918	1.35895e-06	0.000318492	DSP	protein_coding	116.794	55.3164
ENSG00000080824	0.294422	1.44558e-06	0.000327866	HSP90AA1	protein_coding	1219.69	1009.1
ENSG00000225091	4.94303	2.73604e-06	0.00060116	SNORA71A	snoRNA	20.6303	0.680492
ENSG00000130066	-0.767937	3.54325e-06	0.000754926	SAT1	protein_coding	115.361	199.319
ENSG00000283499	5.32277	3.77902e-06	0.000781479	U6	snRNA	19.7227	0
ENSG00000156508	-0.468741	3.82786e-06	0.000768962	EEF1A1	protein_coding	340.705	478.412
ENSG00000184009	-0.32013	4.48247e-06	0.000875451	ACTG1	protein_coding	756.628	958.447
ENSG00000265660	3.18191	4.54391e-06	0.000863465	MIR4664	miRNA	25.8455	2.88969
ENSG00000252692	4.67001	4.91632e-06	0.000909648	SNORD60	snoRNA	19.952	0.795226
ENSG00000276404	-5.24464	5.98645e-06	0.00107925	MIR6835	miRNA	0	19.2345
ENSG00000207780	2.99194	6.13542e-06	0.00107845	MIR648	miRNA	26.6204	3.39522
ENSG00000263934	0.402508	6.67604e-06	0.00114486	SNORD3A	snoRNA	593.436	455.538
ENSG00000268894	1.70251	9.68191e-06	0.0016208	PLCE1-AS1	antisense_RNA	50.3373	15.6929
ENSG00000109255	0.680234	1.02788e-05	0.00168071	NMU	protein_coding	219.812	139.187
ENSG00000198830	0.678443	1.24008e-05	0.00198159	HMGN2	protein_coding	216.773	137.433
ENSG00000265507	5.94303	1.43109e-05	0.002236	MIR4435-1	miRNA	17.2779	0.284956
ENSG00000163430	0.768228	1.50422e-05	0.00229917	FSTL1	protein_coding	171.075	101.917
ENSG00000036448	1.24414	2.45877e-05	0.00367822	MYOM2	protein_coding	73.1077	31.3153
ENSG00000266097	-5.03228	2.83123e-05	0.00414716	MIR5192	miRNA	0	16.6018
ENSG00000265982	-3.65192	3.65444e-05	0.00524375	AC103810.3	unprocessed_pseudogene	1.48947	18.9971
ENSG00000199961	5.86641	3.71155e-05	0.00521918	SNORD1B	snoRNA	15.604	0.271387
ENSG00000198727	-0.265691	3.80856e-05	0.00525058	MT-CYB	protein_coding	901.672	1099.88
ENSG00000163395	1.07721	4.25406e-05	0.00575198	IGFN1	protein_coding	86.648	41.6681
ENSG00000168209	-0.933097	4.48691e-05	0.00595235	DDIT4	protein_coding	57.1818	110.781
ENSG00000200502	-4.94007	5.23763e-05	0.00681959	Y_RNA	misc_RNA	0	15.5738
ENSG00000111057	1.03125	5.65348e-05	0.00722721	KRT18	protein_coding	90.0534	44.7074
ENSG00000169604	0.640943	5.74811e-05	0.00721696	ANTXR1	protein_coding	203.143	132.183
ENSG00000169439	0.862317	5.79602e-05	0.00714944	SDC2	protein_coding	121.102	67.5903
ENSG00000212597	4.93974	5.94555e-05	0.00720745	RNU6-876P	snRNA	15.1239	0
ENSG00000234685	-1.64303	6.61797e-05	0.0078866	NUS1P2	processed_pseudogene	13.7857	43.6867
ENSG00000212482	-4.89803	6.8556e-05	0.00803362	RNU6-530P	snRNA	0	15.1266
ENSG00000283200	-2.00241	7.45726e-05	0.00859541	MIR1206	miRNA	8.07849	32.8424
ENSG00000212354	-2.91495	7.50662e-05	0.00851275	RNU6-1242P	snRNA	2.77649	21.2472
ENSG00000263813	5.4426	7.74878e-05	0.00864789	MIR3679	miRNA	14.369	0.335242
ENSG00000210144	4.87332	9.01623e-05	0.00990517	MT-TY	Mt_tRNA	14.4434	0
ENSG00000261780	-3.20131	9.63649e-05	0.0104237	AC105243.1	processed_transcript	2.02175	18.8685
ENSG00000273593	1.48615	0.0001033	0.0110046	MIR7160	miRNA	47.2048	17.0974
ENSG00000134294	-0.788097	0.000104046	0.0109186	SLC38A2	protein_coding	76.227	133.557
ENSG00000108298	-0.299008	0.00010488	0.0108443	RPL19	protein_coding	625.045	780.259
ENSG00000170421	0.514265	0.000106591	0.0108615	KRT8	protein_coding	280.115	198.996
ENSG00000230986	4.84577	0.000106643	0.0107115	DDX3P2	processed_pseudogene	14.1701	0
ENSG00000264379	-2.66497	0.000111607	0.0110523	SNORD39	snoRNA	3.4493	22.1966
ENSG00000212452	-3.26073	0.000120032	0.0117215	SNORD69	snoRNA	1.857	18.0595
ENSG00000136999	1.68079	0.000130692	0.0125876	NOV	protein_coding	38.3195	12.1274
ENSG00000273748	-1.71068	0.000132135	0.0125546	AL592183.1	protein_coding	11.4033	37.8716
ENSG00000142541	-0.500129	0.00013286	0.0124552	RPL13A	protein_coding	202.613	290.763
ENSG00000200304	-5.00241	0.000133616	0.0123612	RNU6-1255P	snRNA	0.425563	13.8407
ENSG00000205542	-0.376561	0.000140606	0.012839	TMSB4X	protein_coding	370.011	487.403
ENSG00000252620	-6.23688	0.000145402	0.0131067	RNU6ATAC24P	snRNA	0.17653	13.509
ENSG00000099194	-0.59741	0.000145541	0.0129531	SCD	protein_coding	135.723	208.357
ENSG00000202314	-0.983288	0.000148204	0.0130253	SNORD6	snoRNA	43.7456	87.7508
ENSG00000200090	-4.76729	0.000151766	0.0131737	Y_RNA	misc_RNA	0	13.816
ENSG00000201623	3.10297	0.000152536	0.013079	RNU6-923P	snRNA	18.0407	2.13051
ENSG00000187498	0.633134	0.000153373	0.0129924	COL4A1	protein_coding	183.856	120.283
ENSG00000265706	4.76982	0.00016698	0.0139766	SNORD53B	snoRNA	13.4434	0
ENSG00000141543	0.927168	0.000171732	0.0142053	EIF4A3	protein_coding	93.5558	49.9209
ENSG00000263526	3.78549	0.000172172	0.014076	MIR378G	miRNA	15.1127	1.11202
ENSG00000201343	-1.37438	0.000179555	0.014511	Y_RNA	misc_RNA	19.0652	50.1522
ENSG00000163565	-1.50389	0.000180744	0.014441	IFI16	protein_coding	15.211	43.7715
ENSG00000141401	-1.39636	0.00018698	0.0147714	IMPA2	protein_coding	18.2304	48.6921
ENSG00000222365	0.844867	0.000225299	0.0176009	SNORD12B	snoRNA	105.54	59.6215
ENSG00000200742	4.69246	0.000258189	0.0199486	Y_RNA	misc_RNA	12.7416	0
ENSG00000145604	0.931346	0.000265844	0.0203168	SKP2	protein_coding	87.4569	46.5316
ENSG00000250001	1.32877	0.000284404	0.0215016	AC027335.1	sense_intronic	48.8481	19.7317
ENSG00000223044	-2.91495	0.000300788	0.0224983	RNU6-130P	snRNA	2.31374	17.706
ENSG00000207996	4.66138	0.000305857	0.0226367	MIR301A	miRNA	12.47	0
ENSG00000197061	0.523858	0.000320621	0.0234821	HIST1H4C	protein_coding	233.549	164.816
ENSG00000278272	0.689801	0.000322816	0.0233992	HIST1H3C	protein_coding	142.583	89.6883
ENSG00000118523	1.32617	0.000331515	0.0237845	CTGF	protein_coding	47.928	19.395
ENSG00000133112	-0.543676	0.000335847	0.0238519	TPT1	protein_coding	148.782	220.055
ENSG00000265972	-1.95689	0.000342834	0.0241046	TXNIP	protein_coding	7.02127	27.6576
ENSG00000207609	-4.621	0.000343591	0.0239187	MIR491	miRNA	0	12.4838
ENSG00000252494	-2.58333	0.000345368	0.0238067	RNU6-126P	snRNA	3.23924	19.6979
ENSG00000254138	4.68496	0.000364078	0.0248528	AC113386.1	antisense_RNA	12.1347	0.478666
ENSG00000113758	-1.57777	0.000377035	0.0254897	DBN1	protein_coding	12.1462	36.7888
ENSG00000248527	-0.316715	0.00038457	0.0257516	MTATP6P1	unprocessed_pseudogene	464.243	586.683
ENSG00000163629	-1.53829	0.000432423	0.0286827	PTPN13	protein_coding	12.6913	37.402
ENSG00000110321	0.649155	0.00044689	0.0293653	EIF4G2	protein_coding	151.277	97.876
ENSG00000173821	-0.899966	0.000452751	0.029475	RNF213	protein_coding	45.9314	86.9649
ENSG00000278914	2.75965	0.000455965	0.0294118	AP003355.3	TEC	17.351	2.5996
ENSG00000275215	0.0870354	0.000468149	0.0299232	RNA5-8SN4	rRNA	6678.13	6379.29
ENSG00000184258	-1.14095	0.000497115	0.0314884	CDR1	protein_coding	25.9181	57.9938
ENSG00000199788	4.56722	0.000501202	0.0314639	RNY3P2	misc_RNA	11.6821	0
ENSG00000206921	-4.69631	0.000502805	0.0312852	RNU6-481P	snRNA	0.44545	11.7178
ENSG00000164211	1.14268	0.000519011	0.0320102	STARD4	protein_coding	56.6398	26.029
ENSG00000207497	2.44494	0.000539281	0.0329712	Y_RNA	misc_RNA	19.3161	3.59944
ENSG00000277157	0.55563	0.000552052	0.033461	HIST1H4D	protein_coding	193.479	133.564
ENSG00000252859	-4.51832	0.000584457	0.0351224	RNU6-375P	snRNA	0	11.6262
ENSG00000199697	-4.51672	0.000589167	0.0351054	RNU6-446P	snRNA	0	11.6133
ENSG00000125968	-1.44562	0.000642648	0.0379703	ID1	protein_coding	13.9549	38.5673
ENSG00000135047	0.785346	0.000649241	0.0380401	CTSL	protein_coding	102.256	60.1996
ENSG00000112902	1.09686	0.000660741	0.038394	SEMA5A	protein_coding	58.2442	27.6301
ENSG00000240298	2.77237	0.000670426	0.0386374	RPL36AP40	processed_pseudogene	16.2589	2.41458
ENSG00000275888	-1.77778	0.00068216	0.038994	AC132872.3	antisense_RNA	8.14592	28.3416
ENSG00000206699	3.54448	0.000719868	0.0408177	Y_RNA	misc_RNA	12.8503	1.11747
ENSG00000221740	3.74801	0.000754733	0.0424522	SNORD93	snoRNA	12.2378	0.924181
ENSG00000083782	-2.73711	0.000851557	0.0475182	EPYC	protein_coding	2.37655	16.0775
ENSG00000167325	0.962274	0.000855092	0.0473398	RRM1	protein_coding	69.241	36.0585
ENSG00000231500	-0.415432	0.000970125	0.0532886	RPS18	protein_coding	225.395	305.014
ENSG00000264747	-3.4068	0.00103463	0.0563914	MIR3924	miRNA	1.17687	12.6647
ENSG00000253377	5.21433	0.00105838	0.0572423	AC068672.2	lincRNA	9.92981	0.271387
ENSG00000206870	4.41257	0.00106277	0.0570406	RNU6-398P	snRNA	10.4946	0
ENSG00000206937	-4.39022	0.00108358	0.057717	SNORA70B	snoRNA	0	10.6384
ENSG00000271886	-4.37629	0.00115542	0.0610808	MIR98	miRNA	0	10.5362
ENSG00000228253	-0.30282	0.0011586	0.0607918	MT-ATP8	protein_coding	427.356	534.891
ENSG00000265565	-4.37045	0.00118676	0.0618084	MIR3143	miRNA	0	10.4936
ENSG00000130600	-0.818969	0.00120332	0.0622097	H19	processed_transcript	48.6248	87.0381
ENSG00000165072	1.26053	0.00126303	0.06482	MAMDC2	protein_coding	41.8443	17.7214
ENSG00000079257	-1.30495	0.00128256	0.0653454	LXN	protein_coding	16.0039	40.1212
ENSG00000263597	-4.35225	0.00128922	0.0652121	MIR3936	miRNA	0	10.362
ENSG00000253081	2.58147	0.00130066	0.0653212	RNU4ATAC17P	snRNA	15.6891	2.65959
ENSG00000142173	-0.817293	0.00131862	0.0657533	COL6A2	protein_coding	48.0658	85.9375
ENSG00000238959	4.35875	0.00135804	0.0672423	RNU7-19P	snRNA	10.1104	0
ENSG00000168505	1.52398	0.00136721	0.0672226	GBX2	protein_coding	30.9244	10.9108
ENSG00000125726	-0.896192	0.00139004	0.0678706	CD70	protein_coding	38.5318	72.7642
ENSG00000240385	3.61754	0.00140134	0.0679505	RPS29P20	processed_pseudogene	11.2886	0.933189
ENSG00000207737	-1.82568	0.00143032	0.0688807	MIR181B2	miRNA	6.69426	24.0772
ENSG00000202337	-4.46954	0.00145428	0.0695579	RNU6-8	snRNA	0.44545	10.0134
ENSG00000202515	-1.39004	0.00145451	0.0690989	VTRNA1-3	misc_RNA	13.3885	35.6035
ENSG00000139832	1.26224	0.00147341	0.0695273	RAB20	protein_coding	40.6141	17.1799
ENSG00000101384	0.816899	0.00149931	0.0702775	JAG1	protein_coding	82.8212	47.7032
ENSG00000111799	0.711915	0.00154092	0.0717499	COL12A1	protein_coding	104.617	64.8058
ENSG00000109099	1.84064	0.00156577	0.0724274	PMP22	protein_coding	23.082	6.53888
ENSG00000201182	2.31387	0.00157734	0.0724856	RNU6-670P	snRNA	17.1862	3.50715
ENSG00000227177	-3.69392	0.00158202	0.0722286	AIMP1P2	processed_pseudogene	0.840215	11.0329
ENSG00000172216	-1.44226	0.00158313	0.071813	CEBPB	protein_coding	12.0254	33.1574
ENSG00000199646	2.28299	0.00162397	0.073193	RNU6-1272P	snRNA	17.3725	3.62187
ENSG00000136478	1.0376	0.00172609	0.0773004	TEX2	protein_coding	53.997	26.6895
ENSG00000150093	-0.51032	0.00174817	0.0777935	ITGB1	protein_coding	130.164	188.117
ENSG00000238311	-3.88458	0.00189617	0.083849	SNORD13E	snoRNA	0.687449	10.3023
ENSG00000230838	1.24925	0.00191337	0.0840808	LINC01614	lincRNA	39.3147	16.7807
ENSG00000100342	-1.26194	0.00195042	0.0851762	APOL1	protein_coding	16.0773	39.1213
ENSG00000221184	-2.34379	0.0019818	0.0860127	MIR1254-1	miRNA	3.19392	16.4511
ENSG00000103257	0.719416	0.00198544	0.0856417	SLC7A5	protein_coding	97.9429	60.3566
ENSG00000128849	0.900533	0.00202133	0.0866582	CGNL1	protein_coding	66.3366	36.0565
ENSG00000254324	1.85764	0.0020271	0.0863792	MIR151A	miRNA	21.7132	6.07906
ENSG00000265623	4.03925	0.00209407	0.0886951	MIR3139	miRNA	9.72077	0.599907
ENSG00000132256	0.99165	0.00216754	0.0912572	TRIM5	protein_coding	55.7045	28.4244
ENSG00000108821	-2.14356	0.00219017	0.091661	COL1A1	protein_coding	4.0144	17.9976
ENSG00000221562	2.82201	0.00224739	0.0934995	RNU6ATAC10P	snRNA	12.8819	1.84836
ENSG00000242214	2.83001	0.00235751	0.097504	MTND3P6	unprocessed_pseudogene	12.7242	1.81565
ENSG00000134602	0.820832	0.00240179	0.0987542	STK26	protein_coding	75.09	43.1325
ENSG00000122861	-0.918375	0.00260686	0.106563	PLAU	protein_coding	32.2978	61.9368
ENSG00000263740	0.197774	0.00263462	0.107075	RN7SL4P	misc_RNA	1018.94	901.426
ENSG00000207595	-2.45927	0.0028159	0.113785	MIR181A2	miRNA	2.59981	14.5068
ENSG00000226221	-1.63772	0.00283812	0.114028	RPL26P19	processed_pseudogene	7.78062	24.5661
ENSG00000200534	-1.33256	0.00309341	0.123578	SNORA33	snoRNA	12.8324	32.7918
ENSG00000210107	1.64983	0.00311512	0.123742	MT-TQ	Mt_tRNA	23.5006	7.59882
ENSG00000116285	-0.678982	0.00316253	0.12492	ERRFI1	protein_coding	61.691	100.215
ENSG00000113249	-0.834657	0.0032046	0.125875	HAVCR1	protein_coding	38.5781	69.8095
ENSG00000201592	1.44545	0.00323362	0.126309	snoU2_19	snoRNA	28.3	10.5434
ENSG00000252361	2.8924	0.00354016	0.137518	RNU6-118P	snRNA	11.4485	1.56446
ENSG00000143375	2.20761	0.00361064	0.139486	CGN	protein_coding	15.435	3.39053
ENSG00000148677	1.42095	0.00375937	0.144438	ANKRD1	protein_coding	28.1186	10.6552
ENSG00000133030	0.480062	0.00392907	0.150137	MPRIP	protein_coding	175.997	128.03
ENSG00000200087	0.333189	0.003942	0.149817	SNORA73B	snoRNA	346.726	279.257
ENSG00000252498	-1.19916	0.00398869	0.150777	RNU6-1016P	snRNA	15.7187	36.6199
ENSG00000241868	-2.61056	0.00409003	0.153781	RN7SL434P	misc_RNA	2.0226	12.5339
ENSG00000170315	0.30794	0.00420456	0.157246	UBB	protein_coding	396.624	325.085
ENSG00000163661	1.32334	0.00441192	0.164128	PTX3	protein_coding	30.2562	12.2678
ENSG00000252835	-0.465608	0.00442204	0.163639	SCARNA21	scaRNA	131.331	184.012
ENSG00000197746	-0.451623	0.00453481	0.166933	PSAP	protein_coding	139.472	193.534
ENSG00000196611	-1.668	0.00460264	0.168548	MMP1	protein_coding	6.68977	21.5699
ENSG00000239039	1.19269	0.00472098	0.171986	SNORD13	snoRNA	35.0599	15.563
ENSG00000266533	-1.83249	0.00487279	0.176601	MIR3619	miRNA	5.16829	18.6766
ENSG00000163191	0.387734	0.00495991	0.178837	S100A11	protein_coding	247.953	192.295
ENSG00000274641	0.586964	0.00503586	0.180649	HIST1H2BO	protein_coding	115.592	78.0824
ENSG00000199753	2.99194	0.00509845	0.181966	SNORD104	snoRNA	10.2135	1.30266
ENSG00000229380	1.2182	0.00525612	0.186645	AC147651.1	antisense_RNA	33.0809	14.4271
ENSG00000207185	1.8924	0.005264	0.185986	RNU6-1157P	snRNA	17.3116	4.73134
ENSG00000187079	1.12033	0.00530966	0.186661	TEAD1	protein_coding	37.7192	17.6047
ENSG00000269968	0.877349	0.0053112	0.185786	AC006064.4	antisense_RNA	56.5293	31.2236
ENSG00000225007	2.70243	0.005326	0.185382	AC000067.1	lincRNA	11.21	1.74746
ENSG00000127399	-1.39408	0.00542056	0.187744	LRRC61	protein_coding	10.1426	27.0474
ENSG00000155313	0.639018	0.00545215	0.187912	USP25	protein_coding	97.4983	63.5259
ENSG00000221176	-1.46954	0.00576129	0.197598	MIR1207	miRNA	8.76563	24.6307
ENSG00000222489	-2.64534	0.00616101	0.210282	SNORA79B	snoRNA	1.77126	11.2442
ENSG00000238072	1.5742	0.00624	0.211949	AC009244.1	processed_pseudogene	21.5223	7.33375
ENSG00000106211	-0.919331	0.00644327	0.217801	HSPB1	protein_coding	26.3839	50.6294
ENSG00000133256	1.43441	0.00658037	0.221371	PDE6B	protein_coding	24.3798	9.15265
ENSG00000242265	-0.459633	0.00684883	0.229305	PEG10	protein_coding	121.89	170.079
ENSG00000139211	-1.08139	0.00689026	0.229599	AMIGO2	protein_coding	17.7351	38.0786
ENSG00000202538	0.358412	0.00692243	0.229583	RNU4-2	snRNA	265.358	210.019
ENSG00000137965	-0.976936	0.00725976	0.23964	IFI44	protein_coding	22.2412	44.4184
ENSG00000206585	-1.33748	0.00728897	0.23948	RNVU1-7	snRNA	10.4626	26.8276
ENSG00000237162	-2.07249	0.00729783	0.238656	AC007098.1	processed_pseudogene	3.37668	14.4108
ENSG00000210151	-0.924935	0.00773123	0.251659	MT-TS1	Mt_tRNA	24.8677	47.9056
ENSG00000229623	-2.95387	0.00788911	0.255614	METTL21AP1	processed_pseudogene	1.20096	9.44169
ENSG00000134243	1.40471	0.00797926	0.257349	SORT1	protein_coding	23.9825	9.19076
ENSG00000115419	-0.503723	0.00825281	0.264957	GLS	protein_coding	95.3893	137.231
ENSG00000108679	-0.572292	0.00843307	0.269513	LGALS3BP	protein_coding	71.7739	108.283
ENSG00000187608	-0.730467	0.0086699	0.275828	ISG15	protein_coding	41.4143	69.7204
ENSG00000270722	0.692466	0.00875305	0.277219	U1	snRNA	75.2728	47.261
ENSG00000202184	-2.26287	0.00923095	0.291044	RNU6-1283P	snRNA	2.49664	12.1581
ENSG00000127022	0.283259	0.00926741	0.290889	CANX	protein_coding	384.072	320.229
ENSG00000222588	2.33881	0.00942267	0.294448	SNORA19	snoRNA	11.4539	2.29732
ENSG00000169129	0.683997	0.00948612	0.295119	AFAP1L2	protein_coding	75.315	47.5658
ENSG00000276765	1.46356	0.00955743	0.296028	MIR8073	miRNA	21.5146	7.91544
ENSG00000177700	0.830874	0.00969453	0.298957	POLR2L	protein_coding	53.4019	30.4618
ENSG00000170004	-0.644233	0.0100338	0.30807	CHD3	protein_coding	52.7796	83.6984
ENSG00000166224	1.01207	0.0100938	0.308562	SGPL1	protein_coding	37.9153	19.0752
ENSG00000221500	1.43869	0.0102984	0.313456	SNORD100	snoRNA	21.6365	8.09875
ENSG00000276410	0.781817	0.0103279	0.312998	HIST1H2BB	protein_coding	58.2966	34.4041
ENSG00000151474	1.14043	0.0105933	0.319663	FRMD4A	protein_coding	30.814	14.1828
ENSG00000198736	0.882766	0.0106372	0.319617	MSRB1	protein_coding	46.9781	25.8508
ENSG00000134247	0.744709	0.0108588	0.324887	PTGFRN	protein_coding	62.5691	37.8876
ENSG00000143153	-0.778552	0.0110289	0.328576	ATP1B1	protein_coding	33.6232	58.5227
ENSG00000202222	-0.842662	0.0110608	0.328137	Y_RNA	misc_RNA	28.0495	51.0399
ENSG00000235449	-0.822664	0.0114528	0.338337	AC098934.3	processed_pseudogene	29.3504	52.6718
ENSG00000207652	2.70954	0.011539	0.339458	MIR621	miRNA	9.18508	1.42478
ENSG00000231153	2.34378	0.0116366	0.340905	AC002429.1	processed_pseudogene	10.7886	2.15642
ENSG00000280280	-2.18797	0.0119771	0.349423	AC006435.5	TEC	2.55338	11.8053
ENSG00000135046	-0.744377	0.0121052	0.3517	ANXA1	protein_coding	36.2672	61.6469
ENSG00000278048	-1.74989	0.0122531	0.354532	U2	snRNA	4.61658	15.7546
ENSG00000200888	-2.43851	0.0123343	0.35542	Y_RNA	misc_RNA	1.86914	10.2808
ENSG00000122870	-0.685243	0.0126959	0.364348	BICC1	protein_coding	43.0956	70.312
ENSG00000267458	0.642906	0.0131546	0.375974	AC092069.1	antisense_RNA	76.7906	49.8989
ENSG00000137331	-1.23176	0.0132062	0.375923	IER3	protein_coding	10.914	26.0075
ENSG00000037757	0.864845	0.0134943	0.382573	MRI1	protein_coding	45.4979	25.3492
ENSG00000005884	-1.26014	0.0140546	0.396858	ITGA3	protein_coding	10.1409	24.6454
ENSG00000197956	-0.378517	0.0145711	0.409798	S100A6	protein_coding	150.843	198.97
ENSG00000138180	0.599372	0.0147239	0.412444	CEP55	protein_coding	84.2082	56.3953
ENSG00000249395	2.636	0.0147446	0.411387	CASC9	lincRNA	8.81751	1.43929
ENSG00000148175	0.650966	0.0147653	0.410336	STOM	protein_coding	72.6199	46.9259
ENSG00000198786	0.137678	0.0156562	0.433381	MT-ND5	protein_coding	1327.98	1224.79
ENSG00000134871	0.362916	0.0157195	0.433428	COL4A2	protein_coding	207.408	163.642
ENSG00000116679	0.494649	0.0157947	0.433798	IVNS1ABP	protein_coding	116.738	84.0672
ENSG00000113140	-0.270369	0.0159824	0.437245	SPARC	protein_coding	298.361	365.13
ENSG00000243373	-1.95148	0.0163125	0.444547	RN7SL173P	misc_RNA	3.18298	12.4912
ENSG00000138119	0.397341	0.0163251	0.443173	MYOF	protein_coding	173.132	133.378
ENSG00000200118	-2.03043	0.0163334	0.441693	Y_RNA	misc_RNA	2.85979	11.8542
ENSG00000200579	-2.61539	0.0165431	0.44565	Y_RNA	misc_RNA	1.40186	8.7163
ENSG00000100097	0.697197	0.0165605	0.444416	LGALS1	protein_coding	62.1485	38.893
ENSG00000148303	-0.325674	0.0166491	0.445094	RPL7A	protein_coding	199.326	253.466
ENSG00000198937	1.89678	0.0166567	0.443611	CCDC167	protein_coding	12.705	3.46182
ENSG00000276980	-1.45528	0.0168829	0.447939	AC008760.2	sense_intronic	6.72622	18.7143
ENSG00000153113	0.560642	0.0170711	0.451228	CAST	protein_coding	90.8061	62.4687
ENSG00000226441	0.807281	0.0175811	0.462968	PLCL2-AS1	antisense_RNA	47.28	27.4144
ENSG00000171617	1.07171	0.0176804	0.463847	ENC1	protein_coding	29.3521	14.169
ENSG00000207342	-1.79759	0.017802	0.465301	Y_RNA	misc_RNA	3.85156	13.5858
ENSG00000283514	2.30744	0.0187962	0.489467	MIR3975	miRNA	9.53262	1.95398
ENSG00000200169	-2.0474	0.0189274	0.491066	RNU5D-1	snRNA	2.67078	11.2017
ENSG00000139329	-1.39246	0.0198265	0.5125	LUM	protein_coding	7.13837	19.0147
ENSG00000143653	0.498288	0.0200719	0.516943	SCCPDH	protein_coding	106.885	76.7776
ENSG00000200792	2.19196	0.0208703	0.535545	SNORA80A	snoRNA	9.81299	2.17907
ENSG00000231426	-2.04785	0.0209091	0.534588	AL050338.2	lincRNA	2.58496	10.8451
ENSG00000128591	-1.42817	0.0209671	0.534129	FLNC	protein_coding	6.58193	17.9719
ENSG00000278705	0.524918	0.0210955	0.53546	HIST1H4B	protein_coding	95.6527	67.4526
ENSG00000264160	-2.28419	0.0211715	0.535457	MIR4762	miRNA	1.90652	9.42254
ENSG00000141753	-1.25375	0.0213179	0.537227	IGFBP4	protein_coding	9.02349	21.8328
ENSG00000157985	1.454	0.0220393	0.553423	AGAP1	protein_coding	16.9614	6.28173
ENSG00000074590	1.13253	0.0223415	0.559014	NUAK1	protein_coding	24.8959	11.5218
ENSG00000256248	1.42263	0.0230995	0.57593	AC134511.1	lincRNA	17.2531	6.53024
ENSG00000108953	-0.407296	0.0234448	0.582474	YWHAE	protein_coding	111.018	149.389
ENSG00000265917	2.03258	0.0235205	0.582298	MIR3685	miRNA	10.3783	2.57379
ENSG00000101898	2.1594	0.023881	0.589149	MCTS2P	processed_pseudogene	9.55881	2.17109
ENSG00000238812	1.04552	0.0239825	0.589583	RNU7-127P	snRNA	27.6754	13.6043
ENSG00000092964	0.846758	0.0245424	0.601245	DPYSL2	protein_coding	39.0733	22.0444
ENSG00000265470	-1.43433	0.0247056	0.603144	MIR548AQ	miRNA	6.16333	16.9008
ENSG00000253030	-1.20035	0.0247866	0.603026	MIR2116	miRNA	9.53262	22.2266
ENSG00000207554	1.46356	0.024817	0.601684	MIR647	miRNA	16.1359	5.93658
ENSG00000239040	-2.01011	0.0254267	0.614348	Y_RNA	misc_RNA	2.54512	10.4023
ENSG00000248187	-2.15967	0.0257222	0.619359	AC078850.1	lincRNA	2.08508	9.45288
ENSG00000145632	-0.507911	0.0260174	0.624329	PLK2	protein_coding	66.5364	96.0005
ENSG00000145287	-0.543562	0.0264524	0.632608	PLAC8	protein_coding	57.0522	84.3759
ENSG00000206527	0.620923	0.0271642	0.647429	HACD2	protein_coding	64.8542	42.7897
ENSG00000152558	-0.538325	0.0272676	0.647698	TMEM123	protein_coding	57.6532	84.9557
ENSG00000197905	1.15235	0.0274698	0.650303	TEAD4	protein_coding	22.5519	10.2945
ENSG00000212195	-1.0462	0.0274915	0.648634	U3	snoRNA	12.7669	26.751
ENSG00000099795	1.00259	0.0276217	0.649525	NDUFB7	protein_coding	28.2298	14.2961
ENSG00000159352	0.357267	0.0277234	0.649744	PSMD4	protein_coding	177.418	140.529
ENSG00000222041	0.833438	0.0277281	0.647695	CYTOR	lincRNA	38.4711	21.906
ENSG00000200913	1.24259	0.0277643	0.646394	SNORD46	snoRNA	19.936	8.54868
ENSG00000108518	-0.421977	0.0277969	0.645018	PFN1	protein_coding	97.0053	131.868
ENSG00000167658	-0.280496	0.0280433	0.648594	EEF2	protein_coding	229.705	283.091
ENSG00000122952	0.838168	0.0283461	0.653446	ZWINT	protein_coding	37.8018	21.4544
ENSG00000122406	-0.296519	0.0287844	0.661383	RPL5	protein_coding	202.535	252.394
ENSG00000067225	-0.332043	0.0288015	0.659621	PKM	protein_coding	159.539	203.769
ENSG00000116675	0.961816	0.0288273	0.658067	DNAJC6	protein_coding	29.7843	15.5156
ENSG00000151388	0.635363	0.0288671	0.656843	ADAMTS12	protein_coding	60.9145	39.7901
ENSG00000201457	1.94303	0.0289537	0.656688	SNORA55	snoRNA	10.2387	2.7018
ENSG00000091527	0.481345	0.0289909	0.655418	CDV3	protein_coding	100.445	73.004
ENSG00000101210	-0.572233	0.0290455	0.654548	EEF1A2	protein_coding	49.3026	74.3783
ENSG00000116016	0.578133	0.0302584	0.679703	EPAS1	protein_coding	70.9007	48.1873
ENSG00000115414	-0.457465	0.0309705	0.693482	FN1	protein_coding	78.404	109.236
ENSG00000222881	-1.72231	0.031113	0.694462	Y_RNA	misc_RNA	3.5636	11.9309
ENSG00000112769	1.93922	0.0317032	0.705395	LAMA4	protein_coding	9.92999	2.62726
ENSG00000135457	0.656561	0.0317229	0.703607	TFCP2	protein_coding	55.5156	35.7345
ENSG00000071282	0.853906	0.0319321	0.706022	LMCD1	protein_coding	35.0608	19.6829
ENSG00000127863	1.03368	0.0319558	0.70433	TNFRSF19	protein_coding	25.4582	12.6176
ENSG00000146733	0.810774	0.0320937	0.705159	PSPH	protein_coding	38.2409	22.1197
ENSG00000165916	0.447229	0.0321169	0.703469	PSMC3	protein_coding	110.739	82.4118
ENSG00000118785	-0.198214	0.0329548	0.719581	SPP1	protein_coding	445.653	518.779
ENSG00000131171	-0.627936	0.0339684	0.739418	SH3BGRL	protein_coding	37.8988	59.4252
ENSG00000138772	1.25258	0.0343449	0.745306	ANXA3	protein_coding	18.2028	7.7516
ENSG00000110092	0.543035	0.0343672	0.743495	CCND1	protein_coding	75.6985	52.7151
ENSG00000110700	0.667452	0.0345971	0.746172	RPS13	protein_coding	52.1874	33.3396
ENSG00000238741	0.56897	0.0348828	0.750034	SCARNA7	scaRNA	69.1837	47.3199
ENSG00000184371	-0.90035	0.0361433	0.774767	CSF1	protein_coding	16.3803	31.0222
ENSG00000118985	-0.632679	0.0362904	0.775556	ELL2	protein_coding	36.336	57.1623
ENSG00000210077	0.962565	0.0363059	0.773536	MT-TV	Mt_tRNA	27.2854	14.2065
ENSG00000115415	-0.319539	0.0363316	0.771746	STAT1	protein_coding	158.612	200.837
ENSG00000122862	-0.972606	0.0363866	0.770585	SRGN	protein_coding	13.6543	27.1876
ENSG00000167323	0.653584	0.0366449	0.773724	STIM1	protein_coding	52.9742	34.1691
ENSG00000206687	-1.59302	0.0375977	0.791466	RNU1-109P	snRNA	4.05299	12.4062
ENSG00000272114	1.90218	0.0392874	0.824567	AL136131.3	antisense_RNA	9.38051	2.54641
ENSG00000103479	0.741119	0.0403257	0.843839	RBL2	protein_coding	40.888	24.8207
ENSG00000132507	-0.396137	0.0403876	0.842626	EIF5A	protein_coding	96.4014	128.721
ENSG00000134259	1.37406	0.0404528	0.841491	NGF	protein_coding	14.7951	5.79165
ENSG00000122786	1.11332	0.0404621	0.8392	CALD1	protein_coding	20.5872	9.65544
ENSG00000144802	-0.765658	0.0405589	0.838734	NFKBIZ	protein_coding	22.6727	39.1117
ENSG00000276529	1.90948	0.0413125	0.851813	AP001505.2	lincRNA	9.14529	2.47005
ENSG00000136156	-0.623618	0.0414901	0.852974	ITM2B	protein_coding	35.5699	55.6069
ENSG00000123104	0.721176	0.0417123	0.85504	ITPR2	protein_coding	42.2987	26.0345
ENSG00000199568	0.430708	0.041871	0.855799	RNU5A-1	snRNA	107.037	80.5737
ENSG00000114270	-1.20232	0.0421146	0.858283	COL7A1	protein_coding	7.78384	18.1738
ENSG00000112312	0.723403	0.0425631	0.864916	GMNN	protein_coding	41.7245	25.6414
ENSG00000260260	1.89796	0.0431255	0.873821	SNHG19	lincRNA	9.05878	2.46628
ENSG00000214517	0.393007	0.043429	0.877441	PPME1	protein_coding	124.985	96.5762
ENSG00000050165	0.788612	0.0440795	0.888031	DKK3	protein_coding	35.3964	20.7912
ENSG00000112149	1.78689	0.0441234	0.886376	CD83	protein_coding	9.74109	2.86429
ENSG00000115758	1.01601	0.0447388	0.896179	ODC1	protein_coding	22.9322	11.5058
ENSG00000127418	0.928673	0.0451945	0.902734	FGFRL1	protein_coding	26.5166	14.1344
ENSG00000156587	-1.20484	0.0454047	0.904364	UBE2L6	protein_coding	7.50634	17.5565
ENSG00000252685	1.77693	0.0462514	0.918626	RNU6-928P	snRNA	9.62428	2.84956
ENSG00000223189	-1.78942	0.0465519	0.92199	RNU6-177P	snRNA	2.74979	9.64466
ENSG00000058668	0.691473	0.046567	0.919698	ATP2B4	protein_coding	43.4979	27.3295
ENSG00000158716	0.79835	0.0468764	0.923215	DUSP23	protein_coding	33.7686	19.7017
ENSG00000164104	0.446	0.0476224	0.935287	HMGB2	protein_coding	95.0943	70.8292
ENSG00000137154	-0.333843	0.0496391	0.97218	RPS6	protein_coding	127.192	162.658
ENSG00000199512	1.58255	0.0496882	0.970438	RNU6-212P	snRNA	10.9992	3.72635
ENSG00000277918	0.263123	0.049719	0.96835	U1	snRNA	251.539	212.674
ENSG00000125657	-0.758832	0.0498833	0.968866	TNFSF9	protein_coding	21.2122	36.4196
ENSG00000201221	1.64693	0.0502705	0.973697	RNU4-40P	snRNA	10.3326	3.34773
ENSG00000084207	0.376396	0.0516752	0.998154	GSTP1	protein_coding	125.766	98.3046
ENSG00000054598	1.55101	0.0521943	1	FOXC1	protein_coding	11.0842	3.83812
ENSG00000231992	1.51945	0.0529769	1	AC092802.3	sense_intronic	11.3484	4.01652
ENSG00000186468	-0.341394	0.0531922	1	RPS23	protein_coding	117.673	151.273
ENSG00000164889	0.677966	0.0538899	1	SLC4A2	protein_coding	42.2531	26.7971
ENSG00000200855	-1.63116	0.0541941	1	Y_RNA	misc_RNA	3.271	10.2808
ENSG00000204264	-0.9513	0.0548474	1	PSMB8	protein_coding	12.1059	23.7511
ENSG00000225991	-1.36241	0.0549319	1	RPL23AP34	processed_pseudogene	5.11507	13.3443
ENSG00000175130	-1.15698	0.0551469	1	MARCKSL1	protein_coding	7.60253	17.2013
ENSG00000166825	-0.902401	0.0559758	1	ANPEP	protein_coding	13.5572	25.7121
ENSG00000119922	-1.42297	0.0560392	1	IFIT2	protein_coding	4.55014	12.3794
ENSG00000210127	-1.65192	0.0564464	1	MT-TA	Mt_tRNA	3.10846	9.91151
ENSG00000166199	1.24937	0.0565606	1	ALKBH3	protein_coding	14.8395	6.33342
ENSG00000207442	1.91512	0.056729	1	SNORD116-6	snoRNA	7.94385	2.13717
ENSG00000106554	0.655524	0.056928	1	CHCHD3	protein_coding	43.7422	28.1764
ENSG00000243854	-1.77293	0.0569917	1	RN7SL67P	misc_RNA	2.57638	8.93375
ENSG00000166228	0.923378	0.0571101	1	PCBD1	protein_coding	24.1564	12.9236
ENSG00000135069	0.453365	0.0573831	1	PSAT1	protein_coding	84.9353	62.9403
ENSG00000119917	-0.511424	0.0575685	1	IFIT3	protein_coding	47.7082	69.0025
ENSG00000183684	0.59403	0.0577569	1	ALYREF	protein_coding	51.7965	34.8175
ENSG00000261305	-1.87698	0.0584011	1	AC005586.2	sense_overlapping	2.19239	8.17078
ENSG00000135387	0.453512	0.0585852	1	CAPRIN1	protein_coding	84.0753	62.2967
ENSG00000177600	0.32677	0.0586953	1	RPLP2	protein_coding	154.801	125.235
ENSG00000116761	0.555844	0.05918	1	CTH	protein_coding	57.7229	39.8419
ENSG00000224367	1.6029	0.0594497	1	OACYLP	transcribed_unitary_pseudogene	9.95867	3.32659
ENSG00000063046	-0.403447	0.0596106	1	EIF4B	protein_coding	78.2959	105.077
ENSG00000212402	-1.64078	0.0596736	1	SNORA74B	snoRNA	3.08269	9.75371
ENSG00000201821	1.51568	0.0615636	1	RNU4-9P	snRNA	10.6299	3.77208
ENSG00000257169	-1.25844	0.0619347	1	AC125612.1	processed_pseudogene	5.87887	14.2705
ENSG00000154556	0.755819	0.0624509	1	SORBS2	protein_coding	32.6249	19.6039
ENSG00000271452	-1.14018	0.0627384	1	AC005034.5	sense_intronic	7.4154	16.5837
ENSG00000108669	0.806584	0.0628876	1	CYTH1	protein_coding	29.0595	16.8577
ENSG00000146674	-0.581784	0.063544	1	IGFBP3	protein_coding	34.3475	52.1611
ENSG00000091986	-1.1179	0.0635668	1	CCDC80	protein_coding	7.72506	17.0115
ENSG00000207650	-0.813072	0.0636855	1	MIR570	miRNA	16.2153	28.9069
ENSG00000161791	0.840301	0.0644073	1	FMNL3	protein_coding	26.7803	15.1767
ENSG00000235917	-1.70345	0.0644231	1	MTCO2P11	unprocessed_pseudogene	2.69857	8.91744
ENSG00000116863	0.984174	0.064437	1	ADPRHL2	protein_coding	20.5169	10.5235
ENSG00000204592	-0.776411	0.0648923	1	HLA-E	protein_coding	17.8476	31.0185
ENSG00000200156	0.487449	0.0650825	1	RNU5B-1	snRNA	70.0565	50.7025
ENSG00000152952	-0.510625	0.0650953	1	PLOD2	protein_coding	45.1696	65.2946
ENSG00000143742	0.293319	0.0655634	1	SRP9	protein_coding	180.157	149.166
ENSG00000176014	0.482573	0.0655796	1	TUBB6	protein_coding	71.0952	51.6284
ENSG00000231066	1.76116	0.0658186	1	NPM1P9	processed_pseudogene	8.30151	2.48492
ENSG00000236801	1.03536	0.0659937	1	RPL24P8	processed_pseudogene	18.653	9.23401
ENSG00000146731	0.367976	0.0662827	1	CCT6A	protein_coding	116.879	91.893
ENSG00000172301	0.66848	0.06677	1	COPRS	protein_coding	39.1756	25.0093
ENSG00000210196	-0.257941	0.0668072	1	MT-TP	Mt_tRNA	190.652	231.317
ENSG00000158042	0.757084	0.0669049	1	MRPL17	protein_coding	31.4648	18.8902
ENSG00000172239	0.539308	0.0669498	1	PAIP1	protein_coding	57.474	40.1274
ENSG00000207653	1.40698	0.0669534	1	MIR558	miRNA	11.4087	4.36528
ENSG00000189129	1.64868	0.0669824	1	PLAC9	protein_coding	9.03293	2.9231
ENSG00000144711	0.825711	0.067039	1	IQSEC1	protein_coding	27.0624	15.4925
ENSG00000266649	0.763121	0.0674224	1	MIR3126	miRNA	30.9166	18.4836
ENSG00000124635	0.460391	0.0674777	1	HIST1H2BJ	protein_coding	76.4366	56.3673
ENSG00000185885	-1.28016	0.0686922	1	IFITM1	protein_coding	5.3621	13.2135
ENSG00000113810	0.394659	0.0690924	1	SMC4	protein_coding	100.483	77.5544
ENSG00000165169	-1.31114	0.0691194	1	DYNLT3	protein_coding	5.04158	12.6933
ENSG00000120437	0.798916	0.0699201	1	ACAT2	protein_coding	28.0502	16.3589
ENSG00000283513	-1.54722	0.0702155	1	MIR941-3	miRNA	3.30994	9.81515
ENSG00000143499	0.674223	0.0702595	1	SMYD2	protein_coding	37.6265	23.9249
ENSG00000038427	-0.225706	0.0702619	1	VCAN	protein_coding	245.521	291.306
ENSG00000236591	1.70172	0.070279	1	AL357992.1	antisense_RNA	8.4327	2.63036
ENSG00000210194	-0.616727	0.0706522	1	MT-TE	Mt_tRNA	28.6669	44.6018
ENSG00000125534	0.843185	0.0707454	1	PPDPF	protein_coding	25.4218	14.378
ENSG00000230001	-1.11308	0.0709805	1	AL359095.1	sense_intronic	7.39341	16.2268
ENSG00000114019	0.441612	0.0710217	1	AMOTL2	protein_coding	80.4594	60.1112
ENSG00000136770	-1.14876	0.0710771	1	DNAJC1	protein_coding	6.85121	15.4134
ENSG00000203875	-0.743592	0.0713933	1	SNHG5	processed_transcript	18.7735	31.8938
ENSG00000265802	-1.47885	0.0714062	1	RN7SL49P	misc_RNA	3.6787	10.4038
ENSG00000252010	0.284968	0.0721403	1	SCARNA5	scaRNA	181.5	151.15
ENSG00000275221	-1.11659	0.0721703	1	HIST1H2AK	protein_coding	7.27681	16.0097
ENSG00000142634	-0.62302	0.0721758	1	EFHD2	protein_coding	27.7297	43.3322
ENSG00000138448	-0.607148	0.0722118	1	ITGAV	protein_coding	29.3519	45.3653
ENSG00000128272	-0.281298	0.0725076	1	ATF4	protein_coding	152.677	188.266
ENSG00000263790	1.55453	0.0728823	1	MIR4473	miRNA	9.42787	3.25664
ENSG00000236824	1.46692	0.0732099	1	BCYRN1	scRNA	10.2476	3.76142
ENSG00000185650	-0.519943	0.0739776	1	ZFP36L1	protein_coding	40.7446	59.2797
ENSG00000101367	0.315093	0.074094	1	MAPRE1	protein_coding	148.005	120.709
ENSG00000142192	-0.336379	0.0742828	1	APP	protein_coding	103.491	132.581
ENSG00000206828	-1.10051	0.0745138	1	U1	snRNA	7.41103	16.1243
ENSG00000148773	0.382222	0.0749978	1	MKI67	protein_coding	102.33	79.6639
ENSG00000126267	0.42055	0.0750205	1	COX6B1	protein_coding	85.651	64.931
ENSG00000206503	-1.01696	0.0753591	1	HLA-A	protein_coding	8.88187	18.2372
ENSG00000144713	-0.232108	0.0754016	1	RPL32	protein_coding	223.504	266.363
ENSG00000242861	1.22553	0.0755698	1	AL591895.1	antisense_RNA	13.2854	5.76462
ENSG00000254577	1.57048	0.0755991	1	AC087276.1	sense_overlapping	9.11589	3.11427
ENSG00000135272	0.556951	0.0759679	1	MDFIC	protein_coding	50.8757	35.0889
ENSG00000201098	0.461017	0.0761981	1	RNY1	misc_RNA	71.7056	52.8555
ENSG00000105426	-0.808572	0.0766214	1	PTPRS	protein_coding	14.9723	26.6079
ENSG00000168685	-1.3968	0.0768415	1	IL7R	protein_coding	4.08597	10.9167
ENSG00000143952	0.552252	0.0773228	1	VPS54	protein_coding	51.188	35.4194
ENSG00000137959	-0.648565	0.0774046	1	IFI44L	protein_coding	24.4669	38.9165
ENSG00000008256	0.635828	0.0778305	1	CYTH3	protein_coding	39.6167	25.8698
ENSG00000251432	-1.19496	0.0782536	1	AC108062.1	lincRNA	5.93067	13.7765
ENSG00000160211	-0.943713	0.0782992	1	G6PD	protein_coding	10.3705	20.2396
ENSG00000173706	-0.412992	0.0783699	1	HEG1	protein_coding	65.0355	87.86
ENSG00000142197	0.949939	0.0786912	1	DOPEY2	protein_coding	19.6775	10.3354
ENSG00000166710	-0.357821	0.0790388	1	B2M	protein_coding	87.9055	114.301
ENSG00000261040	-0.538418	0.0795944	1	WFDC21P	processed_transcript	36.3437	53.5582
ENSG00000114942	-0.383494	0.080391	1	EEF1B2	protein_coding	75.1783	99.5069
ENSG00000206763	0.881515	0.080491	1	RNU6-10P	snRNA	22.0498	12.1439
ENSG00000132155	0.443853	0.0805206	1	RAF1	protein_coding	74.7018	55.7231
ENSG00000106153	0.311036	0.080555	1	CHCHD2	protein_coding	145.2	118.755
ENSG00000163739	0.529601	0.0810238	1	CXCL1	protein_coding	53.8784	37.871
ENSG00000060982	-0.65209	0.0811847	1	BCAT1	protein_coding	23.5725	37.5856
ENSG00000170017	-0.526123	0.0813486	1	ALCAM	protein_coding	37.7839	55.2082
ENSG00000156113	1.69862	0.0821528	1	KCNMA1	protein_coding	7.79721	2.43736
ENSG00000170525	-0.653365	0.0823381	1	PFKFB3	protein_coding	23.2936	37.1738
ENSG00000112473	0.437137	0.0825546	1	SLC39A7	protein_coding	75.817	56.8189
ENSG00000199377	0.532001	0.0829899	1	RNU5F-1	snRNA	52.7553	37.0199
ENSG00000164683	0.850953	0.0830702	1	HEY1	protein_coding	23.0205	12.95
ENSG00000277791	0.460362	0.0839339	1	PSMB3	protein_coding	68.3009	50.3688
ENSG00000133818	0.68056	0.0844145	1	RRAS2	protein_coding	33.632	21.2912
ENSG00000207721	-1.59302	0.0855708	1	MIR186	miRNA	2.77111	8.48241
ENSG00000239112	0.763121	0.0860654	1	SNORD123	snoRNA	27.2361	16.2832
ENSG00000206651	-1.46954	0.0867009	1	Y_RNA	misc_RNA	3.37438	9.48172
ENSG00000106991	-1.15425	0.0869194	1	ENG	protein_coding	6.09264	13.759
ENSG00000240034	0.679954	0.0877164	1	MTND6P6	unprocessed_pseudogene	32.9836	20.8895
ENSG00000105329	-0.607192	0.0877315	1	TGFB1	protein_coding	26.4738	40.9182
ENSG00000167900	0.462329	0.0880777	1	TK1	protein_coding	66.001	48.6063
ENSG00000067113	-0.602258	0.0892937	1	PLPP1	protein_coding	26.6923	41.1151
ENSG00000207162	1.50009	0.0894333	1	RNU6-549P	snRNA	8.90899	3.19577
ENSG00000141560	1.05663	0.0902379	1	FN3KRP	protein_coding	15.3209	7.4735
ENSG00000164402	0.626634	0.0905062	1	2022-09-08	protein_coding	37.4642	24.6205
ENSG00000182168	-1.57662	0.09098	1	UNC5C	protein_coding	2.75005	8.32279
ENSG00000164305	0.63836	0.0918464	1	CASP3	protein_coding	35.9487	23.4334
ENSG00000140988	0.219244	0.0921195	1	RPS2	protein_coding	262.858	229.108
ENSG00000100316	-0.302436	0.0921418	1	RPL3	protein_coding	115.334	144.317
ENSG00000160888	-1.08288	0.0925692	1	IER2	protein_coding	6.85002	14.7227
ENSG00000113389	1.56513	0.0927472	1	NPR3	protein_coding	8.2007	2.81201
ENSG00000096968	-0.525572	0.0927556	1	JAK2	protein_coding	35.2298	51.4565
ENSG00000108960	-0.958841	0.0928201	1	MMD	protein_coding	9.10655	17.9602
ENSG00000272055	0.804148	0.0929588	1	RNU6-6P	snRNA	23.8316	13.8483
ENSG00000089220	0.361329	0.0936435	1	PEBP1	protein_coding	100.789	79.6083
ENSG00000170340	0.49907	0.0944336	1	B3GNT2	protein_coding	55.1599	39.601
ENSG00000103187	-0.559423	0.0945014	1	COTL1	protein_coding	30.408	45.4682
ENSG00000125148	-0.566052	0.0947221	1	MT2A	protein_coding	29.5922	44.4522
ENSG00000162496	-1.41897	0.0948889	1	DHRS3	protein_coding	3.50095	9.49853
ENSG00000158406	0.665396	0.0954762	1	HIST1H4H	protein_coding	32.6678	20.8994
ENSG00000196937	-0.60596	0.0956781	1	FAM3C	protein_coding	25.3219	39.1044
ENSG00000074800	-0.202799	0.0957589	1	ENO1	protein_coding	259.558	303.11
ENSG00000115902	1.12484	0.0957851	1	SLC1A4	protein_coding	13.3806	6.22558
ENSG00000120802	0.623818	0.0957866	1	TMPO	protein_coding	36.5669	24.0778
ENSG00000169976	0.974779	0.0960731	1	SF3B5	protein_coding	16.885	8.71726
ENSG00000276107	0.69858	0.0962244	1	AC037198.2	sense_intronic	29.8463	18.6601
ENSG00000114554	0.503545	0.0963199	1	PLXNA1	protein_coding	53.6537	38.4003
ENSG00000259945	1.23507	0.0963744	1	AC027682.2	antisense_RNA	11.4902	4.9528
ENSG00000064042	0.544906	0.0964142	1	LIMCH1	protein_coding	46.4542	32.3079
ENSG00000196923	-1.17373	0.096858	1	PDLIM7	protein_coding	5.505	12.6009
ENSG00000129083	0.437892	0.0972697	1	COPB1	protein_coding	68.9541	51.6486
ENSG00000065978	0.143749	0.0974229	1	YBX1	protein_coding	576.032	529.043
ENSG00000229152	1.06727	0.0975254	1	ANKRD10-IT1	sense_intronic	14.4181	6.98142
ENSG00000259735	-1.39349	0.0979191	1	AC092868.2	sense_intronic	3.59631	9.58644
ENSG00000283498	0.640747	0.0989813	1	MIR1244-2	miRNA	34.2053	22.2601
ENSG00000205531	0.53285	0.100017	1	NAP1L4	protein_coding	47.3515	33.2083
ENSG00000206712	1.3899	0.10026	1	RNU6-26P	snRNA	9.35444	3.62187
ENSG00000209082	1.26562	0.1003	1	MT-TL1	Mt_tRNA	10.8036	4.55929
ENSG00000210117	0.906079	0.100612	1	MT-TW	Mt_tRNA	18.5746	10.0573
ENSG00000237649	0.867602	0.101149	1	KIFC1	protein_coding	19.9273	11.0813
ENSG00000198755	-0.254259	0.101393	1	RPL10A	protein_coding	156.945	189.935
ENSG00000274997	0.313845	0.101838	1	HIST1H2AH	protein_coding	125.131	102.142
ENSG00000210082	0.598623	0.102552	1	MT-RNR2	Mt_rRNA	37.8186	25.3408
ENSG00000197747	0.21506	0.102558	1	S100A10	protein_coding	256.293	224.035
ENSG00000198832	-0.960952	0.102738	1	SELENOM	protein_coding	8.53958	16.8667
ENSG00000065054	0.92062	0.102833	1	SLC9A3R2	protein_coding	17.8502	9.5681
ENSG00000154277	0.162474	0.102981	1	UCHL1	protein_coding	439.495	398.439
ENSG00000198959	0.184241	0.103068	1	TGM2	protein_coding	344.342	307.5
ENSG00000270504	1.44948	0.103367	1	AL391422.3	antisense_RNA	8.62286	3.20356
ENSG00000145247	-0.800907	0.104259	1	OCIAD2	protein_coding	12.8804	22.7689
ENSG00000049130	-1.23639	0.104264	1	KITLG	protein_coding	4.64775	11.1109
ENSG00000166681	0.137284	0.104864	1	BEX3	protein_coding	603.181	556.466
ENSG00000135916	-0.896838	0.105322	1	ITM2C	protein_coding	9.87581	18.658
ENSG00000203668	1.0301	0.105493	1	CHML	protein_coding	14.5833	7.24571
ENSG00000152518	1.21538	0.106246	1	ZFP36L2	protein_coding	11.1227	4.86029
ENSG00000145425	-0.243787	0.106547	1	RPS3A	protein_coding	166.302	199.803
ENSG00000228532	-0.99872	0.107027	1	AC005000.1	processed_pseudogene	7.61286	15.4351
ENSG00000124216	-1.16657	0.108185	1	SNAI1	protein_coding	5.22994	11.912
ENSG00000168386	-0.819661	0.108314	1	FILIP1L	protein_coding	11.938	21.3792
ENSG00000144554	0.861747	0.108365	1	FANCD2	protein_coding	19.3372	10.7969
ENSG00000132274	0.367039	0.108372	1	TRIM22	protein_coding	89.7682	70.6236
ENSG00000011028	-0.511793	0.108468	1	MRC2	protein_coding	34.0347	49.2384
ENSG00000171960	0.947019	0.108948	1	PPIH	protein_coding	16.4378	8.65129
ENSG00000091136	-0.445885	0.109063	1	LAMB1	protein_coding	45.7191	63.1888
ENSG00000171223	-0.586136	0.109882	1	JUNB	protein_coding	25.0886	38.2154
ENSG00000096384	0.138441	0.110236	1	HSP90AB1	protein_coding	575.588	530.584
ENSG00000126254	0.563607	0.11042	1	RBM42	protein_coding	40.2954	27.6637
ENSG00000165092	-0.673853	0.11056	1	ALDH1A1	protein_coding	18.3442	29.6938
ENSG00000197321	0.753577	0.111038	1	SVIL	protein_coding	23.9922	14.4391
ENSG00000113368	0.377545	0.111244	1	LMNB1	protein_coding	83.7876	65.4402
ENSG00000233270	-0.895499	0.111544	1	SNRPEP4	processed_pseudogene	9.56679	18.0574
ENSG00000026025	-0.250169	0.111689	1	VIM	protein_coding	153.075	184.727
ENSG00000108106	0.694866	0.111847	1	UBE2S	protein_coding	27.5242	17.2527
ENSG00000198888	0.0787383	0.111959	1	MT-ND1	protein_coding	1717.39	1650
ENSG00000117399	0.523015	0.111994	1	CDC20	protein_coding	45.7337	32.2931
ENSG00000143367	0.739439	0.112063	1	TUFT1	protein_coding	24.655	14.9841
ENSG00000263963	-1.16288	0.112185	1	MIR4461	miRNA	5.15277	11.7063
ENSG00000256325	-0.798854	0.112543	1	AC025423.1	antisense_RNA	12.3618	21.8212
ENSG00000072506	0.626639	0.112594	1	HSD17B10	protein_coding	32.9153	21.6311
ENSG00000265727	-0.849363	0.113502	1	RN7SL648P	misc_RNA	10.6886	19.5398
ENSG00000255893	1.49754	0.113574	1	AP000786.1	antisense_RNA	7.75243	2.7858
ENSG00000150630	-1.04191	0.113701	1	VEGFC	protein_coding	6.63738	13.8663
ENSG00000198242	-0.171715	0.114091	1	RPL23A	protein_coding	329.161	376.198
ENSG00000135486	-0.194144	0.11415	1	HNRNPA1	protein_coding	255.512	296.6
ENSG00000117394	0.545809	0.114242	1	SLC2A1	protein_coding	41.8024	29.0545
ENSG00000114854	1.42302	0.114931	1	TNNC1	protein_coding	8.30432	3.14232
ENSG00000145681	-1.31192	0.114973	1	HAPLN1	protein_coding	3.78578	9.53676
ENSG00000163468	0.351426	0.115121	1	CCT3	protein_coding	93.79	74.5906
ENSG00000135862	-0.306448	0.115283	1	LAMC1	protein_coding	98.0961	123.089
ENSG00000161203	-0.361478	0.116423	1	AP2M1	protein_coding	68.7487	89.6185
ENSG00000276043	0.515282	0.117117	1	UHRF1	protein_coding	45.6806	32.429
ENSG00000250562	1.02756	0.117423	1	RPL38P4	processed_pseudogene	13.6976	6.81764
ENSG00000099330	-1.43476	0.117793	1	OCEL1	protein_coding	2.98692	8.19305
ENSG00000095739	1.03408	0.118722	1	BAMBI	protein_coding	13.4606	6.66949
ENSG00000211459	0.854879	0.118954	1	MT-RNR1	Mt_rRNA	18.4857	10.3707
ENSG00000184076	-0.584172	0.119429	1	UQCR10	protein_coding	23.9782	36.4743
ENSG00000183160	-1.42185	0.119517	1	TMEM119	protein_coding	3.02658	8.22789
ENSG00000157778	1.21012	0.119639	1	PSMG3	protein_coding	10.3959	4.55929
ENSG00000136720	0.496876	0.120321	1	HS6ST1	protein_coding	47.9735	34.4941
ENSG00000124253	-0.714993	0.12174	1	PCK1	protein_coding	15.1083	25.1634
ENSG00000133657	0.549802	0.121982	1	ATP13A3	protein_coding	39.5539	27.4157
ENSG00000200795	0.282566	0.122511	1	RNU4-1	snRNA	136.06	113.497
ENSG00000143621	0.440173	0.122832	1	ILF2	protein_coding	59.1348	44.2237
ENSG00000207460	0.963742	0.123183	1	SNORD116-19	snoRNA	14.7652	7.68142
ENSG00000147065	-0.259393	0.123228	1	MSN	protein_coding	133.283	161.874
ENSG00000276903	-0.900052	0.123607	1	HIST1H2AL	protein_coding	8.85345	16.7638
ENSG00000212207	-1.15596	0.124067	1	RNU6-1321P	snRNA	4.89995	11.0787
ENSG00000139370	1.02495	0.124357	1	SLC15A4	protein_coding	13.2513	6.60749
ENSG00000071539	0.631973	0.124956	1	TRIP13	protein_coding	30.3183	19.8509
ENSG00000198034	-0.253689	0.12558	1	RPS4X	protein_coding	137.883	166.8
ENSG00000173432	1.0704	0.126373	1	SAA1	protein_coding	12.2117	5.90026
ENSG00000110696	0.519622	0.126607	1	C11orf58	protein_coding	42.7567	30.2621
ENSG00000112175	-0.731347	0.126795	1	BMP5	protein_coding	13.9781	23.5464
ENSG00000153071	-0.876829	0.126995	1	DAB2	protein_coding	9.23677	17.2103
ENSG00000166002	0.80085	0.127244	1	SMCO4	protein_coding	19.7784	11.5194
ENSG00000146858	0.471923	0.127285	1	ZC3HAV1L	protein_coding	50.8035	37.1662
ENSG00000171564	-0.494526	0.127535	1	FGB	protein_coding	33.0544	47.2513
ENSG00000106302	1.2435	0.127732	1	HYAL4	protein_coding	9.53958	4.08804
ENSG00000111229	-0.298303	0.128271	1	ARPC3	protein_coding	96.8309	120.818
ENSG00000212549	-1.43851	0.128427	1	RNA5SP354	rRNA	2.80371	7.71057
ENSG00000141503	-1.17919	0.12872	1	MINK1	protein_coding	4.55778	10.4723
ENSG00000074527	0.722792	0.129064	1	NTN4	protein_coding	23.4082	14.3914
ENSG00000204262	-0.252266	0.129421	1	COL5A2	protein_coding	136.725	165.236
ENSG00000275291	-0.830062	0.130265	1	U1	snRNA	10.2976	18.5749
ENSG00000202111	-1.03525	0.130489	1	VTRNA1-2	misc_RNA	6.15872	12.807
ENSG00000270077	1.17176	0.130594	1	AP003117.1	sense_intronic	10.3241	4.64982
ENSG00000229989	1.33949	0.131255	1	MIR181A1HG	lincRNA	8.34471	3.34582
ENSG00000205413	-0.769851	0.132531	1	SAMD9	protein_coding	12.0809	20.9009
ENSG00000110713	0.540284	0.132569	1	NUP98	protein_coding	38.6141	26.9415
ENSG00000182670	-0.54068	0.132965	1	TTC3	protein_coding	26.4558	39.0481
ENSG00000168672	1.15654	0.133235	1	FAM84B	protein_coding	10.3987	4.73309
ENSG00000134901	0.410926	0.133415	1	KDELC1	protein_coding	63.5407	48.4919
ENSG00000176171	-0.830798	0.133426	1	BNIP3	protein_coding	10.1099	18.2457
ENSG00000237039	0.961474	0.134678	1	AC018738.1	processed_pseudogene	13.9585	7.27316
ENSG00000127774	-0.681827	0.13496	1	EMC6	protein_coding	15.6811	25.5237
ENSG00000112110	0.722112	0.135132	1	MRPL18	protein_coding	22.7223	13.9763
ENSG00000196730	-0.417268	0.136008	1	DAPK1	protein_coding	45.6377	61.8374
ENSG00000183576	0.749712	0.136324	1	SETD3	protein_coding	21.1535	12.7648
ENSG00000226520	0.537965	0.136586	1	KIRREL1-IT1	sense_intronic	38.1224	26.6412
ENSG00000234664	1.39871	0.136737	1	HMGN2P5	processed_pseudogene	7.59467	2.92262
ENSG00000060237	0.516299	0.137635	1	WNK1	protein_coding	40.8603	28.9866
ENSG00000147677	-0.423952	0.137766	1	EIF3H	protein_coding	43.7146	59.5068
ENSG00000177106	0.558932	0.137933	1	EPS8L2	protein_coding	35.3308	24.3341
ENSG00000169710	-0.42367	0.138238	1	FASN	protein_coding	43.6725	59.4378
ENSG00000162734	0.337265	0.138473	1	PEA15	protein_coding	89.5934	71.9559
ENSG00000071082	-0.41647	0.13879	1	RPL31	protein_coding	45.1816	61.1855
ENSG00000264940	0.409367	0.139812	1	SNORD3C	snoRNA	61.9374	47.3193
ENSG00000132109	0.809329	0.140032	1	TRIM21	protein_coding	18.1856	10.5296
ENSG00000146278	-0.870886	0.140838	1	PNRC1	protein_coding	8.73771	16.2135
ENSG00000169689	0.723614	0.140966	1	CENPX	protein_coding	21.9792	13.5052
ENSG00000166595	1.04471	0.141038	1	FAM96B	protein_coding	11.7821	5.79499
ENSG00000100526	0.565739	0.141542	1	CDKN3	protein_coding	33.9431	23.2683
ENSG00000090889	0.524535	0.141672	1	KIF4A	protein_coding	38.8991	27.4382
ENSG00000197415	1.11316	0.142442	1	VEPH1	protein_coding	10.5522	4.94955
ENSG00000252316	0.55612	0.143006	1	RNY4	misc_RNA	34.7543	23.9838
ENSG00000173915	0.516563	0.143024	1	USMG5	protein_coding	39.7281	28.1783
ENSG00000075618	-0.555669	0.143304	1	FSCN1	protein_coding	23.6444	35.2629
ENSG00000201176	0.862656	0.143348	1	RNU6-853P	snRNA	16.0362	8.94815
ENSG00000158373	0.275491	0.143881	1	HIST1H2BD	protein_coding	127.886	107.204
ENSG00000224324	0.908171	0.144094	1	THAP5P1	processed_pseudogene	14.6446	7.91786
ENSG00000174099	0.833524	0.144366	1	MSRB3	protein_coding	16.9179	9.6327
ENSG00000054654	0.454738	0.144901	1	SYNE2	protein_coding	49.7087	36.801
ENSG00000115232	-1.33953	0.145487	1	ITGA4	protein_coding	3.06755	7.87677
ENSG00000115963	0.423447	0.14558	1	RND3	protein_coding	56.5154	42.7576
ENSG00000249669	0.595618	0.145701	1	CARMN	lincRNA	30.3061	20.3493
ENSG00000163659	0.748969	0.145729	1	TIPARP	protein_coding	20.2106	12.2021
ENSG00000070047	0.435894	0.146027	1	PHRF1	protein_coding	53.4465	40.0884
ENSG00000233072	-0.927024	0.146116	1	RPS15AP6	processed_pseudogene	7.36612	14.2108
ENSG00000165704	0.326688	0.146165	1	HPRT1	protein_coding	91.5402	74.0604
ENSG00000136010	-0.734036	0.146287	1	ALDH1L2	protein_coding	12.5503	21.1806
ENSG00000142945	0.519868	0.1467	1	KIF2C	protein_coding	38.558	27.2857
ENSG00000213741	1.27024	0.146997	1	RPS29	protein_coding	8.36538	3.51903
ENSG00000113594	1.35557	0.147939	1	LIFR	protein_coding	7.53072	2.98598
ENSG00000221406	0.972574	0.148441	1	MIR320B2	miRNA	12.7792	6.60767
ENSG00000140105	-0.748464	0.14847	1	WARS	protein_coding	11.882	20.2544
ENSG00000206859	0.670011	0.150049	1	RNU6-767P	snRNA	24.0543	15.3397
ENSG00000138413	-0.802281	0.150585	1	IDH1	protein_coding	10.0455	17.7746
ENSG00000187109	-0.362623	0.150603	1	NAP1L1	protein_coding	57.2465	74.6839
ENSG00000188042	-0.505929	0.150859	1	ARL4C	protein_coding	27.9529	40.2758
ENSG00000086061	0.323	0.151083	1	DNAJA1	protein_coding	91.2845	74.0426
ENSG00000209482	1.02365	0.151986	1	SNORD83A	snoRNA	11.5395	5.75911
ENSG00000110756	0.709706	0.152939	1	HPS5	protein_coding	21.431	13.2959
ENSG00000229932	1.08955	0.153079	1	YWHAZP3	processed_pseudogene	10.3658	4.94232
ENSG00000198695	-0.119426	0.153123	1	MT-ND6	protein_coding	565.829	623.668
ENSG00000151240	0.598864	0.154344	1	DIP2C	protein_coding	28.766	19.2717
ENSG00000237827	-1.13176	0.154937	1	RPS15AP29	processed_pseudogene	4.40884	9.80248
ENSG00000274475	1.33881	0.155079	1	RN7SL650P	misc_RNA	7.41249	2.97345
ENSG00000132561	0.729503	0.155116	1	MATN2	protein_coding	20.2085	12.3666
ENSG00000203812	1.07317	0.1554	1	HIST2H2AA3	protein_coding	10.505	5.06588
ENSG00000207181	1.1395	0.155439	1	SNORA14B	snoRNA	9.53262	4.39043
ENSG00000148700	-0.493577	0.155623	1	ADD3	protein_coding	28.8194	41.1703
ENSG00000142230	0.409729	0.15605	1	SAE1	protein_coding	57.0736	43.5925
ENSG00000112578	1.16417	0.157088	1	BYSL	protein_coding	9.13826	4.13744
ENSG00000248479	1.23113	0.157251	1	AC104137.1	lincRNA	8.35652	3.61191
ENSG00000171202	0.701056	0.158384	1	TMEM126A	protein_coding	21.3281	13.3116
ENSG00000201223	0.904476	0.158396	1	RNU6-1305P	snRNA	13.749	7.45269
ENSG00000198466	0.890334	0.15848	1	ZNF587	protein_coding	14.1141	7.72599
ENSG00000143382	0.620879	0.15861	1	ADAMTSL4	protein_coding	26.4178	17.4305
ENSG00000110435	0.623336	0.15875	1	PDHX	protein_coding	26.2147	17.2671
ENSG00000136450	0.299911	0.158917	1	SRSF1	protein_coding	101.12	83.3436
ENSG00000143248	-0.744833	0.158926	1	RGS5	protein_coding	11.4179	19.4143
ENSG00000145730	-0.60611	0.159586	1	PAM	protein_coding	18.034	27.8526
ENSG00000131470	0.711375	0.159821	1	PSMC3IP	protein_coding	20.6454	12.7937
ENSG00000142798	0.409638	0.161645	1	HSPG2	protein_coding	55.5845	42.4578
ENSG00000250786	0.815119	0.161784	1	SNHG18	lincRNA	16.1483	9.31255
ENSG00000124786	-0.791057	0.161819	1	SLC35B3	protein_coding	9.8248	17.2494
ENSG00000134057	0.303401	0.162085	1	CCNB1	protein_coding	97.4411	80.1174
ENSG00000222346	1.24551	0.162174	1	RNA5SP237	rRNA	8.01415	3.42956
ENSG00000221955	-0.914513	0.162577	1	SLC12A8	protein_coding	7.01806	13.4224
ENSG00000116741	0.63897	0.163072	1	RGS2	protein_coding	24.5706	16.0097
ENSG00000117143	-0.606991	0.163548	1	UAP1	protein_coding	17.6396	27.2603
ENSG00000182871	0.271158	0.164161	1	COL18A1	protein_coding	119.44	100.425
ENSG00000123131	-0.55576	0.164188	1	PRDX4	protein_coding	21.3533	31.848
ENSG00000237646	0.991939	0.164507	1	HLCS-IT1	sense_intronic	11.4445	5.83864
ENSG00000155660	0.206722	0.164561	1	PDIA4	protein_coding	200.514	176.292
ENSG00000184992	0.8879	0.164804	1	BRI3BP	protein_coding	13.7583	7.54396
ENSG00000189057	1.27222	0.164816	1	FAM111B	protein_coding	7.65596	3.21617
ENSG00000131016	0.570713	0.164979	1	AKAP12	protein_coding	29.8078	20.3632
ENSG00000117877	0.466429	0.165518	1	CD3EAP	protein_coding	42.9306	31.5265
ENSG00000198796	-0.407336	0.166228	1	ALPK2	protein_coding	41.4418	55.7669
ENSG00000126458	-0.944793	0.166422	1	RRAS	protein_coding	6.38932	12.4791
ENSG00000252980	-1.09329	0.16662	1	RNU6-367P	snRNA	4.528	9.80248
ENSG00000165030	-0.828324	0.167037	1	NFIL3	protein_coding	8.62965	15.5475
ENSG00000177954	-0.347817	0.167248	1	RPS27	protein_coding	57.7399	74.5584
ENSG00000183624	0.689357	0.168947	1	HMCES	protein_coding	20.8944	13.1471
ENSG00000151348	0.484175	0.169001	1	EXT2	protein_coding	39.4352	28.6056
ENSG00000147853	-0.858368	0.169042	1	AK3	protein_coding	7.87829	14.4925
ENSG00000172927	1.01325	0.169223	1	MYEOV	protein_coding	10.8066	5.43235
ENSG00000242999	1.16751	0.169403	1	RN7SL239P	misc_RNA	8.57936	3.8754
ENSG00000238578	0.752473	0.169549	1	SNORD4A	snoRNA	17.8737	10.765
ENSG00000166689	0.92019	0.169845	1	PLEKHA7	protein_coding	12.65	6.78271
ENSG00000166750	-0.875447	0.169948	1	SLFN5	protein_coding	7.49729	13.9559
ENSG00000114391	-0.233219	0.171174	1	RPL24	protein_coding	131.145	156.413
ENSG00000260979	0.930437	0.171271	1	AC022167.3	lincRNA	12.3344	6.56666
ENSG00000132341	0.37668	0.171944	1	RAN	protein_coding	61.9077	48.3805
ENSG00000226801	1.13816	0.171949	1	OSTCP8	processed_pseudogene	8.83044	4.0708
ENSG00000139793	-0.540698	0.172137	1	MBNL2	protein_coding	21.8456	32.2439
ENSG00000265784	0.997992	0.172294	1	AC006441.3	antisense_RNA	10.9228	5.54914
ENSG00000142156	-0.395535	0.17289	1	COL6A1	protein_coding	42.7746	57.0914
ENSG00000142937	-0.247151	0.172916	1	RPS8	protein_coding	115.282	138.829
ENSG00000164032	0.341059	0.173035	1	H2AFZ	protein_coding	74.2058	59.4411
ENSG00000181019	-0.483306	0.173393	1	NQO1	protein_coding	27.7278	39.3299
ENSG00000204525	-0.746887	0.173557	1	HLA-C	protein_coding	10.5897	18.0317
ENSG00000181817	0.995107	0.173847	1	LSM10	protein_coding	10.8962	5.54673
ENSG00000131013	-0.516106	0.174303	1	PPIL4	protein_coding	23.9396	34.7375
ENSG00000200953	1.26562	0.174785	1	Y_RNA	misc_RNA	7.36612	3.10861
ENSG00000274267	0.146832	0.174839	1	HIST1H3B	protein_coding	370.694	339.728
ENSG00000182667	-0.962474	0.174853	1	NTM	protein_coding	5.88252	11.6309
ENSG00000196656	0.913282	0.175298	1	AC004057.1	transcribed_processed_pseudogene	12.49	6.72908
ENSG00000029725	-0.504555	0.176314	1	RABEP1	protein_coding	24.9153	35.8649
ENSG00000130513	-1.14462	0.176732	1	GDF15	protein_coding	3.87106	8.68385
ENSG00000139278	-1.27557	0.177862	1	GLIPR1	protein_coding	2.96327	7.27903
ENSG00000168994	0.682674	0.177863	1	PXDC1	protein_coding	20.3926	12.891
ENSG00000143545	-0.602596	0.177997	1	RAB13	protein_coding	16.754	25.8128
ENSG00000130714	1.24849	0.178162	1	POMT1	protein_coding	7.40833	3.16378
ENSG00000174444	-0.236033	0.18054	1	RPL4	protein_coding	122.489	146.375
ENSG00000128641	0.654785	0.180622	1	MYO1B	protein_coding	21.6766	13.9701
ENSG00000162694	-1.12397	0.180789	1	EXTL2	protein_coding	3.96864	8.77622
ENSG00000188486	0.529759	0.180883	1	H2AFX	protein_coding	31.672	22.2597
ENSG00000164897	0.899635	0.180973	1	TMUB1	protein_coding	12.4804	6.78778
ENSG00000252351	-0.459272	0.181383	1	RNU6ATAC12P	snRNA	29.8412	41.6283
ENSG00000119900	-0.773711	0.181716	1	OGFRL1	protein_coding	9.41571	16.3336
ENSG00000102265	-0.440449	0.182082	1	TIMP1	protein_coding	32.5538	44.8237
ENSG00000272764	1.20323	0.182851	1	AL596094.1	lincRNA	7.68481	3.38643
ENSG00000131469	-0.118711	0.182859	1	RPL27	protein_coding	498.134	548.781
ENSG00000169242	0.784837	0.183449	1	EFNA1	protein_coding	15.5811	9.17605
ENSG00000092853	0.512233	0.183503	1	CLSPN	protein_coding	33.2699	23.6686
ENSG00000186141	0.634002	0.183836	1	POLR3C	protein_coding	22.6199	14.7895
ENSG00000238754	1.05808	0.185046	1	SCARNA18B	snoRNA	9.35609	4.55929
ENSG00000120690	-0.521609	0.185163	1	ELF1	protein_coding	22.2538	32.4146
ENSG00000101182	0.232238	0.185751	1	PSMA7	protein_coding	145.318	125.524
ENSG00000252481	-0.530858	0.186172	1	SCARNA13	scaRNA	21.3184	31.2519
ENSG00000205403	-0.919957	0.186545	1	CFI	protein_coding	6.19313	11.8895
ENSG00000135205	1.01871	0.186593	1	CCDC146	protein_coding	9.88659	4.95108
ENSG00000177105	0.786596	0.187381	1	RHOG	protein_coding	15.2458	8.96763
ENSG00000196839	-1.24812	0.187388	1	ADA	protein_coding	2.99148	7.20982
ENSG00000085063	0.36475	0.187814	1	CD59	protein_coding	61.1268	48.1669
ENSG00000258469	-1.02758	0.188402	1	CHMP4BP1	processed_pseudogene	4.74199	9.80868
ENSG00000180730	-0.424735	0.188474	1	SHISA2	protein_coding	34.1891	46.5654
ENSG00000173402	0.984457	0.189083	1	DAG1	protein_coding	10.3443	5.3048
ENSG00000042493	-0.88979	0.189218	1	CAPG	protein_coding	6.60921	12.4257
ENSG00000067082	0.844848	0.18961	1	KLF6	protein_coding	13.3502	7.54188
ENSG00000231503	0.728905	0.189726	1	PTMAP4	processed_pseudogene	17.2193	10.5417
ENSG00000117984	-0.575018	0.189889	1	CTSD	protein_coding	17.5954	26.5959
ENSG00000134333	-0.186071	0.190047	1	LDHA	protein_coding	191.988	221.618
ENSG00000117525	0.357456	0.190483	1	F3	protein_coding	62.7246	49.6765
ENSG00000119326	0.38407	0.190595	1	CTNNAL1	protein_coding	54.8103	42.6151
ENSG00000170955	0.809101	0.191297	1	CAVIN3	protein_coding	14.2676	8.26236
ENSG00000107201	-0.499691	0.192154	1	DDX58	protein_coding	23.6728	33.9617
ENSG00000101412	0.885376	0.192158	1	E2F1	protein_coding	12.1871	6.69413
ENSG00000136717	-0.580412	0.19242	1	BIN1	protein_coding	17.0422	25.8562
ENSG00000252892	1.02365	0.192905	1	RNU6-548P	snRNA	9.53262	4.75752
ENSG00000164105	0.740282	0.192934	1	SAP30	protein_coding	16.5196	10.0339
ENSG00000136205	0.279524	0.193346	1	TNS3	protein_coding	98.5483	82.3799
ENSG00000138756	0.707734	0.193906	1	BMP2K	protein_coding	17.7933	11.0542
ENSG00000144677	0.770251	0.193999	1	CTDSPL	protein_coding	15.345	9.12881
ENSG00000124562	0.256904	0.194472	1	SNRPC	protein_coding	115.164	97.791
ENSG00000105866	0.917392	0.194581	1	SP4	protein_coding	11.3538	6.09954
ENSG00000134548	-1.16053	0.195354	1	SPX	protein_coding	3.441	7.80469
ENSG00000278845	-0.505221	0.195632	1	MRPL45	protein_coding	22.7553	32.7708
ENSG00000118680	-0.157848	0.195925	1	MYL12B	protein_coding	262.296	296.911
ENSG00000088986	0.283743	0.195998	1	DYNLL1	protein_coding	94.6492	78.8895
ENSG00000201998	0.251796	0.196168	1	SNORA23	snoRNA	118.765	101.206
ENSG00000166508	0.551897	0.196363	1	MCM7	protein_coding	27.4177	18.9763
ENSG00000109436	0.554274	0.196476	1	TBC1D9	protein_coding	27.1917	18.7889
ENSG00000106025	0.730825	0.196478	1	TSPAN12	protein_coding	16.6283	10.1664
ENSG00000076685	0.445714	0.196587	1	NT5C2	protein_coding	40.4757	30.1536
ENSG00000117226	-1.01426	0.196803	1	GBP3	protein_coding	4.70863	9.65017
ENSG00000207093	-0.738074	0.196834	1	SNORD116-8	snoRNA	9.78348	16.5574
ENSG00000267123	0.896462	0.196919	1	LINC02081	lincRNA	11.6814	6.36723
ENSG00000187240	-0.683603	0.196959	1	DYNC2H1	protein_coding	11.6155	18.9295
ENSG00000183605	1.04679	0.197061	1	SFXN4	protein_coding	9.01976	4.42993
ENSG00000128283	0.682216	0.197342	1	CDC42EP1	protein_coding	18.6911	11.8191
ENSG00000117616	-0.731854	0.197387	1	RSRP1	protein_coding	9.94733	16.7623
ENSG00000110651	0.391501	0.19856	1	CD81	protein_coding	51.0312	39.473
ENSG00000275538	-1.05245	0.1986	1	RNVU1-19	snRNA	4.28112	9.00938
ENSG00000260877	0.868062	0.198746	1	AP005233.2	lincRNA	12.2361	6.80217
ENSG00000202382	1.08505	0.199603	1	Y_RNA	misc_RNA	8.41114	4.02291
ENSG00000109079	0.862244	0.200953	1	TNFAIP1	protein_coding	12.2559	6.8407
ENSG00000164924	0.255423	0.201224	1	YWHAZ	protein_coding	112.99	96.0436
ENSG00000105486	0.590043	0.201275	1	LIG1	protein_coding	23.7808	16.0296
ENSG00000068697	-0.406196	0.201417	1	LAPTM4A	protein_coding	35.5024	47.7367
ENSG00000071967	0.516883	0.202131	1	CYBRD1	protein_coding	30.0979	21.3431
ENSG00000262402	-0.948271	0.202713	1	AC090617.3	processed_pseudogene	5.36837	10.5104
ENSG00000126709	-0.165407	0.203259	1	IFI6	protein_coding	230.629	262.436
ENSG00000187840	-0.512907	0.203341	1	EIF4EBP1	protein_coding	21.2774	30.806
ENSG00000111206	0.571546	0.203544	1	FOXM1	protein_coding	24.9309	17.0217
ENSG00000076248	0.87252	0.203553	1	UNG	protein_coding	11.874	6.58052
ENSG00000007168	-0.618205	0.203804	1	PAFAH1B1	protein_coding	14.0931	21.9493
ENSG00000064666	0.319918	0.204007	1	CNN2	protein_coding	72.7631	59.1457
ENSG00000148943	0.508466	0.20427	1	LIN7C	protein_coding	30.7197	21.9115
ENSG00000112414	0.505323	0.204398	1	ADGRG6	protein_coding	31.0516	22.1965
ENSG00000166881	0.969899	0.204467	1	NEMP1	protein_coding	9.8992	5.12801
ENSG00000150753	0.253896	0.204597	1	CCT5	protein_coding	112.599	95.8123
ENSG00000163932	0.996767	0.204654	1	PRKCD	protein_coding	9.45262	4.80632
ENSG00000104131	0.38801	0.204931	1	EIF3J	protein_coding	50.4453	39.1143
ENSG00000165895	-0.557637	0.204944	1	ARHGAP42	protein_coding	17.5991	26.2829
ENSG00000156675	0.763701	0.20512	1	RAB11FIP1	protein_coding	14.8221	8.85791
ENSG00000104388	-0.487557	0.205229	1	RAB2A	protein_coding	23.5576	33.5133
ENSG00000101608	-0.224842	0.205904	1	MYL12A	protein_coding	120.913	143.375
ENSG00000201367	-0.526681	0.206298	1	RNU6-522P	snRNA	19.8225	28.975
ENSG00000162909	0.397167	0.206473	1	CAPN2	protein_coding	47.9721	36.9613
ENSG00000123136	0.640391	0.206828	1	DDX39A	protein_coding	20.0458	13.0486
ENSG00000116191	-0.587089	0.206966	1	RALGPS2	protein_coding	15.577	23.7428
ENSG00000099341	0.400415	0.206998	1	PSMD8	protein_coding	47.1412	36.2394
ENSG00000166106	0.847965	0.207424	1	ADAMTS15	protein_coding	12.2539	6.90766
ENSG00000259279	0.884351	0.208319	1	AC037198.1	antisense_RNA	11.3645	6.24672
ENSG00000213949	0.769588	0.209476	1	ITGA1	protein_coding	14.3482	8.53977
ENSG00000127415	1.06646	0.209811	1	IDUA	protein_coding	8.26955	4.00648
ENSG00000243260	0.905725	0.209895	1	RN7SL558P	misc_RNA	10.8398	5.87066
ENSG00000162607	0.471171	0.210068	1	USP1	protein_coding	34.4252	25.1975
ENSG00000111361	0.685232	0.210077	1	EIF2B1	protein_coding	17.5304	11.062
ENSG00000172115	0.460913	0.210309	1	CYCS	protein_coding	35.8088	26.3973
ENSG00000248909	0.864827	0.210512	1	HMGB1P21	processed_pseudogene	11.6902	6.51328
ENSG00000188191	1.15196	0.211108	1	PRKAR1B	protein_coding	7.25931	3.31465
ENSG00000163870	1.00235	0.211216	1	TPRA1	protein_coding	9.0992	4.60874
ENSG00000164236	0.581388	0.211549	1	ANKRD33B	protein_coding	23.3395	15.8268
ENSG00000265401	0.528118	0.211607	1	AC093484.4	antisense_RNA	27.7604	19.5328
ENSG00000163346	-0.486019	0.211972	1	PBXIP1	protein_coding	23.0271	32.7237
ENSG00000276326	-0.535103	0.212284	1	MIR2909	miRNA	18.6508	27.4218
ENSG00000058085	0.91939	0.213223	1	LAMC2	protein_coding	10.417	5.5885
ENSG00000104765	-0.577195	0.213416	1	BNIP3L	protein_coding	15.7199	23.7968
ENSG00000179715	-1.04627	0.213793	1	PCED1B	protein_coding	4.05992	8.50731
ENSG00000141756	-0.371608	0.213893	1	FKBP10	protein_coding	40.6358	53.3447
ENSG00000122026	-0.22035	0.214036	1	RPL21	protein_coding	121.669	143.824
ENSG00000115267	-0.812283	0.214601	1	IFIH1	protein_coding	7.27894	12.969
ENSG00000133398	0.449038	0.214828	1	MED10	protein_coding	36.8375	27.38
ENSG00000163132	1.01142	0.215416	1	MSX1	protein_coding	8.80194	4.43026
ENSG00000185904	0.672509	0.215666	1	LINC00839	lincRNA	17.6825	11.2568
ENSG00000054392	1.15639	0.215886	1	HHAT	protein_coding	7.06585	3.21643
ENSG00000055332	-0.353044	0.216056	1	EIF2AK2	protein_coding	44.8861	58.171
ENSG00000231721	-1.11171	0.216917	1	LINC-PINT	antisense_RNA	3.46785	7.60387
ENSG00000116871	-0.353634	0.217072	1	MAP7D1	protein_coding	44.5299	57.7329
ENSG00000245910	0.304575	0.217461	1	SNHG6	processed_transcript	75.2787	61.8448
ENSG00000123374	0.53901	0.218314	1	CDK2	protein_coding	25.9797	18.1423
ENSG00000143507	-0.997413	0.218628	1	DUSP10	protein_coding	4.44899	9.01219
ENSG00000171604	-0.346278	0.218968	1	CXXC5	protein_coding	46.1783	59.5655
ENSG00000167513	1.09456	0.219227	1	CDT1	protein_coding	7.60809	3.61491
ENSG00000213036	-0.731729	0.219343	1	AL445305.1	processed_pseudogene	9.03527	15.2241
ENSG00000100522	0.656367	0.219646	1	GNPNAT1	protein_coding	18.1427	11.6797
ENSG00000198964	0.784377	0.220531	1	SGMS1	protein_coding	13.2299	7.79385
ENSG00000137513	-0.69986	0.220613	1	NARS2	protein_coding	9.9317	16.3689
ENSG00000052126	-0.642769	0.220627	1	PLEKHA5	protein_coding	12.0088	19.0243
ENSG00000073111	0.49898	0.220712	1	MCM2	protein_coding	29.5877	21.2432
ENSG00000134013	-0.563712	0.22073	1	LOXL2	protein_coding	16.0394	24.0547
ENSG00000205581	0.349119	0.221111	1	HMGN1	protein_coding	57.2761	45.6242
ENSG00000106853	-0.679204	0.221134	1	PTGR1	protein_coding	10.5968	17.2168
ENSG00000106105	-0.319739	0.221257	1	GARS	protein_coding	54.1204	68.5376
ENSG00000151694	-0.628817	0.221349	1	ADAM17	protein_coding	12.569	19.7201
ENSG00000213707	0.820345	0.221589	1	HMGB1P10	processed_pseudogene	12.1909	7.00495
ENSG00000174231	-0.414758	0.221899	1	PRPF8	protein_coding	31.0387	41.9832
ENSG00000250853	-0.667922	0.222084	1	RNF138P1	processed_pseudogene	10.9555	17.661
ENSG00000188641	-0.983431	0.222231	1	DPYD	protein_coding	4.52737	9.0825
ENSG00000116977	0.558544	0.22232	1	LGALS8	protein_coding	23.9395	16.4928
ENSG00000176105	-0.510681	0.222519	1	YES1	protein_coding	19.7522	28.5537
ENSG00000176890	0.180466	0.22306	1	TYMS	protein_coding	200.359	179.391
ENSG00000112576	0.86923	0.223118	1	CCND3	protein_coding	10.9711	6.09399
ENSG00000196781	-0.662914	0.22406	1	TLE1	protein_coding	11.0463	17.7456
ENSG00000006451	-0.414455	0.224129	1	RALA	protein_coding	30.7892	41.637
ENSG00000157216	-1.1016	0.224262	1	SSBP3	protein_coding	3.43317	7.47525
ENSG00000105559	-1.06443	0.224994	1	PLEKHA4	protein_coding	3.71304	7.87902
ENSG00000168028	0.177739	0.225235	1	RPSA	protein_coding	204.427	183.38
ENSG00000122884	-0.40316	0.225257	1	P4HA1	protein_coding	32.5074	43.6177
ENSG00000118900	0.716363	0.22552	1	UBN1	protein_coding	15.1612	9.36279
ENSG00000164930	0.450596	0.225547	1	FZD6	protein_coding	34.9412	25.9425
ENSG00000219545	1.00354	0.225799	1	UMAD1	protein_coding	8.52397	4.31383
ENSG00000144481	-0.822922	0.226542	1	TRPM8	protein_coding	6.7095	12.0429
ENSG00000109220	0.68964	0.227702	1	CHIC2	protein_coding	16.0565	10.101
ENSG00000234709	-0.967593	0.228021	1	UPF3AP3	transcribed_processed_pseudogene	4.58657	9.1008
ENSG00000278621	0.584515	0.228029	1	AC037198.3	antisense_RNA	21.5209	14.562
ENSG00000229659	1.03679	0.22812	1	RPL26P6	processed_pseudogene	7.99826	3.95555
ENSG00000133119	0.672875	0.228307	1	RFC3	protein_coding	16.7252	10.6447
ENSG00000169567	0.416111	0.228452	1	HINT1	protein_coding	39.9819	30.4031
ENSG00000198668	0.494521	0.228548	1	CALM1	protein_coding	29.0773	20.9414
ENSG00000145220	0.40521	0.228862	1	LYAR	protein_coding	41.9287	32.1254
ENSG00000106635	0.903849	0.22917	1	BCL7B	protein_coding	10.0049	5.42559
ENSG00000122691	0.465653	0.229365	1	TWIST1	protein_coding	32.3537	23.772
ENSG00000238363	-0.832489	0.229545	1	SNORA13	snoRNA	6.45065	11.6553
ENSG00000168496	0.469955	0.229841	1	FEN1	protein_coding	31.7466	23.2564
ENSG00000119333	0.722279	0.229967	1	WDR34	protein_coding	14.6613	9.01704
ENSG00000150457	0.484468	0.230318	1	LATS2	protein_coding	29.9625	21.7298
ENSG00000147010	0.416672	0.230382	1	SH3KBP1	protein_coding	39.553	30.0653
ENSG00000028116	0.570387	0.230747	1	VRK2	protein_coding	22.2287	15.189
ENSG00000171940	-0.545219	0.230882	1	ZNF217	protein_coding	16.5175	24.4561
ENSG00000102221	0.616566	0.231131	1	JADE3	protein_coding	19.2991	12.7717
ENSG00000279698	0.94303	0.231728	1	AC027335.2	TEC	9.21487	4.86325
ENSG00000260671	0.916294	0.231991	1	AC010536.2	sense_intronic	9.65953	5.19328
ENSG00000146386	0.413287	0.232353	1	ABRACL	protein_coding	39.8186	30.3383
ENSG00000135372	-0.712141	0.232744	1	NAT10	protein_coding	9.06526	15.0686
ENSG00000074319	0.747193	0.232926	1	TSG101	protein_coding	13.6446	8.24806
ENSG00000170473	-0.733988	0.232961	1	PYM1	protein_coding	8.46143	14.2795
ENSG00000077097	-0.316295	0.233226	1	TOP2B	protein_coding	52.5919	66.4432
ENSG00000096433	-1.04249	0.233421	1	ITPR3	protein_coding	3.76186	7.86213
ENSG00000185483	0.770784	0.234121	1	ROR1	protein_coding	12.8616	7.64861
ENSG00000210100	1.02365	0.234603	1	MT-TI	Mt_tRNA	7.94385	3.9646
ENSG00000199331	1.04198	0.234769	1	Y_RNA	misc_RNA	7.71021	3.79941
ENSG00000197568	0.819567	0.235813	1	HHLA3	protein_coding	11.4867	6.60389
ENSG00000145912	0.393398	0.235962	1	NHP2	protein_coding	42.9757	33.1983
ENSG00000102241	0.283882	0.236119	1	HTATSF1	protein_coding	79.3904	66.165
ENSG00000163577	0.997454	0.236147	1	EIF5A2	protein_coding	8.23644	4.18594
ENSG00000251682	-0.850156	0.236473	1	AC122718.2	processed_pseudogene	5.96797	10.9161
ENSG00000088930	-0.37089	0.236501	1	XRN2	protein_coding	37.0128	48.5644
ENSG00000197712	-0.630189	0.236548	1	FAM114A1	protein_coding	11.7176	18.4019
ENSG00000202078	-0.738074	0.236663	1	Y_RNA	misc_RNA	8.22505	13.92
ENSG00000197442	0.72847	0.237667	1	MAP3K5	protein_coding	13.9763	8.55889
ENSG00000104731	0.890229	0.237735	1	KLHDC4	protein_coding	9.89552	5.41714
ENSG00000143368	0.388703	0.238299	1	SF3B4	protein_coding	43.5125	33.7225
ENSG00000166451	0.664426	0.238727	1	CENPN	protein_coding	16.3575	10.4718
ENSG00000156471	0.476953	0.238728	1	PTDSS1	protein_coding	29.745	21.6847
ENSG00000163584	-0.756745	0.239065	1	RPL22L1	protein_coding	7.69454	13.1918
ENSG00000146072	0.371665	0.239755	1	TNFRSF21	protein_coding	47.0201	36.8738
ENSG00000124762	-0.419556	0.239945	1	CDKN1A	protein_coding	28.0275	38.0365
ENSG00000188015	-0.900876	0.240173	1	S100A3	protein_coding	5.14063	9.73922
ENSG00000185787	0.286379	0.240651	1	MORF4L1	protein_coding	76.5875	63.7186
ENSG00000197256	-0.694259	0.241124	1	KANK2	protein_coding	9.26055	15.2036
ENSG00000078596	0.673207	0.242077	1	ITM2A	protein_coding	15.756	10.0256
ENSG00000059378	-0.571932	0.242157	1	PARP12	protein_coding	14.1738	21.3783
ENSG00000180190	0.827802	0.242331	1	TDRP	protein_coding	10.9824	6.27802
ENSG00000121236	0.964837	0.242343	1	TRIM6	protein_coding	8.4772	4.40682
ENSG00000004142	0.526427	0.242667	1	POLDIP2	protein_coding	24.4271	17.2075
ENSG00000252473	-1.05245	0.243034	1	SNORA67	snoRNA	3.5306	7.42996
ENSG00000151725	0.672239	0.243685	1	CENPU	protein_coding	15.6886	9.98938
ENSG00000155850	-0.825107	0.243916	1	SLC26A2	protein_coding	6.19188	11.1307
ENSG00000091483	0.47792	0.243962	1	FH	protein_coding	28.9828	21.1149
ENSG00000184216	0.416745	0.244103	1	IRAK1	protein_coding	37.293	28.346
ENSG00000196262	0.155229	0.244526	1	PPIA	protein_coding	244.843	223.089
ENSG00000201882	0.427936	0.24476	1	snoU2-30	snoRNA	35.4069	26.7044
ENSG00000139174	-0.925939	0.245073	1	PRICKLE1	protein_coding	4.7247	9.10808
ENSG00000144381	0.230116	0.245561	1	HSPD1	protein_coding	113.909	98.5377
ENSG00000110195	-0.832694	0.246355	1	FOLR1	protein_coding	6.00127	10.8449
ENSG00000164294	-0.629747	0.246879	1	GPX8	protein_coding	11.2319	17.6337
ENSG00000089327	-0.582855	0.246974	1	FXYD5	protein_coding	13.3211	20.2449
ENSG00000254999	0.358425	0.247464	1	BRK1	protein_coding	48.7068	38.5488
ENSG00000138759	0.790251	0.247615	1	FRAS1	protein_coding	11.6317	6.82451
ENSG00000234167	-0.95448	0.248041	1	ELOBP4	processed_pseudogene	4.34765	8.54868
ENSG00000118257	-0.48833	0.248108	1	NRP2	protein_coding	19.5149	27.777
ENSG00000255115	-1.0061	0.248691	1	AP002812.4	processed_pseudogene	3.83305	7.81138
ENSG00000150991	-0.163509	0.249136	1	UBC	protein_coding	193.801	220.239
ENSG00000183055	-0.458395	0.249203	1	FAM133CP	processed_pseudogene	22.2744	31.0537
ENSG00000125871	0.887747	0.249274	1	MGME1	protein_coding	9.46733	5.19166
ENSG00000234534	-0.947373	0.24976	1	CSNK1G2P1	processed_pseudogene	4.39199	8.59343
ENSG00000244218	0.888906	0.25032	1	RN7SL81P	misc_RNA	9.40479	5.15322
ENSG00000162512	-0.978925	0.250651	1	SDC3	protein_coding	4.05342	8.10634
ENSG00000197238	-1.02458	0.250675	1	HIST1H4J	protein_coding	3.64182	7.51733
ENSG00000110422	0.419431	0.250957	1	HIPK3	protein_coding	35.7982	27.1593
ENSG00000010292	0.414193	0.251034	1	NCAPD2	protein_coding	36.6309	27.892
ENSG00000073969	-0.722427	0.251119	1	NSF	protein_coding	8.11844	13.5913
ENSG00000168530	0.777094	0.251255	1	MYL1	protein_coding	11.7915	6.98163
ENSG00000169100	-0.351086	0.251285	1	SLC25A6	protein_coding	39.0622	50.5546
ENSG00000164611	0.673971	0.251367	1	PTTG1	protein_coding	15.1182	9.61461
ENSG00000174282	-0.943395	0.251866	1	ZBTB4	protein_coding	4.39596	8.57752
ENSG00000183955	0.575062	0.252072	1	KMT5A	protein_coding	20.0062	13.6261
ENSG00000118564	0.46435	0.252236	1	FBXL5	protein_coding	29.5067	21.6998
ENSG00000182481	0.135526	0.253003	1	KPNA2	protein_coding	307.708	284.223
ENSG00000111247	0.552747	0.253037	1	RAD51AP1	protein_coding	21.4	14.8026
ENSG00000183978	0.848981	0.253252	1	COA3	protein_coding	10.0435	5.6576
ENSG00000260257	0.991939	0.253697	1	AL035071.1	lincRNA	7.71646	3.9367
ENSG00000168288	0.400469	0.254123	1	MMADHC	protein_coding	38.4938	29.5907
ENSG00000221963	-0.735748	0.254207	1	APOL6	protein_coding	7.69033	12.9941
ENSG00000172175	-0.432305	0.254547	1	MALT1	protein_coding	24.7079	33.8291
ENSG00000065534	-0.565544	0.254613	1	MYLK	protein_coding	13.7827	20.6965
ENSG00000114686	0.399834	0.255008	1	MRPL3	protein_coding	38.464	29.5808
ENSG00000256537	0.887747	0.255437	1	SMIM10L1	protein_coding	9.22448	5.05849
ENSG00000166788	0.782433	0.255579	1	SAAL1	protein_coding	11.4423	6.74983
ENSG00000136943	0.995551	0.255698	1	CTSV	protein_coding	7.60581	3.87055
ENSG00000123416	0.227649	0.255795	1	TUBA1B	protein_coding	111.376	96.5119
ENSG00000137267	0.947107	0.256038	1	TUBB2A	protein_coding	8.25204	4.34281
ENSG00000102172	0.195618	0.256111	1	SMS	protein_coding	148.947	131.966
ENSG00000132661	0.827951	0.256645	1	NXT1	protein_coding	10.3348	5.90719
ENSG00000110200	0.859845	0.256666	1	ANAPC15	protein_coding	9.68803	5.41643
ENSG00000213719	-0.299707	0.256751	1	CLIC1	protein_coding	53.3203	66.5934
ENSG00000167842	-0.90685	0.256849	1	MIS12	protein_coding	4.718	8.97561
ENSG00000128342	-0.831248	0.257346	1	LIF	protein_coding	5.75224	10.3845
ENSG00000142627	-0.507724	0.257416	1	EPHA2	protein_coding	17.2419	24.8739
ENSG00000171132	0.55569	0.257723	1	PRKCE	protein_coding	20.7817	14.3456
ENSG00000173207	0.670506	0.257759	1	CKS1B	protein_coding	14.8514	9.46765
ENSG00000189159	0.497969	0.257838	1	JPT1	protein_coding	25.3533	18.2158
ENSG00000002822	0.665744	0.258059	1	MAD1L1	protein_coding	15.0208	9.60731
ENSG00000186815	-1.02458	0.258231	1	TPCN1	protein_coding	3.52777	7.28191
ENSG00000227706	-1.03043	0.258658	1	AL713998.1	lincRNA	3.47451	7.20113
ENSG00000258017	0.752679	0.259027	1	AC011603.2	antisense_RNA	12.0618	7.26358
ENSG00000197102	0.268285	0.259283	1	DYNC1H1	protein_coding	80.1563	67.5295
ENSG00000105810	0.374804	0.259622	1	CDK6	protein_coding	42.5605	33.304
ENSG00000102931	0.545135	0.259634	1	ARL2BP	protein_coding	21.3433	14.8415
ENSG00000103485	-0.485944	0.259662	1	QPRT	protein_coding	18.7865	26.696
ENSG00000198915	0.977504	0.259768	1	RASGEF1A	protein_coding	7.70709	3.97146
ENSG00000119421	0.41819	0.260038	1	NDUFA8	protein_coding	34.6461	26.3078
ENSG00000141542	0.83497	0.260046	1	RAB40B	protein_coding	10.042	5.712
ENSG00000130202	0.425701	0.260788	1	NECTIN2	protein_coding	33.4163	25.2422
ENSG00000148180	-0.757933	0.260789	1	GSN	protein_coding	6.99503	12.0024
ENSG00000099783	0.170983	0.260833	1	HNRNPM	protein_coding	189.472	170.762
ENSG00000104723	0.796597	0.260848	1	TUSC3	protein_coding	10.8505	6.33821
ENSG00000068366	-0.51974	0.261483	1	ACSL4	protein_coding	16.1081	23.4326
ENSG00000080986	0.495662	0.261789	1	NDC80	protein_coding	25.1489	18.0979
ENSG00000167767	-0.810069	0.262258	1	KRT80	protein_coding	5.97706	10.6331
ENSG00000125257	-0.796104	0.26276	1	ABCC4	protein_coding	6.20553	10.9332
ENSG00000177963	0.632315	0.263435	1	RIC8A	protein_coding	16.0921	10.5338
ENSG00000165949	-0.765262	0.263609	1	IFI27	protein_coding	6.76386	11.6648
ENSG00000131711	-0.467221	0.26384	1	MAP1B	protein_coding	20.0993	28.1933
ENSG00000126787	0.492305	0.263937	1	DLGAP5	protein_coding	25.2353	18.2024
ENSG00000253250	-0.858368	0.263944	1	C8orf88	protein_coding	5.19816	9.56228
ENSG00000276365	0.46356	0.264063	1	MIR145	miRNA	28.1646	20.7241
ENSG00000143256	0.210877	0.264646	1	PFDN2	protein_coding	124.332	108.999
ENSG00000008083	0.551968	0.265314	1	JARID2	protein_coding	20.3767	14.1024
ENSG00000048392	-0.590368	0.26566	1	RRM2B	protein_coding	11.9716	18.2889
ENSG00000257246	0.897679	0.265999	1	PHBP19	processed_pseudogene	8.66027	4.71651
ENSG00000253284	-0.97996	0.266154	1	AC092828.1	sense_intronic	3.78847	7.58191
ENSG00000123473	0.650184	0.266527	1	STIL	protein_coding	15.1174	9.77394
ENSG00000122566	0.147706	0.266922	1	HNRNPA2B1	protein_coding	245.455	224.815
ENSG00000207719	-0.878425	0.267142	1	MIR623	miRNA	4.86358	9.07206
ENSG00000133106	-0.325742	0.26722	1	EPSTI1	protein_coding	42.8136	54.4449
ENSG00000135404	-0.295837	0.267317	1	CD63	protein_coding	52.424	65.2985
ENSG00000128602	0.612338	0.267705	1	SMO	protein_coding	16.739	11.11
ENSG00000115350	0.664498	0.267773	1	POLE4	protein_coding	14.4696	9.26272
ENSG00000225630	0.204256	0.267973	1	MTND2P28	unprocessed_pseudogene	130.389	114.834
ENSG00000130935	0.316223	0.268181	1	NOL11	protein_coding	56.5222	46.0621
ENSG00000225026	-0.510219	0.268327	1	AC091492.1	processed_pseudogene	16.2966	23.5508
ENSG00000270558	-0.862484	0.268436	1	AC025449.1	processed_pseudogene	5.04562	9.3082
ENSG00000136436	-0.583231	0.268442	1	CALCOCO2	protein_coding	12.1546	18.4768
ENSG00000231566	0.302954	0.268566	1	AC234772.2	lincRNA	61.1994	50.3346
ENSG00000110719	-0.756496	0.269704	1	TCIRG1	protein_coding	6.76786	11.601
ENSG00000114698	0.626732	0.269762	1	PLSCR4	protein_coding	15.9215	10.4625
ENSG00000145386	0.449247	0.269822	1	CCNA2	protein_coding	29.1293	21.6477
ENSG00000198168	1.03536	0.269835	1	SVIP	protein_coding	6.71975	3.32656
ENSG00000143549	0.187108	0.269861	1	TPM3	protein_coding	153.233	136.567
ENSG00000161638	0.379932	0.270524	1	ITGA5	protein_coding	39.6427	30.9108
ENSG00000101057	0.424371	0.270856	1	MYBL2	protein_coding	32.2245	24.3644
ENSG00000170759	0.221046	0.270931	1	KIF5B	protein_coding	110.618	96.2944
ENSG00000197977	0.764975	0.271347	1	ELOVL2	protein_coding	11.1377	6.65016
ENSG00000106462	0.49651	0.271593	1	EZH2	protein_coding	24.0634	17.3066
ENSG00000101773	0.6471	0.271791	1	RBBP8	protein_coding	14.914	9.66309
ENSG00000174917	0.873164	0.271858	1	C19orf70	protein_coding	8.85649	4.90604
ENSG00000023734	0.257387	0.272095	1	STRAP	protein_coding	82.2302	69.8019
ENSG00000182552	0.693764	0.272582	1	RWDD4	protein_coding	13.1434	8.24483
ENSG00000115677	-0.192402	0.273294	1	HDLBP	protein_coding	125.256	145.222
ENSG00000177173	-0.911529	0.273619	1	NAP1L4P1	processed_pseudogene	4.34612	8.295
ENSG00000179091	0.307741	0.273805	1	CYC1	protein_coding	58.1249	47.6475
ENSG00000198162	0.450657	0.27404	1	MAN1A2	protein_coding	28.4564	21.1269
ENSG00000179456	0.547186	0.274212	1	ZBTB18	protein_coding	19.945	13.8495
ENSG00000163961	0.464157	0.274275	1	RNF168	protein_coding	26.9247	19.8036
ENSG00000088247	0.240294	0.274587	1	KHSRP	protein_coding	92.8141	79.7252
ENSG00000175215	-0.386232	0.274625	1	CTDSP2	protein_coding	28.9158	38.346
ENSG00000020633	0.714762	0.275257	1	RUNX3	protein_coding	12.3347	7.6257
ENSG00000196821	0.499012	0.275806	1	C6orf106	protein_coding	23.4283	16.8206
ENSG00000240241	-0.607847	0.27616	1	AC108752.1	lincRNA	10.7435	16.6129
ENSG00000160691	-0.422592	0.276163	1	SHC1	protein_coding	23.6998	32.2311
ENSG00000132819	0.945557	0.276249	1	RBM38	protein_coding	7.60374	4.00593
ENSG00000197903	0.12237	0.276498	1	HIST1H2BK	protein_coding	340.46	317.356
ENSG00000148229	0.382426	0.276947	1	POLE3	protein_coding	38.1268	29.6774
ENSG00000107745	0.442264	0.277845	1	MICU1	protein_coding	28.9975	21.6543
ENSG00000240342	-0.662564	0.278561	1	RPS2P5	processed_pseudogene	8.78433	14.1084
ENSG00000258586	-0.862484	0.278849	1	LINC02274	lincRNA	4.83127	8.91276
ENSG00000102317	0.386214	0.278933	1	RBM3	protein_coding	37.1238	28.8209
ENSG00000175390	0.652838	0.279058	1	EIF3F	protein_coding	14.2444	9.19255
ENSG00000174705	-0.751554	0.280191	1	SH3PXD2B	protein_coding	6.57522	11.2323
ENSG00000147872	-0.752114	0.281032	1	PLIN2	protein_coding	6.54126	11.1786
ENSG00000198826	0.435623	0.281494	1	ARHGAP11A	protein_coding	29.3705	22.034
ENSG00000170647	-0.859098	0.281584	1	TMEM133	protein_coding	4.82	8.87113
ENSG00000110768	0.602807	0.281682	1	GTF2H1	protein_coding	16.2414	10.8512
ENSG00000162849	0.974995	0.281957	1	KIF26B	protein_coding	7.05532	3.64193
ENSG00000100979	-0.525976	0.282016	1	PLTP	protein_coding	14.4059	21.047
ENSG00000170242	0.515122	0.282602	1	USP47	protein_coding	21.4928	15.2596
ENSG00000204220	0.956315	0.282719	1	PFDN6	protein_coding	7.26326	3.79812
ENSG00000235174	0.88574	0.283094	1	RPL39P3	processed_pseudogene	8.24938	4.53007
ENSG00000159228	-0.594144	0.283629	1	CBR1	protein_coding	10.9528	16.7763
ENSG00000135968	-0.668223	0.283917	1	GCC2	protein_coding	8.4295	13.5917
ENSG00000188229	0.188823	0.284194	1	TUBB4B	protein_coding	141.838	126.261
ENSG00000221230	-0.969399	0.284317	1	MIR548L	miRNA	3.60244	7.15703
ENSG00000279836	0.713568	0.284716	1	AP002967.1	TEC	11.8937	7.35916
ENSG00000270885	0.914137	0.285694	1	RASL10B	protein_coding	7.73743	4.16612
ENSG00000156515	-0.444867	0.286011	1	HK1	protein_coding	20.3704	28.1343
ENSG00000079691	0.465626	0.286216	1	CARMIL1	protein_coding	25.472	18.716
ENSG00000234741	-0.363073	0.286428	1	GAS5	processed_transcript	31.4057	40.9847
ENSG00000230438	-0.51864	0.286558	1	SERPINB9P1	lincRNA	14.5764	21.1882
ENSG00000100941	0.288958	0.286591	1	PNN	protein_coding	62.1061	51.5783
ENSG00000143942	0.872976	0.287063	1	CHAC2	protein_coding	8.31669	4.60761
ENSG00000129515	-0.356949	0.287106	1	SNX6	protein_coding	32.4701	42.1943
ENSG00000116729	0.406918	0.287486	1	WLS	protein_coding	32.5078	24.8777
ENSG00000160714	0.350238	0.28775	1	UBE2Q1	protein_coding	42.9781	34.2084
ENSG00000099901	0.259269	0.288086	1	RANBP1	protein_coding	75.8774	64.3253
ENSG00000100221	0.709484	0.288258	1	JOSD1	protein_coding	11.8387	7.34588
ENSG00000010404	0.847314	0.28831	1	IDS	protein_coding	8.70472	4.90914
ENSG00000057019	-0.522293	0.288446	1	DCBLD2	protein_coding	14.2431	20.7562
ENSG00000260708	0.601939	0.288508	1	AL118516.1	antisense_RNA	15.8284	10.5816
ENSG00000271204	-0.983899	0.289087	1	AC016831.5	lincRNA	3.41132	6.84579
ENSG00000175183	0.896877	0.289528	1	CSRP2	protein_coding	7.86405	4.28525
ENSG00000174243	0.403967	0.289767	1	DDX23	protein_coding	32.6403	25.0303
ENSG00000105640	-0.199211	0.28988	1	RPL18A	protein_coding	108.806	126.748
ENSG00000184205	-0.795912	0.290387	1	TSPYL2	protein_coding	5.53405	9.74885
ENSG00000170043	-0.598266	0.290564	1	TRAPPC1	protein_coding	10.481	16.0996
ENSG00000175893	0.713938	0.290686	1	ZDHHC21	protein_coding	11.5922	7.17075
ENSG00000142507	-0.241917	0.290693	1	PSMB6	protein_coding	72.4657	86.9509
ENSG00000110925	0.529935	0.290792	1	CSRNP2	protein_coding	19.7305	13.8653
ENSG00000091651	0.508884	0.290956	1	ORC6	protein_coding	21.2266	15.1359
ENSG00000149658	0.419513	0.2912	1	YTHDF1	protein_coding	30.2497	22.9484
ENSG00000145685	0.505339	0.292377	1	LHFPL2	protein_coding	21.3728	15.2777
ENSG00000137831	-0.371916	0.292592	1	UACA	protein_coding	29.0857	38.1904
ENSG00000072778	-0.427428	0.292699	1	ACADVL	protein_coding	21.5929	29.4644
ENSG00000145934	-0.791203	0.292809	1	TENM2	protein_coding	5.55321	9.75074
ENSG00000200816	-0.914951	0.293199	1	SNORA38	snoRNA	3.97193	7.59882
ENSG00000082497	0.658141	0.294116	1	SERTAD4	protein_coding	13.1908	8.48144
ENSG00000104147	0.743874	0.294414	1	OIP5	protein_coding	10.6239	6.43687
ENSG00000110871	0.539588	0.29495	1	COQ5	protein_coding	18.7686	13.1014
ENSG00000254665	-0.967419	0.295238	1	AC091053.1	antisense_RNA	3.45942	6.86345
ENSG00000155380	0.388638	0.295324	1	SLC16A1	protein_coding	34.2803	26.5687
ENSG00000141424	-0.387292	0.295898	1	SLC39A6	protein_coding	26.317	34.9253
ENSG00000225138	0.617748	0.296132	1	SLC9A3-AS1	processed_transcript	14.6413	9.68135
ENSG00000134291	0.619878	0.296228	1	TMEM106C	protein_coding	14.5458	9.60404
ENSG00000136026	-0.317689	0.296688	1	CKAP4	protein_coding	39.9332	50.4994
ENSG00000103196	-0.890897	0.296795	1	CRISPLD2	protein_coding	4.16192	7.83065
ENSG00000207697	-0.688675	0.297057	1	MIR573	miRNA	7.46241	12.2042
ENSG00000242372	0.448424	0.297175	1	EIF6	protein_coding	26.0881	19.3986
ENSG00000091640	-0.674438	0.297282	1	SPAG7	protein_coding	7.81197	12.6504
ENSG00000175866	0.832891	0.297312	1	BAIAP2	protein_coding	8.6357	4.91914
ENSG00000145715	-0.385766	0.297667	1	RASA1	protein_coding	26.3459	34.9267
ENSG00000109861	-0.71247	0.299544	1	CTSC	protein_coding	6.84419	11.3793
ENSG00000197635	-0.867123	0.299674	1	DPP4	protein_coding	4.37713	8.10096
ENSG00000140350	0.440557	0.299725	1	ANP32A	protein_coding	26.6715	19.9409
ENSG00000125618	-0.535051	0.299855	1	PAX8	protein_coding	12.8884	18.9488
ENSG00000149177	-0.684889	0.300867	1	PTPRJ	protein_coding	7.43683	12.1305
ENSG00000117335	-0.341181	0.301004	1	CD46	protein_coding	33.7358	43.3625
ENSG00000200075	-0.62217	0.301258	1	SNORA25	snoRNA	9.19485	14.36
ENSG00000279041	0.540008	0.301813	1	AC102945.2	TEC	18.2172	12.7128
ENSG00000197702	0.553929	0.301956	1	PARVA	protein_coding	17.3866	12.0167
ENSG00000109805	0.381342	0.302257	1	NCAPG	protein_coding	34.51	26.8823
ENSG00000273802	0.353743	0.302528	1	HIST1H2BG	protein_coding	39.6778	31.5049
ENSG00000270259	-0.942786	0.302625	1	BX255925.2	processed_pseudogene	3.56316	6.9496
ENSG00000110066	0.720847	0.302713	1	KMT5B	protein_coding	10.8446	6.67626
ENSG00000106993	-0.469573	0.302716	1	CDC37L1	protein_coding	16.9156	23.7663
ENSG00000262979	-0.849498	0.303023	1	AC124319.1	sense_intronic	4.52544	8.27376
ENSG00000226766	0.618318	0.303106	1	FABP7P1	processed_pseudogene	14.2014	9.38678
ENSG00000048162	-0.452316	0.303214	1	NOP16	protein_coding	18.3025	25.4091
ENSG00000136603	-0.405669	0.303468	1	SKIL	protein_coding	23.0996	31.0485
ENSG00000169756	0.547559	0.303771	1	LIMS1	protein_coding	17.6214	12.2328
ENSG00000130816	0.392086	0.304417	1	DNMT1	protein_coding	32.4752	25.1096
ENSG00000207110	0.806333	0.30444	1	RNU1-106P	snRNA	8.86418	5.14311
ENSG00000103966	0.57616	0.304923	1	EHD4	protein_coding	15.9976	10.8876
ENSG00000233276	-0.306084	0.305032	1	GPX1	protein_coding	41.7261	52.3439
ENSG00000155463	-0.838935	0.306291	1	OXA1L	protein_coding	4.59461	8.33893
ENSG00000198517	0.849434	0.306304	1	MAFK	protein_coding	8.04542	4.53066
ENSG00000072110	0.27575	0.306523	1	ACTN1	protein_coding	62.5079	52.3894
ENSG00000106355	0.456609	0.306805	1	LSM5	protein_coding	24.2472	17.9278
ENSG00000133835	-0.406891	0.307406	1	HSD17B4	protein_coding	22.5808	30.3768
ENSG00000266019	-0.133855	0.307465	1	MIR3609	miRNA	229.081	255.035
ENSG00000117318	-0.438557	0.307523	1	ID3	protein_coding	19.2164	26.4246
ENSG00000197858	0.565974	0.30765	1	GPAA1	protein_coding	16.335	11.1959
ENSG00000107020	-0.629549	0.307888	1	PLGRKT	protein_coding	8.71536	13.6809
ENSG00000224959	0.534273	0.3081	1	AC017002.1	lincRNA	18.0968	12.6791
ENSG00000164040	-0.30621	0.308329	1	PGRMC2	protein_coding	41.1257	51.5951
ENSG00000156802	0.295542	0.308682	1	ATAD2	protein_coding	54.3057	44.8948
ENSG00000109762	0.378416	0.308916	1	SNX25	protein_coding	34.0592	26.5851
ENSG00000132388	-0.614499	0.309184	1	UBE2G1	protein_coding	9.14619	14.2082
ENSG00000135318	-0.764148	0.309224	1	NT5E	protein_coding	5.61485	9.6758
ENSG00000092607	0.714999	0.309244	1	TBX15	protein_coding	10.7073	6.61852
ENSG00000227973	0.518465	0.309306	1	PIN4P1	processed_pseudogene	19.0171	13.4706
ENSG00000166181	0.336771	0.309359	1	API5	protein_coding	42.3086	33.9913
ENSG00000168679	-0.797341	0.309401	1	SLC16A4	protein_coding	5.0944	8.98326
ENSG00000204634	0.501593	0.309446	1	TBC1D8	protein_coding	20.1877	14.468
ENSG00000173559	-0.599955	0.30947	1	NABP1	protein_coding	9.63205	14.8129
ENSG00000100422	0.676844	0.310161	1	CERK	protein_coding	11.7469	7.45571
ENSG00000205763	0.863101	0.310345	1	RP9P	transcribed_unprocessed_pseudogene	7.69994	4.29522
ENSG00000135899	-0.827421	0.310591	1	SP110	protein_coding	4.6587	8.38804
ENSG00000166326	0.407177	0.310603	1	TRIM44	protein_coding	29.5065	22.5768
ENSG00000156510	0.463247	0.310835	1	HKDC1	protein_coding	23.2216	17.0907
ENSG00000067369	-0.440659	0.310953	1	TP53BP1	protein_coding	18.7519	25.8235
ENSG00000008394	-0.549864	0.311975	1	MGST1	protein_coding	11.5474	17.1525
ENSG00000100462	0.610919	0.312205	1	PRMT5	protein_coding	13.9745	9.28428
ENSG00000198856	-0.261576	0.312875	1	OSTC	protein_coding	56.167	68.3189
ENSG00000173230	-0.242993	0.313405	1	GOLGB1	protein_coding	65.3605	78.484
ENSG00000102572	0.413477	0.31371	1	STK24	protein_coding	28.3109	21.5676
ENSG00000102144	-0.271849	0.313951	1	PGK1	protein_coding	51.5888	63.1986
ENSG00000151502	0.597731	0.314111	1	VPS26B	protein_coding	14.4173	9.66643
ENSG00000078967	0.765	0.314191	1	UBE2D4	protein_coding	9.32429	5.56731
ENSG00000104324	0.561004	0.314744	1	CPQ	protein_coding	16.1175	11.085
ENSG00000087338	0.616362	0.314756	1	GMCL1	protein_coding	13.6104	9.00836
ENSG00000147224	0.421966	0.315604	1	PRPS1	protein_coding	27.0509	20.4868
ENSG00000182117	-0.290142	0.316084	1	NOP10	protein_coding	44.6089	55.3452
ENSG00000102312	-0.522549	0.31629	1	PORCN	protein_coding	12.6796	18.481
ENSG00000075223	-0.684035	0.316459	1	SEMA3C	protein_coding	6.99206	11.3982
ENSG00000236871	-0.542397	0.316574	1	LINC00106	lincRNA	11.6742	17.2514
ENSG00000125691	-0.251067	0.316597	1	RPL23	protein_coding	60.2545	72.7588
ENSG00000208772	0.681152	0.316688	1	SNORD94	snoRNA	11.3069	7.1551
ENSG00000126351	-0.850874	0.316932	1	THRA	protein_coding	4.25674	7.78991
ENSG00000078237	-0.733327	0.316961	1	TIGAR	protein_coding	5.96827	10.0674
ENSG00000275216	0.743168	0.317171	1	AL161431.1	lincRNA	9.68564	5.87124
ENSG00000109107	-0.899184	0.317211	1	ALDOC	protein_coding	3.74403	7.08497
ENSG00000137628	-0.455146	0.31747	1	DDX60	protein_coding	17.0246	23.6813
ENSG00000139433	0.802548	0.317703	1	GLTP	protein_coding	8.45949	4.9212
ENSG00000170266	-0.560322	0.317889	1	GLB1	protein_coding	10.8127	16.178
ENSG00000207750	-0.639317	0.318513	1	MIR553	miRNA	8.06067	12.7392
ENSG00000139405	-0.715158	0.318887	1	RITA1	protein_coding	6.26494	10.4356
ENSG00000143924	0.487658	0.318963	1	EML4	protein_coding	20.4352	14.7876
ENSG00000277443	-0.30435	0.319379	1	MARCKS	protein_coding	39.7973	49.8643
ENSG00000163513	-0.493538	0.319468	1	TGFBR2	protein_coding	14.1702	20.2425
ENSG00000176454	-0.921069	0.319636	1	LPCAT4	protein_coding	3.50595	6.73586
ENSG00000178150	-0.67675	0.31982	1	ZNF114	protein_coding	7.06268	11.4554
ENSG00000102804	-0.431774	0.320266	1	TSC22D1	protein_coding	18.8521	25.802
ENSG00000149115	-0.4754	0.320531	1	TNKS1BP1	protein_coding	15.301	21.5847
ENSG00000130255	-0.291685	0.32095	1	RPL36	protein_coding	43.2366	53.7001
ENSG00000269958	0.770734	0.321427	1	AL049840.4	sense_intronic	8.93316	5.31262
ENSG00000112306	-0.135402	0.321508	1	RPS12	protein_coding	211.159	235.336
ENSG00000131018	0.726157	0.321953	1	SYNE1	protein_coding	9.88774	6.06484
ENSG00000048991	0.47606	0.322784	1	R3HDM1	protein_coding	21.0223	15.3352
ENSG00000170633	0.688662	0.322834	1	RNF34	protein_coding	10.8123	6.80657
ENSG00000221676	0.810874	0.322931	1	RNU6ATAC	snRNA	8.13299	4.70403
ENSG00000132842	-0.595187	0.323978	1	AP3B1	protein_coding	9.23269	14.1519
ENSG00000244405	0.492849	0.324361	1	ETV5	protein_coding	19.6009	14.1329
ENSG00000200972	-0.651917	0.324627	1	RNU5A-8P	snRNA	7.52575	11.9981
ENSG00000225648	0.581646	0.325175	1	SBDSP1	transcribed_unprocessed_pseudogene	14.4643	9.80671
ENSG00000105968	0.320366	0.325355	1	H2AFV	protein_coding	43.513	35.3588
ENSG00000205339	0.25523	0.32536	1	IPO7	protein_coding	67.0178	56.9739
ENSG00000069275	0.125222	0.325461	1	NUCKS1	protein_coding	265.806	247.279
ENSG00000102384	0.632586	0.326435	1	CENPI	protein_coding	12.3818	8.10354
ENSG00000277075	0.151023	0.326973	1	HIST1H2AE	protein_coding	183.302	167.503
ENSG00000113361	-0.516493	0.327121	1	CDH6	protein_coding	12.4365	18.0508
ENSG00000240184	-0.599638	0.327523	1	PCDHGC3	protein_coding	8.94999	13.761
ENSG00000137309	-0.341994	0.327956	1	HMGA1	protein_coding	30.0276	38.6178
ENSG00000167721	-0.421064	0.328154	1	TSR1	protein_coding	19.2586	26.1635
ENSG00000197728	0.288439	0.3284	1	RPS26	protein_coding	52.4221	43.5515
ENSG00000213625	0.38264	0.328536	1	LEPROT	protein_coding	30.7621	23.9413
ENSG00000114353	-0.360528	0.328771	1	GNAI2	protein_coding	26.7568	34.8562
ENSG00000117592	0.220362	0.328991	1	PRDX6	protein_coding	87.4931	76.2001
ENSG00000145592	-0.293219	0.329406	1	RPL37	protein_coding	41.2938	51.3417
ENSG00000266758	-0.521609	0.329507	1	MIR3680-2	miRNA	12.0527	17.5559
ENSG00000024422	-0.285089	0.32964	1	EHD2	protein_coding	43.7631	54.106
ENSG00000139117	0.535186	0.330175	1	CPNE8	protein_coding	16.4676	11.5303
ENSG00000106266	0.739147	0.33024	1	SNX8	protein_coding	9.26347	5.631
ENSG00000171865	0.49217	0.33062	1	RNASEH1	protein_coding	19.1484	13.8131
ENSG00000178209	-0.253941	0.331427	1	PLEC	protein_coding	55.3423	66.9605
ENSG00000175592	-0.691138	0.331677	1	FOSL1	protein_coding	6.4157	10.5103
ENSG00000104823	-0.43981	0.331707	1	ECH1	protein_coding	17.282	23.7852
ENSG00000143476	0.560375	0.331931	1	DTL	protein_coding	15.0426	10.3502
ENSG00000196396	0.36223	0.331969	1	PTPN1	protein_coding	33.6036	26.5254
ENSG00000269292	0.243028	0.332662	1	AC093503.2	antisense_RNA	71.4141	61.227
ENSG00000278864	0.464863	0.332771	1	AC055811.4	TEC	21.0734	15.4922
ENSG00000110330	0.342655	0.333196	1	BIRC2	protein_coding	37.1093	29.6928
ENSG00000158163	0.394862	0.33344	1	DZIP1L	protein_coding	28.4278	21.9379
ENSG00000111110	0.884804	0.333519	1	PPM1H	protein_coding	6.70779	3.68591
ENSG00000147669	0.434975	0.333651	1	POLR2K	protein_coding	23.7341	17.8135
ENSG00000091436	0.626006	0.333734	1	MAP3K20	protein_coding	12.2396	8.04708
ENSG00000144136	-0.510298	0.333756	1	SLC20A1	protein_coding	12.4221	17.9527
ENSG00000070614	0.318624	0.333935	1	NDST1	protein_coding	42.4311	34.5213
ENSG00000141030	0.443613	0.33415	1	COPS3	protein_coding	22.84	17.0401
ENSG00000072501	0.283034	0.334431	1	SMC1A	protein_coding	53.0027	44.1991
ENSG00000002330	0.573296	0.334438	1	BAD	protein_coding	14.2878	9.74322
ENSG00000117118	-0.321864	0.334819	1	SDHB	protein_coding	33.1822	42.0837
ENSG00000141526	-0.788755	0.334983	1	SLC16A3	protein_coding	4.69743	8.2341
ENSG00000120875	0.863534	0.335081	1	DUSP4	protein_coding	6.94553	3.87323
ENSG00000178691	0.362352	0.33518	1	SUZ12	protein_coding	33.1392	26.1566
ENSG00000138768	-0.3033	0.3352	1	USO1	protein_coding	37.5498	47.014
ENSG00000154654	0.689184	0.335847	1	NCAM2	protein_coding	10.2322	6.43905
ENSG00000110693	0.874655	0.337062	1	SOX6	protein_coding	6.7407	3.73014
ENSG00000100664	0.412999	0.337364	1	EIF5	protein_coding	25.7286	19.6068
ENSG00000170854	0.536108	0.337594	1	RIOX2	protein_coding	15.92	11.1398
ENSG00000152455	0.587133	0.337595	1	SUV39H2	protein_coding	13.5101	9.12498
ENSG00000138166	0.544374	0.33775	1	DUSP5	protein_coding	15.4746	10.7662
ENSG00000173545	-0.251694	0.337846	1	ZNF622	protein_coding	54.9009	66.3231
ENSG00000134758	0.745199	0.338064	1	RNF138	protein_coding	8.84185	5.35221
ENSG00000109686	0.513119	0.33922	1	SH3D19	protein_coding	17.1248	12.1753
ENSG00000217094	0.787663	0.339257	1	PPIAP31	processed_pseudogene	7.992	4.69745
ENSG00000052795	0.801343	0.339529	1	FNIP2	protein_coding	7.74942	4.51189
ENSG00000174744	0.17703	0.339786	1	BRMS1	protein_coding	127.689	114.599
ENSG00000132669	0.583614	0.339913	1	RIN2	protein_coding	13.5264	9.15829
ENSG00000145919	0.547717	0.340167	1	BOD1	protein_coding	15.1516	10.5171
ENSG00000067057	-0.39547	0.340449	1	PFKP	protein_coding	20.9339	27.9393
ENSG00000138326	-0.257632	0.340888	1	RPS24	protein_coding	51.6383	62.6389
ENSG00000197601	0.433675	0.341189	1	FAR1	protein_coding	23.1326	17.3777
ENSG00000142168	0.186808	0.341214	1	SOD1	protein_coding	114.389	101.969
ENSG00000153956	0.738419	0.34161	1	CACNA2D1	protein_coding	8.85285	5.38412
ENSG00000132485	-0.271792	0.341652	1	ZRANB2	protein_coding	46.026	56.3817
ENSG00000169020	-0.320944	0.34166	1	ATP5I	protein_coding	32.4515	41.1306
ENSG00000137876	-0.244515	0.342051	1	RSL24D1	protein_coding	57.3098	68.8894
ENSG00000114023	-0.756085	0.343011	1	FAM162A	protein_coding	5.0013	8.57046
ENSG00000185686	-0.380141	0.343067	1	PRAME	protein_coding	22.5311	29.7532
ENSG00000135624	0.22623	0.343152	1	CCT7	protein_coding	78.4497	68.0466
ENSG00000174748	-0.27158	0.343246	1	RPL15	protein_coding	45.7976	56.0937
ENSG00000090470	0.716181	0.343253	1	PDCD7	protein_coding	9.27554	5.72881
ENSG00000143147	0.75896	0.343317	1	GPR161	protein_coding	8.38054	5.02481
ENSG00000196154	-0.228471	0.343491	1	S100A4	protein_coding	65.6123	77.9973
ENSG00000155959	0.464999	0.3435	1	VBP1	protein_coding	20.147	14.8098
ENSG00000126067	0.421696	0.343648	1	PSMB2	protein_coding	24.117	18.2682
ENSG00000168003	0.362168	0.343678	1	SLC3A2	protein_coding	32.0239	25.2795
ENSG00000206728	-0.433418	0.343899	1	Y_RNA	misc_RNA	16.9571	23.2349
ENSG00000163527	0.323815	0.344064	1	STT3B	protein_coding	39.4657	31.9933
ENSG00000143401	0.219008	0.34445	1	ANP32E	protein_coding	83.0502	72.3985
ENSG00000175334	0.447897	0.344479	1	BANF1	protein_coding	21.4991	15.9922
ENSG00000131389	-0.77974	0.344718	1	SLC6A6	protein_coding	4.63119	8.06742
ENSG00000149798	0.854229	0.344871	1	CDC42EP2	protein_coding	6.79371	3.81308
ENSG00000150687	-0.270985	0.345076	1	PRSS23	protein_coding	45.6611	55.9034
ENSG00000147274	0.303089	0.34537	1	RBMX	protein_coding	44.4826	36.5821
ENSG00000198743	-0.317278	0.345377	1	SLC5A3	protein_coding	32.7396	41.3905
ENSG00000130724	-0.366561	0.345622	1	CHMP2A	protein_coding	24.089	31.5125
ENSG00000207063	0.653332	0.345895	1	SNORD116-1	snoRNA	10.7869	6.95892
ENSG00000122641	0.240887	0.346452	1	INHBA	protein_coding	68.604	58.9051
ENSG00000243147	0.324491	0.346702	1	MRPL33	protein_coding	38.8831	31.5062
ENSG00000166794	-0.153401	0.346875	1	PPIB	protein_coding	147.242	166.16
ENSG00000112851	-0.279503	0.347134	1	ERBIN	protein_coding	42.4307	52.256
ENSG00000105373	-0.484637	0.347404	1	NOP53	protein_coding	13.1317	18.6435
ENSG00000116237	0.556801	0.347457	1	ICMT	protein_coding	14.2698	9.84287
ENSG00000238966	0.695102	0.347638	1	SNORD112	snoRNA	9.59882	6.01573
ENSG00000066583	0.58239	0.347739	1	ISOC1	protein_coding	13.1442	8.90707
ENSG00000185561	-0.776325	0.347816	1	TLCD2	protein_coding	4.61784	8.02515
ENSG00000166337	0.817857	0.348266	1	TAF10	protein_coding	7.21624	4.15364
ENSG00000021355	-0.387301	0.349326	1	SERPINB1	protein_coding	21.0972	27.9982
ENSG00000100852	0.427859	0.349408	1	ARHGAP5	protein_coding	22.9232	17.29
ENSG00000230177	-0.855009	0.349452	1	AL080317.1	antisense_RNA	3.67956	6.75299
ENSG00000026508	0.400409	0.350219	1	CD44	protein_coding	25.8386	19.8633
ENSG00000198301	0.563223	0.350237	1	SDAD1	protein_coding	13.817	9.48819
ENSG00000110697	-0.50303	0.350398	1	PITPNM1	protein_coding	11.962	17.2007
ENSG00000173660	0.219527	0.35047	1	UQCRH	protein_coding	80.6346	70.2675
ENSG00000166974	0.749521	0.350707	1	MAPRE2	protein_coding	8.30634	5.01301
ENSG00000130347	-0.696039	0.350916	1	RTN4IP1	protein_coding	5.83112	9.58514
ENSG00000124422	0.350756	0.351642	1	USP22	protein_coding	32.9014	26.1784
ENSG00000103642	-0.431193	0.35176	1	LACTB	protein_coding	16.5957	22.7046
ENSG00000113924	-0.719556	0.351775	1	HGD	protein_coding	5.39266	9.01007
ENSG00000169564	0.199072	0.351928	1	PCBP1	protein_coding	96.7697	85.5323
ENSG00000168014	0.350582	0.352163	1	C2CD3	protein_coding	32.861	26.1495
ENSG00000145284	0.851795	0.352536	1	SCD5	protein_coding	6.61309	3.71797
ENSG00000101052	-0.671196	0.352943	1	IFT52	protein_coding	6.27195	10.1338
ENSG00000107929	0.441308	0.353343	1	LARP4B	protein_coding	21.2973	15.9145
ENSG00000275180	-0.490527	0.35347	1	AC048341.3	lincRNA	12.4739	17.7822
ENSG00000252213	0.745562	0.353637	1	SNORA74D	snoRNA	8.28189	5.01199
ENSG00000008405	0.557512	0.353672	1	CRY1	protein_coding	13.8743	9.56533
ENSG00000179051	0.269905	0.353982	1	RCC2	protein_coding	53.5026	45.0239
ENSG00000269929	-0.769323	0.354555	1	AL158152.1	lincRNA	4.58363	7.92713
ENSG00000075975	0.317756	0.354577	1	MKRN2	protein_coding	39.153	31.8734
ENSG00000272540	-0.248348	0.355207	1	AL662797.1	antisense_RNA	52.5342	63.317
ENSG00000113657	-0.766881	0.355223	1	DPYSL3	protein_coding	4.60397	7.94885
ENSG00000212907	-0.0621365	0.355523	1	MT-ND4L	protein_coding	890.514	943.329
ENSG00000198961	-0.288355	0.35554	1	PJA2	protein_coding	38.3808	47.5593
ENSG00000174738	0.520301	0.355647	1	NR1D2	protein_coding	15.597	11.034
ENSG00000166068	0.494977	0.355728	1	SPRED1	protein_coding	17.0774	12.2952
ENSG00000138668	0.184671	0.355899	1	HNRNPD	protein_coding	110.053	98.2492
ENSG00000197879	-0.45614	0.35602	1	MYO1C	protein_coding	14.4445	20.1063
ENSG00000166260	0.547475	0.356483	1	COX11	protein_coding	14.1711	9.83818
ENSG00000228474	-0.247768	0.356527	1	OST4	protein_coding	52.5023	63.2531
ENSG00000108395	0.273403	0.357249	1	TRIM37	protein_coding	51.5017	43.2351
ENSG00000139644	0.250432	0.357665	1	TMBIM6	protein_coding	60.7886	51.8504
ENSG00000248734	0.678989	0.357694	1	AC008906.1	antisense_RNA	9.59452	6.08058
ENSG00000168078	0.516388	0.357753	1	PBK	protein_coding	15.6749	11.1192
ENSG00000121741	-0.446254	0.357758	1	ZMYM2	protein_coding	15.0343	20.7843
ENSG00000131788	-0.463583	0.35811	1	PIAS3	protein_coding	13.8278	19.3473
ENSG00000173193	-0.258353	0.358142	1	PARP14	protein_coding	47.7903	58.0001
ENSG00000184304	0.54893	0.358496	1	PRKD1	protein_coding	13.9856	9.6996
ENSG00000171234	-0.647769	0.359191	1	UGT2B7	protein_coding	6.6146	10.5152
ENSG00000024526	0.494445	0.359733	1	DEPDC1	protein_coding	16.8282	12.1203
ENSG00000260999	-0.448221	0.359951	1	AC009137.1	lincRNA	14.7572	20.4291
ENSG00000107882	0.616056	0.359964	1	SUFU	protein_coding	11.2961	7.47817
ENSG00000029993	0.314615	0.36029	1	HMGB3	protein_coding	38.9583	31.784
ENSG00000111817	-0.542747	0.360748	1	DSE	protein_coding	9.70815	14.3495
ENSG00000235445	0.721237	0.360858	1	AC016027.3	sense_intronic	8.51598	5.24129
ENSG00000106605	0.298172	0.361117	1	BLVRA	protein_coding	42.9779	35.4653
ENSG00000023191	0.636534	0.361229	1	RNH1	protein_coding	10.6004	6.9187
ENSG00000183098	-0.774058	0.361277	1	GPC6	protein_coding	4.39565	7.62702
ENSG00000179115	0.466528	0.361593	1	FARSA	protein_coding	18.5759	13.6404
ENSG00000026652	-0.636405	0.361626	1	AGPAT4	protein_coding	6.81057	10.7418
ENSG00000179271	0.236698	0.361633	1	GADD45GIP1	protein_coding	66.6133	57.3622
ENSG00000101413	0.661195	0.362004	1	RPRD1B	protein_coding	9.87684	6.33718
ENSG00000108826	0.530956	0.362205	1	MRPL27	protein_coding	14.628	10.2723
ENSG00000136824	0.308997	0.362895	1	SMC2	protein_coding	39.874	32.658
ENSG00000274315	0.836021	0.362943	1	AC009318.3	antisense_RNA	6.53828	3.71632
ENSG00000169895	-0.413624	0.363076	1	SYAP1	protein_coding	17.3111	23.3967
ENSG00000169499	0.541535	0.363158	1	PLEKHA2	protein_coding	14.0578	9.79978
ENSG00000110047	0.50927	0.3636	1	EHD1	protein_coding	15.6897	11.1847
ENSG00000138685	-0.457457	0.36361	1	FGF2	protein_coding	13.9085	19.3778
ENSG00000158526	0.298078	0.363652	1	TSR2	protein_coding	42.5519	35.1161
ENSG00000150990	0.656969	0.363838	1	DHX37	protein_coding	9.91361	6.37943
ENSG00000252130	-0.531623	0.363962	1	RNU6-1045P	snRNA	10.0226	14.7005
ENSG00000188342	-0.635797	0.364054	1	GTF2F2	protein_coding	6.75633	10.6518
ENSG00000057657	0.7403	0.364138	1	PRDM1	protein_coding	8.02617	4.87499
ENSG00000207827	-0.685469	0.364361	1	MIR30A	miRNA	5.70615	9.31123
ENSG00000079332	-0.293206	0.3645	1	SAR1A	protein_coding	35.7025	44.3895
ENSG00000134352	0.230227	0.364509	1	IL6ST	protein_coding	69.4147	60.0431
ENSG00000159335	-0.31032	0.365001	1	PTMS	protein_coding	31.6192	39.7818
ENSG00000136628	-0.175249	0.365063	1	EPRS	protein_coding	103.831	118.96
ENSG00000196510	0.712166	0.365536	1	ANAPC7	protein_coding	8.53875	5.28845
ENSG00000124795	0.126571	0.365869	1	DEK	protein_coding	220.162	204.625
ENSG00000187775	0.835085	0.366586	1	DNAH17	protein_coding	6.45204	3.66968
ENSG00000169251	-0.473428	0.36695	1	NMD3	protein_coding	12.7356	17.9413
ENSG00000175471	0.565112	0.36701	1	MCTP1	protein_coding	12.8078	8.78368
ENSG00000096746	0.260455	0.367021	1	HNRNPH3	protein_coding	54.2408	45.9451
ENSG00000104889	0.435182	0.36723	1	RNASEH2A	protein_coding	20.6269	15.4792
ENSG00000038358	0.484076	0.367282	1	EDC4	protein_coding	16.9519	12.2975
ENSG00000136122	0.636477	0.367517	1	BORA	protein_coding	10.3278	6.74101
ENSG00000105401	-0.192542	0.367571	1	CDC37	protein_coding	84.6212	98.12
ENSG00000004059	0.649833	0.367654	1	ARF5	protein_coding	9.94786	6.43321
ENSG00000084623	0.189042	0.367748	1	EIF3I	protein_coding	100.12	89.1111
ENSG00000278189	-0.0271598	0.367803	1	RNA5-8S4	rRNA	4410.08	4559.74
ENSG00000135049	0.541204	0.367944	1	AGTPBP1	protein_coding	13.7952	9.61892
ENSG00000185236	-0.307602	0.368067	1	RAB11B	protein_coding	31.8011	39.9354
ENSG00000167670	0.439369	0.368453	1	CHAF1A	protein_coding	20.1617	15.0863
ENSG00000206734	0.763121	0.368481	1	Y_RNA	misc_RNA	7.47657	4.4699
ENSG00000247134	-0.738486	0.368952	1	AC090204.1	lincRNA	4.73516	8.01601
ENSG00000167081	0.615022	0.369182	1	PBX3	protein_coding	10.9028	7.22299
ENSG00000005075	0.552175	0.369333	1	POLR2J	protein_coding	13.2261	9.15224
ENSG00000175416	0.374625	0.370117	1	CLTB	protein_coding	26.9288	21.0747
ENSG00000150593	-0.320706	0.370695	1	PDCD4	protein_coding	28.8054	36.5034
ENSG00000204628	-0.145715	0.371031	1	RACK1	protein_coding	147.966	166.091
ENSG00000130811	0.338047	0.371149	1	EIF3G	protein_coding	32.5137	26.0989
ENSG00000183527	0.415021	0.371164	1	PSMG1	protein_coding	22.1543	16.8594
ENSG00000148925	0.314086	0.371183	1	BTBD10	protein_coding	37.3463	30.4801
ENSG00000124145	-0.297432	0.371707	1	SDC4	protein_coding	33.6177	41.92
ENSG00000184584	-0.77447	0.371726	1	TMEM173	protein_coding	4.20302	7.29487
ENSG00000164111	-0.186166	0.371878	1	ANXA5	protein_coding	89.0973	102.855
ENSG00000065308	0.462706	0.372104	1	TRAM2	protein_coding	18.0496	13.2891
ENSG00000166889	-0.311811	0.372265	1	PATL1	protein_coding	30.366	38.2446
ENSG00000137812	0.451958	0.37268	1	KNL1	protein_coding	18.8025	13.947
ENSG00000182362	0.677391	0.37277	1	YBEY	protein_coding	9.04729	5.74012
ENSG00000118418	0.306858	0.372859	1	HMGN3	protein_coding	38.7557	31.7892
ENSG00000207389	0.638984	0.372922	1	RNU1-4	snRNA	10.0267	6.53313
ENSG00000196584	0.470945	0.372995	1	XRCC2	protein_coding	17.4084	12.744
ENSG00000109881	0.582045	0.373297	1	CCDC34	protein_coding	11.8296	8.01815
ENSG00000099256	0.471941	0.373376	1	PRTFDC1	protein_coding	17.3134	12.6658
ENSG00000076924	0.66645	0.373401	1	XAB2	protein_coding	9.28681	5.93694
ENSG00000226380	-0.820893	0.373714	1	AC016831.1	lincRNA	3.65088	6.54378
ENSG00000111885	-0.531902	0.373738	1	MAN1A1	protein_coding	9.61057	14.0989
ENSG00000024862	-0.485546	0.374098	1	CCDC28A	protein_coding	11.7023	16.6246
ENSG00000150347	-0.658368	0.374184	1	ARID5B	protein_coding	5.99292	9.59719
ENSG00000235859	0.691049	0.374504	1	AC006978.1	processed_pseudogene	8.67129	5.44972
ENSG00000128524	0.105453	0.374761	1	ATP6V1F	protein_coding	303.256	286.01
ENSG00000168140	0.631331	0.374944	1	VASN	protein_coding	10.1577	6.65371
ENSG00000185627	0.349282	0.375043	1	PSMD13	protein_coding	30.0806	23.9585
ENSG00000074356	-0.643054	0.375052	1	NCBP3	protein_coding	6.29226	9.97016
ENSG00000073921	-0.292197	0.375064	1	PICALM	protein_coding	34.4093	42.7517
ENSG00000127616	0.260019	0.375209	1	SMARCA4	protein_coding	52.5836	44.5548
ENSG00000111669	0.178582	0.375702	1	TPI1	protein_coding	108.125	96.9356
ENSG00000140534	0.598363	0.375755	1	TICRR	protein_coding	11.1414	7.46678
ENSG00000004455	0.34977	0.375767	1	AK2	protein_coding	29.9112	23.8155
ENSG00000123091	-0.371565	0.375964	1	RNF11	protein_coding	20.6255	27.0754
ENSG00000166226	0.277743	0.376456	1	CCT2	protein_coding	46.1302	38.6095
ENSG00000050405	0.323463	0.376841	1	LIMA1	protein_coding	34.5005	27.975
ENSG00000142534	-0.153823	0.376901	1	RPS11	protein_coding	129.205	145.848
ENSG00000172071	-0.72803	0.37701	1	EIF2AK3	protein_coding	4.72772	7.94562
ENSG00000124201	-0.38463	0.377099	1	ZNFX1	protein_coding	19.0703	25.2616
ENSG00000080819	0.306053	0.377102	1	CPOX	protein_coding	38.2631	31.4027
ENSG00000088256	0.591164	0.377219	1	GNA11	protein_coding	11.3164	7.62195
ENSG00000033867	-0.376969	0.377874	1	SLC4A7	protein_coding	19.8415	26.1439
ENSG00000172340	-0.45359	0.377929	1	SUCLG2	protein_coding	13.3426	18.5397
ENSG00000081721	0.600386	0.378622	1	DUSP12	protein_coding	10.942	7.32282
ENSG00000171208	0.816261	0.3787	1	NETO2	protein_coding	6.37759	3.67498
ENSG00000204381	-0.577623	0.378802	1	LAYN	protein_coding	7.85289	11.8913
ENSG00000198363	-0.436821	0.379549	1	ASPH	protein_coding	14.3724	19.7398
ENSG00000196531	-0.217581	0.379608	1	NACA	protein_coding	62.4721	73.7058
ENSG00000242759	0.701434	0.379749	1	LINC00882	lincRNA	8.26308	5.15592
ENSG00000092470	0.633657	0.380791	1	WDR76	protein_coding	9.84702	6.43981
ENSG00000049656	0.274622	0.380803	1	CLPTM1L	protein_coding	46.282	38.8204
ENSG00000125733	-0.235212	0.380877	1	TRIP10	protein_coding	52.8519	63.1225
ENSG00000178741	0.2275	0.381649	1	COX5A	protein_coding	66.1068	57.2901
ENSG00000130640	0.575466	0.381677	1	TUBGCP2	protein_coding	11.6572	7.93745
ENSG00000085224	-0.33688	0.382051	1	ATRX	protein_coding	24.7539	31.7228
ENSG00000198920	-0.727866	0.382648	1	KIAA0753	protein_coding	4.61952	7.76289
ENSG00000125482	-0.669483	0.382863	1	TTF1	protein_coding	5.56687	8.98386
ENSG00000177731	0.260392	0.382955	1	FLII	protein_coding	50.7632	43.0012
ENSG00000196449	0.536282	0.382994	1	YRDC	protein_coding	13.1687	9.21347
ENSG00000184014	0.367023	0.383135	1	DENND5A	protein_coding	26.4963	20.8458
ENSG00000277775	0.201365	0.383138	1	HIST1H3F	protein_coding	83.0915	73.3259
ENSG00000212443	-0.30383	0.383252	1	SNORA53	snoRNA	30.6269	38.3603
ENSG00000168487	0.479581	0.383402	1	BMP1	protein_coding	16.1184	11.7293
ENSG00000132383	-0.497953	0.383534	1	RPA1	protein_coding	10.6487	15.2585
ENSG00000215301	-0.189169	0.383683	1	DDX3X	protein_coding	82.0411	94.9061
ENSG00000132963	0.232465	0.383684	1	POMP	protein_coding	62.8833	54.3092
ENSG00000171848	0.705424	0.384132	1	RRM2	protein_coding	8.0319	4.99784
ENSG00000205765	0.505455	0.384323	1	C5orf51	protein_coding	14.5846	10.4245
ENSG00000123728	0.454715	0.38453	1	RAP2C	protein_coding	17.6914	13.0977
ENSG00000253948	-0.478852	0.384605	1	AC104986.2	lincRNA	11.5395	16.3175
ENSG00000228716	0.587901	0.384713	1	DHFR	protein_coding	11.0753	7.47646
ENSG00000136111	-0.449455	0.384723	1	TBC1D4	protein_coding	13.2258	18.3248
ENSG00000117632	0.275578	0.384876	1	STMN1	protein_coding	45.1966	37.8849
ENSG00000243927	-0.258423	0.385116	1	MRPS6	protein_coding	42.6684	51.7865
ENSG00000004399	0.264723	0.385153	1	PLXND1	protein_coding	48.7375	41.1615
ENSG00000128228	0.737125	0.3855	1	SDF2L1	protein_coding	7.3945	4.50121
ENSG00000159055	0.36811	0.385528	1	MIS18A	protein_coding	26.0861	20.5076
ENSG00000262413	0.707411	0.385579	1	AC145207.2	antisense_RNA	7.94385	4.93624
ENSG00000127920	-0.706724	0.385582	1	GNG11	protein_coding	4.87552	8.0739
ENSG00000163131	-0.572624	0.385616	1	CTSS	protein_coding	7.77851	11.7379
ENSG00000196419	0.165635	0.385769	1	XRCC6	protein_coding	119.941	108.498
ENSG00000044574	-0.130531	0.385813	1	HSPA5	protein_coding	174.2	193.49
ENSG00000119986	0.787733	0.386011	1	AVPI1	protein_coding	6.57535	3.8646
ENSG00000140632	0.31363	0.38652	1	GLYR1	protein_coding	35.1156	28.6685
ENSG00000102103	0.321548	0.386786	1	PQBP1	protein_coding	33.4619	27.1689
ENSG00000156261	0.170026	0.386861	1	CCT8	protein_coding	113.48	102.342
ENSG00000110104	0.469798	0.387029	1	CCDC86	protein_coding	16.4862	12.0786
ENSG00000102699	-0.338386	0.387119	1	PARP4	protein_coding	24.004	30.794
ENSG00000140416	0.162076	0.387204	1	TPM1	protein_coding	124.354	112.769
ENSG00000091542	0.352621	0.387283	1	ALKBH5	protein_coding	28.0674	22.3034
ENSG00000140941	0.407128	0.387317	1	MAP1LC3B	protein_coding	21.4542	16.4162
ENSG00000252908	-0.323757	0.387363	1	RNU6-1003P	snRNA	26.3282	33.4348
ENSG00000281195	0.560169	0.387568	1	AC007878.1	processed_transcript	11.9379	8.2152
ENSG00000110107	0.332076	0.387842	1	PRPF19	protein_coding	31.3491	25.2684
ENSG00000106392	-0.78942	0.388192	1	C1GALT1	protein_coding	3.75565	6.5863
ENSG00000183010	-0.329048	0.388366	1	PYCR1	protein_coding	25.3344	32.291
ENSG00000132694	0.400407	0.388448	1	ARHGEF11	protein_coding	22.0236	16.9305
ENSG00000101457	0.652914	0.388895	1	DNTTIP1	protein_coding	9.02384	5.82321
ENSG00000199347	0.325252	0.389518	1	RNU5E-1	snRNA	32.3712	26.2159
ENSG00000197603	0.339241	0.389591	1	C5orf42	protein_coding	29.8925	23.975
ENSG00000121152	0.398913	0.38981	1	NCAPH	protein_coding	22.0504	16.9687
ENSG00000084234	-0.187232	0.390068	1	APLP2	protein_coding	81.5793	94.2454
ENSG00000106829	0.656381	0.390136	1	TLE4	protein_coding	8.89281	5.72487
ENSG00000168653	-0.120941	0.390632	1	NDUFS5	protein_coding	199.481	220.102
ENSG00000116128	-0.672935	0.391264	1	BCL9	protein_coding	5.31199	8.59306
ENSG00000071564	0.577092	0.391338	1	TCF3	protein_coding	11.1358	7.57383
ENSG00000078747	-0.269632	0.39134	1	ITCH	protein_coding	38.0325	46.52
ENSG00000123219	0.745199	0.391497	1	CENPK	protein_coding	7.0743	4.28227
ENSG00000185122	0.431695	0.391597	1	HSF1	protein_coding	18.9009	14.2183
ENSG00000170855	0.433319	0.392168	1	TRIAP1	protein_coding	18.7248	14.0699
ENSG00000046889	-0.431859	0.393115	1	PREX2	protein_coding	13.912	19.0418
ENSG00000146540	0.74303	0.393287	1	C7orf50	protein_coding	7.05675	4.27807
ENSG00000124160	0.428787	0.393429	1	NCOA5	protein_coding	18.9912	14.315
ENSG00000156535	-0.657881	0.39348	1	CD109	protein_coding	5.53486	8.86066
ENSG00000128185	0.474995	0.393897	1	DGCR6L	protein_coding	15.695	11.4575
ENSG00000162851	-0.28081	0.39403	1	TFB2M	protein_coding	34.5351	42.5707
ENSG00000111445	0.666288	0.394106	1	RFC5	protein_coding	8.51598	5.44477
ENSG00000090273	0.229418	0.394234	1	NUDC	protein_coding	61.69	53.3913
ENSG00000107959	0.531875	0.394324	1	PITRM1	protein_coding	12.7439	8.94351
ENSG00000135966	0.47463	0.394456	1	TGFBRAP1	protein_coding	15.68	11.4495
ENSG00000249353	-0.249209	0.394936	1	NPM1P27	processed_pseudogene	44.1602	53.2558
ENSG00000135002	0.470783	0.395029	1	RFK	protein_coding	15.8775	11.6246
ENSG00000137478	0.326172	0.395489	1	FCHSD2	protein_coding	31.3972	25.4109
ENSG00000198730	0.325628	0.395709	1	CTR9	protein_coding	31.4669	25.477
ENSG00000177469	0.172649	0.395764	1	CAVIN1	protein_coding	106.096	95.5093
ENSG00000182180	0.465236	0.395957	1	MRPS16	protein_coding	16.1635	11.8796
ENSG00000259630	0.536845	0.395961	1	AC104046.1	transcribed_processed_pseudogene	12.4441	8.70309
ENSG00000224745	-0.467763	0.396247	1	AC063965.1	sense_intronic	11.5576	16.2179
ENSG00000133107	0.707699	0.396421	1	TRPC4	protein_coding	7.58302	4.71109
ENSG00000030110	0.729717	0.396803	1	BAK1	protein_coding	7.17532	4.39028
ENSG00000103415	0.500086	0.396963	1	HMOX2	protein_coding	14.0991	10.1151
ENSG00000084073	0.313728	0.397538	1	ZMPSTE24	protein_coding	33.4989	27.3468
ENSG00000160932	-0.185633	0.397715	1	LY6E	protein_coding	80.3954	92.7747
ENSG00000134077	0.414249	0.397753	1	THUMPD3	protein_coding	19.8781	15.1353
ENSG00000148468	0.634736	0.398024	1	FAM171A1	protein_coding	9.1289	5.9657
ENSG00000105976	-0.279004	0.398187	1	MET	protein_coding	34.3948	42.3446
ENSG00000168615	-0.43369	0.398554	1	ADAM9	protein_coding	13.4723	18.4634
ENSG00000127838	0.683354	0.398619	1	PNKD	protein_coding	7.98982	5.04829
ENSG00000187605	0.725862	0.398644	1	TET3	protein_coding	7.18578	4.40844
ENSG00000111897	-0.314023	0.398855	1	SERINC1	protein_coding	26.7488	33.7405
ENSG00000109445	0.666758	0.399139	1	ZNF330	protein_coding	8.32601	5.32157
ENSG00000100216	0.512268	0.399169	1	TOMM22	protein_coding	13.3679	9.5098
ENSG00000139734	0.388863	0.399278	1	DIAPH3	protein_coding	22.2163	17.2159
ENSG00000108854	0.348228	0.400244	1	SMURF2	protein_coding	27.2038	21.683
ENSG00000239627	0.547527	0.400248	1	RPL12P20	processed_pseudogene	11.7914	8.18579
ENSG00000119318	0.208914	0.400499	1	RAD23B	protein_coding	71.9284	63.1435
ENSG00000198901	0.246741	0.400738	1	PRC1	protein_coding	52.1965	44.6357
ENSG00000109534	0.482772	0.400839	1	GAR1	protein_coding	14.7928	10.7409
ENSG00000177666	0.521353	0.40084	1	PNPLA2	protein_coding	12.8553	9.08774
ENSG00000122417	0.483035	0.40087	1	ODF2L	protein_coding	14.7761	10.7268
ENSG00000277561	0.529333	0.401055	1	GOLGA8IP	transcribed_unprocessed_pseudogene	12.4937	8.7834
ENSG00000067798	0.601378	0.401263	1	NAV3	protein_coding	9.91558	6.63136
ENSG00000135829	0.239126	0.401781	1	DHX9	protein_coding	55.182	47.4385
ENSG00000108557	0.493582	0.401804	1	RAI1	protein_coding	14.147	10.1953
ENSG00000167107	-0.736765	0.402115	1	ACSF2	protein_coding	4.13979	6.99978
ENSG00000164751	-0.708855	0.40275	1	PEX2	protein_coding	4.50349	7.46884
ENSG00000198824	0.443232	0.403004	1	CHAMP1	protein_coding	17.1523	12.8001
ENSG00000172965	0.480487	0.403428	1	MIR4435-2HG	lincRNA	14.7587	10.7331
ENSG00000173442	-0.412004	0.403437	1	EHBP1L1	protein_coding	14.7317	19.8882
ENSG00000142089	0.154073	0.403815	1	IFITM3	protein_coding	127.909	116.637
ENSG00000189180	0.532678	0.404035	1	ZNF33A	protein_coding	12.1961	8.55436
ENSG00000178913	0.353737	0.404336	1	TAF7	protein_coding	25.9583	20.6114
ENSG00000067560	0.150686	0.404771	1	RHOA	protein_coding	133.021	121.584
ENSG00000132361	-0.506631	0.404804	1	CLUH	protein_coding	9.37374	13.5127
ENSG00000206418	-0.279475	0.405185	1	RAB12	protein_coding	33.2695	40.9727
ENSG00000242299	-0.626154	0.405634	1	AC073861.1	processed_pseudogene	5.86703	9.18812
ENSG00000197594	0.706145	0.405693	1	ENPP1	protein_coding	7.31842	4.5516
ENSG00000172531	0.207353	0.405698	1	PPP1CA	protein_coding	71.3804	62.7302
ENSG00000130589	-0.644435	0.405856	1	HELZ2	protein_coding	5.49868	8.72108
ENSG00000181544	0.479557	0.405924	1	FANCB	protein_coding	14.6547	10.6644
ENSG00000164506	-0.662914	0.406037	1	STXBP5	protein_coding	5.15927	8.28824
ENSG00000213639	0.212319	0.406174	1	PPP1CB	protein_coding	68.0606	59.6072
ENSG00000149269	0.536549	0.406224	1	PAK1	protein_coding	11.9252	8.34194
ENSG00000151914	-0.378345	0.406383	1	DST	protein_coding	17.4539	23.0199
ENSG00000117543	-0.607801	0.406823	1	DPH5	protein_coding	6.23472	9.64053
ENSG00000127125	-0.313748	0.406941	1	PPCS	protein_coding	25.8927	32.6544
ENSG00000121058	-0.333352	0.407309	1	COIL	protein_coding	22.7462	29.0787
ENSG00000177951	0.671132	0.407711	1	BET1L	protein_coding	7.93564	5.05671
ENSG00000160299	0.290132	0.408115	1	PCNT	protein_coding	37.1413	30.8202
ENSG00000171155	0.61487	0.408204	1	C1GALT1C1	protein_coding	9.25225	6.13014
ENSG00000158470	-0.380248	0.408416	1	B4GALT5	protein_coding	17.1192	22.6082
ENSG00000162129	0.565378	0.408647	1	CLPB	protein_coding	10.7365	7.36181
ENSG00000127884	-0.158832	0.408652	1	ECHS1	protein_coding	105.79	119.833
ENSG00000094804	0.452028	0.409013	1	CDC6	protein_coding	16.1235	11.9592
ENSG00000142694	0.623318	0.409657	1	EVA1B	protein_coding	8.97373	5.91089
ENSG00000136997	-0.434722	0.410088	1	MYC	protein_coding	12.7615	17.5019
ENSG00000138081	-0.428674	0.4102	1	FBXO11	protein_coding	13.1454	17.9529
ENSG00000157168	0.256401	0.410377	1	NRG1	protein_coding	46.5502	39.5416
ENSG00000181061	0.47888	0.410434	1	HIGD1A	protein_coding	14.4128	10.4932
ENSG00000167526	-0.247585	0.410577	1	RPL13	protein_coding	41.8867	50.4573
ENSG00000112514	0.489947	0.410661	1	CUTA	protein_coding	13.8086	9.97649
ENSG00000132424	-0.386822	0.410732	1	PNISR	protein_coding	16.3423	21.6808
ENSG00000164176	-0.202704	0.410773	1	EDIL3	protein_coding	63.4082	74.0428
ENSG00000179958	0.686001	0.411197	1	DCTPP1	protein_coding	7.52179	4.74386
ENSG00000136875	0.433475	0.411785	1	PRPF4	protein_coding	17.2157	12.9346
ENSG00000181826	-0.690634	0.41198	1	RELL1	protein_coding	4.59005	7.51686
ENSG00000111602	0.288267	0.412233	1	TIMELESS	protein_coding	36.9434	30.6957
ENSG00000156140	0.329932	0.412288	1	ADAMTS3	protein_coding	28.6065	23.0921
ENSG00000184897	0.440973	0.412379	1	H1FX	protein_coding	16.6362	12.4344
ENSG00000148835	0.738959	0.412592	1	TAF5	protein_coding	6.56316	3.99008
ENSG00000117410	0.691977	0.412652	1	ATP6V0B	protein_coding	7.36183	4.62378
ENSG00000054277	0.577044	0.412835	1	OPN3	protein_coding	10.165	6.91378
ENSG00000073008	-0.34531	0.412872	1	PVR	protein_coding	20.6147	26.5732
ENSG00000164024	-0.46984	0.412933	1	METAP1	protein_coding	10.6626	14.9835
ENSG00000117697	0.673836	0.413069	1	NSL1	protein_coding	7.70113	4.89809
ENSG00000171421	0.558598	0.413377	1	MRPL36	protein_coding	10.7533	7.40803
ENSG00000183020	0.56849	0.413502	1	AP2A2	protein_coding	10.4124	7.12419
ENSG00000197461	0.407952	0.413515	1	PDGFA	protein_coding	19.1238	14.6247
ENSG00000034693	0.599622	0.41406	1	PEX3	protein_coding	9.43824	6.31981
ENSG00000149136	0.252667	0.414141	1	SSRP1	protein_coding	47.1091	40.1201
ENSG00000129460	0.603131	0.414188	1	NGDN	protein_coding	9.33496	6.23548
ENSG00000032219	-0.626428	0.41439	1	ARID4A	protein_coding	5.64614	8.84387
ENSG00000178999	-0.329819	0.414441	1	AURKB	protein_coding	22.5661	28.7779
ENSG00000089289	-0.214657	0.414452	1	IGBP1	protein_coding	55.432	65.2674
ENSG00000116717	0.492681	0.414769	1	GADD45A	protein_coding	13.4304	9.68492
ENSG00000151292	-0.482337	0.415318	1	CSNK1G3	protein_coding	9.97112	14.1338
ENSG00000134308	0.210806	0.415551	1	YWHAQ	protein_coding	66.2944	58.1213
ENSG00000197694	0.289249	0.415683	1	SPTAN1	protein_coding	36.1671	30.0302
ENSG00000154813	0.581231	0.41576	1	DPH3	protein_coding	9.90863	6.7199
ENSG00000251791	0.453588	0.415875	1	SCARNA6	scaRNA	15.558	11.5273
ENSG00000239672	-0.68457	0.415944	1	NME1	protein_coding	4.60272	7.50599
ENSG00000143067	0.648004	0.415994	1	ZNF697	protein_coding	8.15029	5.27742
ENSG00000185745	-0.304602	0.41603	1	IFIT1	protein_coding	26.5076	33.2187
ENSG00000109775	0.731494	0.416386	1	UFSP2	protein_coding	6.57274	4.01664
ENSG00000147162	-0.248897	0.416676	1	OGT	protein_coding	40.3597	48.662
ENSG00000086475	0.342994	0.417341	1	SEPHS1	protein_coding	26.0198	20.8147
ENSG00000128595	-0.141383	0.417596	1	CALU	protein_coding	129.264	144.662
ENSG00000265462	-0.426452	0.417668	1	MIR3680-1	miRNA	12.8745	17.5559
ENSG00000227992	-0.465375	0.418126	1	AC108463.1	processed_pseudogene	10.6452	14.913
ENSG00000135446	0.354327	0.418197	1	CDK4	protein_coding	24.3882	19.3568
ENSG00000197063	-0.558623	0.418394	1	MAFG	protein_coding	7.1449	10.6777
ENSG00000125450	0.500947	0.4184	1	NUP85	protein_coding	12.8267	9.19673
ENSG00000121774	0.183339	0.418483	1	KHDRBS1	protein_coding	85.7219	76.5982
ENSG00000082146	0.499264	0.41849	1	STRADB	protein_coding	12.9008	9.26063
ENSG00000157483	0.214086	0.418648	1	MYO1E	protein_coding	63.502	55.5467
ENSG00000133789	0.34927	0.418761	1	SWAP70	protein_coding	24.995	19.9081
ENSG00000074695	-0.215163	0.418889	1	LMAN1	protein_coding	54.122	63.7472
ENSG00000119760	0.469276	0.41902	1	SUPT7L	protein_coding	14.4183	10.5674
ENSG00000197965	0.30683	0.419261	1	MPZL1	protein_coding	31.8451	26.1213
ENSG00000198721	-0.636905	0.419264	1	ECI2	protein_coding	5.32944	8.40866
ENSG00000197714	0.408162	0.419303	1	ZNF460	protein_coding	18.6369	14.2502
ENSG00000133026	-0.159985	0.41942	1	MYH10	protein_coding	99.534	112.836
ENSG00000196465	-0.706865	0.419471	1	MYL6B	protein_coding	4.21933	6.98793
ENSG00000111786	0.251493	0.419545	1	SRSF9	protein_coding	46.441	39.5833
ENSG00000187257	-0.618426	0.419697	1	RSBN1L	protein_coding	5.67843	8.84526
ENSG00000117758	-0.686568	0.420392	1	STX12	protein_coding	4.48623	7.32617
ENSG00000162636	0.685327	0.420588	1	FAM102B	protein_coding	7.23735	4.5666
ENSG00000102908	0.317147	0.420733	1	NFAT5	protein_coding	29.7251	24.2087
ENSG00000125266	-0.42032	0.420781	1	EFNB2	protein_coding	13.1044	17.7936
ENSG00000081320	-0.533861	0.420818	1	STK17B	protein_coding	7.80864	11.471
ENSG00000104517	-0.281763	0.420873	1	UBR5	protein_coding	30.5812	37.7218
ENSG00000108055	0.192132	0.420982	1	SMC3	protein_coding	77.4595	68.7947
ENSG00000166716	0.52596	0.421262	1	ZNF592	protein_coding	11.5935	8.16962
ENSG00000163611	-0.698085	0.421556	1	SPICE1	protein_coding	4.30054	7.07922
ENSG00000101337	0.48696	0.421633	1	TM9SF4	protein_coding	13.3219	9.64482
ENSG00000171150	0.692915	0.421737	1	SOCS5	protein_coding	7.06331	4.4334
ENSG00000198843	0.470315	0.421795	1	SELENOT	protein_coding	14.1894	10.3921
ENSG00000164405	-0.205469	0.421882	1	UQCRQ	protein_coding	58.7856	68.7766
ENSG00000183520	0.396794	0.422402	1	UTP11	protein_coding	19.3821	14.9372
ENSG00000119729	-0.457233	0.422439	1	RHOQ	protein_coding	10.8555	15.122
ENSG00000134690	0.354385	0.422646	1	CDCA8	protein_coding	23.9184	18.9832
ENSG00000258297	-0.432285	0.422691	1	AP001157.1	antisense_RNA	12.2367	16.7538
ENSG00000087502	0.476085	0.422757	1	ERGIC2	protein_coding	13.8179	10.0796
ENSG00000012983	-0.582821	0.423045	1	MAP4K5	protein_coding	6.3801	9.69598
ENSG00000184752	0.26661	0.423377	1	NDUFA12	protein_coding	40.8616	34.4647
ENSG00000196230	-0.0858091	0.423394	1	TUBB	protein_coding	348.569	375.351
ENSG00000177030	0.544212	0.423759	1	DEAF1	protein_coding	10.7809	7.50153
ENSG00000001497	0.309006	0.423815	1	LAS1L	protein_coding	30.8117	25.2356
ENSG00000209042	0.266887	0.423831	1	SNORD12C	snoRNA	40.7011	34.3228
ENSG00000141298	-0.469609	0.423858	1	SSH2	protein_coding	10.1844	14.3093
ENSG00000116586	-0.519253	0.42389	1	LAMTOR2	protein_coding	8.18692	11.9055
ENSG00000127445	0.39091	0.424026	1	PIN1	protein_coding	19.7901	15.314
ENSG00000147403	-0.221067	0.424128	1	RPL10	protein_coding	50.024	59.1622
ENSG00000177565	-0.354107	0.424256	1	TBL1XR1	protein_coding	18.6105	24.1364
ENSG00000271992	-0.730527	0.424417	1	AL354872.2	lincRNA	3.83555	6.45737
ENSG00000166589	0.720715	0.424574	1	CDH16	protein_coding	6.51196	4.00934
ENSG00000198818	-0.720304	0.424721	1	SFT2D1	protein_coding	3.95401	6.6098
ENSG00000092199	0.18673	0.424728	1	HNRNPC	protein_coding	80.5395	71.7984
ENSG00000130150	0.576922	0.425245	1	MOSPD2	protein_coding	9.64049	6.55761
ENSG00000164896	0.525961	0.425309	1	FASTK	protein_coding	11.3928	8.02819
ENSG00000119403	0.581158	0.425594	1	PHF19	protein_coding	9.50006	6.44314
ENSG00000154743	0.497993	0.425914	1	TSEN2	protein_coding	12.5529	9.01883
ENSG00000077549	0.20064	0.426105	1	CAPZB	protein_coding	69.6841	61.5251
ENSG00000125877	0.680504	0.426418	1	ITPA	protein_coding	7.14601	4.52407
ENSG00000137310	0.483064	0.426422	1	TCF19	protein_coding	13.2427	9.61343
ENSG00000185238	0.650613	0.426667	1	PRMT3	protein_coding	7.7288	4.99546
ENSG00000162434	0.191414	0.426714	1	JAK1	protein_coding	76.1161	67.6352
ENSG00000075131	0.691788	0.426852	1	TIPIN	protein_coding	6.92888	4.35243
ENSG00000100300	-0.634518	0.427246	1	TSPO	protein_coding	5.19217	8.17853
ENSG00000175155	0.5141	0.427618	1	YPEL2	protein_coding	11.7577	8.35371
ENSG00000138674	-0.26676	0.427884	1	SEC31A	protein_coding	33.273	40.6173
ENSG00000087586	0.332781	0.428435	1	AURKA	protein_coding	26.257	21.1537
ENSG00000137073	0.489908	0.428612	1	UBAP2	protein_coding	12.7842	9.23665
ENSG00000164258	-0.164863	0.428719	1	NDUFS4	protein_coding	89.8952	102.255
ENSG00000169230	0.325082	0.429083	1	PRELID1	protein_coding	27.365	22.1642
ENSG00000111642	-0.1551	0.429094	1	CHD4	protein_coding	101.742	114.949
ENSG00000130522	-0.370028	0.429199	1	JUND	protein_coding	16.5913	21.7564
ENSG00000076382	0.458149	0.429986	1	SPAG5	protein_coding	14.3721	10.615
ENSG00000112759	0.598788	0.430083	1	SLC29A1	protein_coding	8.83047	5.91628
ENSG00000100284	-0.623308	0.43016	1	TOM1	protein_coding	5.33379	8.33657
ENSG00000112531	-0.519783	0.430197	1	QKI	protein_coding	7.94888	11.5636
ENSG00000143753	0.223389	0.430696	1	DEGS1	protein_coding	55.5469	48.2759
ENSG00000166333	0.485832	0.430782	1	ILK	protein_coding	12.8597	9.3175
ENSG00000254295	0.643044	0.430864	1	AC008429.3	lincRNA	7.74891	5.0348
ENSG00000174238	-0.374873	0.431172	1	PITPNA	protein_coding	16.0006	21.0524
ENSG00000164649	0.319496	0.43132	1	CDCA7L	protein_coding	28.0024	22.7685
ENSG00000152253	0.51883	0.431594	1	SPC25	protein_coding	11.3656	8.04873
ENSG00000070366	-0.537951	0.431743	1	SMG6	protein_coding	7.32514	10.7913
ENSG00000141905	-0.694242	0.431808	1	NFIC	protein_coding	4.16523	6.83824
ENSG00000115268	0.214248	0.431887	1	RPS15	protein_coding	59.8856	52.3775
ENSG00000155903	-0.539634	0.432063	1	RASA2	protein_coding	7.26518	10.7154
ENSG00000186635	-0.369856	0.432914	1	ARAP1	protein_coding	16.3421	21.4271
ENSG00000164292	-0.230937	0.432932	1	RHOBTB3	protein_coding	43.9749	52.365
ENSG00000181381	-0.422824	0.433032	1	DDX60L	protein_coding	12.2706	16.6904
ENSG00000066557	0.504099	0.433116	1	LRRC40	protein_coding	11.8992	8.51311
ENSG00000092841	0.190382	0.433503	1	MYL6	protein_coding	74.685	66.411
ENSG00000230300	-0.695638	0.433703	1	STARD13-IT1	sense_intronic	4.11252	6.75825
ENSG00000138061	-0.217393	0.43375	1	CYP1B1	protein_coding	49.6801	58.606
ENSG00000153317	0.20937	0.433791	1	ASAP1	protein_coding	62.0858	54.4858
ENSG00000155876	-0.397933	0.43395	1	RRAGA	protein_coding	13.918	18.6073
ENSG00000208892	-0.427401	0.434464	1	SNORA49	snoRNA	11.9158	16.2592
ENSG00000172817	0.550855	0.434495	1	CYP7B1	protein_coding	10.0673	6.9728
ENSG00000198169	-0.511054	0.434586	1	ZNF251	protein_coding	8.09182	11.7006
ENSG00000183696	-0.60095	0.43468	1	UPP1	protein_coding	5.67021	8.72611
ENSG00000162852	0.386838	0.434892	1	CNST	protein_coding	19.252	14.9397
ENSG00000064102	0.501815	0.435047	1	INTS13	protein_coding	11.898	8.52567
ENSG00000127948	0.625297	0.435295	1	POR	protein_coding	7.98934	5.25527
ENSG00000214485	0.608268	0.43537	1	RPL7P1	processed_pseudogene	8.39049	5.58468
ENSG00000142676	-0.136498	0.435403	1	RPL11	protein_coding	128.621	143.456
ENSG00000092621	-0.371792	0.435449	1	PHGDH	protein_coding	15.9842	20.986
ENSG00000157613	-0.267994	0.436164	1	CREB3L1	protein_coding	31.7892	38.8393
ENSG00000101161	0.203998	0.436193	1	PRPF6	protein_coding	64.5973	56.9013
ENSG00000124766	-0.393458	0.436473	1	SOX4	protein_coding	14.1026	18.7958
ENSG00000166888	-0.661215	0.43676	1	STAT6	protein_coding	4.54556	7.29375
ENSG00000151116	0.611873	0.436841	1	UEVLD	protein_coding	8.24922	5.47694
ENSG00000198752	-0.336252	0.436854	1	CDC42BPB	protein_coding	19.6627	25.1874
ENSG00000256571	-0.638242	0.437345	1	AC079866.2	sense_intronic	4.90514	7.74637
ENSG00000125844	-0.180662	0.437389	1	RRBP1	protein_coding	71.7029	82.4592
ENSG00000235298	-0.245205	0.437752	1	AL354733.3	antisense_RNA	38.0083	45.7098
ENSG00000011304	0.268998	0.437925	1	PTBP1	protein_coding	37.7157	31.7587
ENSG00000135018	-0.414814	0.438012	1	UBQLN1	protein_coding	12.5101	16.922
ENSG00000181222	-0.298166	0.438103	1	POLR2A	protein_coding	25.2007	31.4403
ENSG00000121210	0.571406	0.438781	1	TMEM131L	protein_coding	9.24857	6.31512
ENSG00000124783	-0.308961	0.439347	1	SSR1	protein_coding	23.2562	29.2323
ENSG00000254615	0.711318	0.439407	1	AC027031.2	lincRNA	6.2476	3.8717
ENSG00000163788	0.609774	0.439432	1	SNRK	protein_coding	8.20671	5.45665
ENSG00000143947	-0.153337	0.439997	1	RPS27A	protein_coding	99.3311	112.089
ENSG00000102898	0.306533	0.440093	1	NUTF2	protein_coding	29.1485	23.9143
ENSG00000188554	-0.384265	0.440278	1	NBR1	protein_coding	14.5881	19.3194
ENSG00000177302	0.581774	0.440969	1	TOP3A	protein_coding	8.86875	6.01241
ENSG00000234231	0.697123	0.441427	1	AC093616.1	unprocessed_pseudogene	6.41575	4.01523
ENSG00000117748	0.35097	0.441531	1	RPA2	protein_coding	22.4387	17.851
ENSG00000109475	-0.203009	0.441564	1	RPL34	protein_coding	55.333	64.6269
ENSG00000183495	0.405102	0.441702	1	EP400	protein_coding	17.149	13.1404
ENSG00000143515	-0.630439	0.44191	1	ATP8B2	protein_coding	4.9413	7.7614
ENSG00000174839	0.572843	0.441985	1	DENND6A	protein_coding	9.07869	6.19295
ENSG00000182173	0.559332	0.442173	1	TSEN54	protein_coding	9.47027	6.52085
ENSG00000130449	-0.531509	0.442551	1	ZSWIM6	protein_coding	7.17416	10.5218
ENSG00000102034	-0.50794	0.4426	1	ELF4	protein_coding	7.91808	11.4246
ENSG00000103855	0.351604	0.442915	1	CD276	protein_coding	22.2276	17.6753
ENSG00000153130	0.507719	0.443143	1	SCOC	protein_coding	11.2418	8.02259
ENSG00000169213	-0.556965	0.443286	1	RAB3B	protein_coding	6.45515	9.63579
ENSG00000131462	0.224699	0.44389	1	TUBG1	protein_coding	51.8541	45.0256
ENSG00000164332	-0.419035	0.444002	1	UBLCP1	protein_coding	11.9247	16.1773
ENSG00000275832	0.37332	0.444016	1	ARHGAP23	protein_coding	19.7703	15.4864
ENSG00000075218	0.598647	0.444131	1	GTSE1	protein_coding	8.30902	5.56745
ENSG00000212135	-0.615391	0.44456	1	SNORD67	snoRNA	5.15277	8.00957
ENSG00000031698	-0.256002	0.444631	1	SARS	protein_coding	33.7096	40.8447
ENSG00000257954	-0.474379	0.444751	1	AC125611.2	processed_pseudogene	9.09798	12.8252
ENSG00000163110	0.408326	0.444843	1	PDLIM5	protein_coding	16.667	12.7426
ENSG00000166073	-0.664889	0.445056	1	GPR176	protein_coding	4.32962	6.96497
ENSG00000139437	0.683155	0.445514	1	TCHP	protein_coding	6.53038	4.12673
ENSG00000109685	0.343558	0.445628	1	NSD2	protein_coding	22.941	18.3446
ENSG00000130766	-0.578541	0.445784	1	SESN2	protein_coding	5.87334	8.8994
ENSG00000169019	0.269303	0.445822	1	COMMD8	protein_coding	36.3546	30.6061
ENSG00000173218	0.509646	0.446182	1	VANGL1	protein_coding	11.0164	7.85122
ENSG00000272145	0.679349	0.446418	1	NFYC-AS1	antisense_RNA	6.56886	4.16201
ENSG00000259207	-0.666852	0.44651	1	ITGB3	protein_coding	4.27384	6.8846
ENSG00000160752	0.31472	0.446521	1	FDPS	protein_coding	26.9595	21.9933
ENSG00000112697	-0.24168	0.446591	1	TMEM30A	protein_coding	37.6848	45.2103
ENSG00000186834	-0.358952	0.4466	1	HEXIM1	protein_coding	16.4041	21.3464
ENSG00000185722	-0.564056	0.44661	1	ANKFY1	protein_coding	6.18743	9.28165
ENSG00000125995	0.229439	0.446765	1	ROMO1	protein_coding	49.1908	42.5729
ENSG00000137168	0.39312	0.446776	1	PPIL1	protein_coding	17.7354	13.7031
ENSG00000107937	0.188786	0.447415	1	GTPBP4	protein_coding	71.4291	63.5861
ENSG00000092439	0.30706	0.448152	1	TRPM7	protein_coding	28.0441	22.9998
ENSG00000219928	0.434198	0.448196	1	AL161787.1	processed_pseudogene	14.655	11.0052
ENSG00000079739	-0.258341	0.448606	1	PGM1	protein_coding	32.5018	39.4451
ENSG00000264864	-0.517616	0.448769	1	MIR3613	miRNA	7.396	10.7432
ENSG00000230330	0.486011	0.448899	1	HMGN2P3	processed_pseudogene	11.8721	8.60087
ENSG00000166902	0.434198	0.449097	1	MRPL16	protein_coding	14.597	10.9616
ENSG00000197081	0.328259	0.449431	1	IGF2R	protein_coding	24.5811	19.8657
ENSG00000056277	-0.515493	0.450034	1	ZNF280C	protein_coding	7.421	10.7636
ENSG00000106049	-0.408818	0.450112	1	HIBADH	protein_coding	12.2389	16.4865
ENSG00000214717	0.502917	0.450353	1	ZBED1	protein_coding	11.0813	7.93442
ENSG00000122863	0.694893	0.450526	1	CHST3	protein_coding	6.19894	3.88554
ENSG00000182899	-0.234994	0.450753	1	RPL35A	protein_coding	39.2256	46.8411
ENSG00000102054	0.258767	0.450888	1	RBBP7	protein_coding	38.3652	32.5355
ENSG00000135905	-0.672946	0.450923	1	DOCK10	protein_coding	4.10725	6.64425
ENSG00000174032	0.440403	0.451155	1	SLC25A30	protein_coding	14.0906	10.5359
ENSG00000169299	-0.643296	0.451173	1	PGM2	protein_coding	4.53597	7.18852
ENSG00000078618	-0.191759	0.451457	1	NRDC	protein_coding	59.6053	69.076
ENSG00000157933	-0.480477	0.451463	1	SKI	protein_coding	8.5919	12.1631
ENSG00000206688	0.432972	0.451695	1	SNORD116-18	snoRNA	14.5062	10.9027
ENSG00000170275	-0.28859	0.451753	1	CRTAP	protein_coding	25.4191	31.5031
ENSG00000014138	0.677004	0.451758	1	POLA2	protein_coding	6.45525	4.09668
ENSG00000136048	-0.460824	0.45194	1	DRAM1	protein_coding	9.38439	13.1052
ENSG00000154473	0.482189	0.451946	1	BUB3	protein_coding	11.8842	8.63245
ENSG00000068654	0.478435	0.452107	1	POLR1A	protein_coding	12.0471	8.77358
ENSG00000169679	0.389751	0.452188	1	BUB1	protein_coding	17.5971	13.628
ENSG00000177409	-0.54734	0.452854	1	SAMD9L	protein_coding	6.42968	9.53394
ENSG00000116459	0.348837	0.452951	1	ATP5F1	protein_coding	21.5844	17.1967
ENSG00000136271	0.276787	0.454006	1	DDX56	protein_coding	33.281	27.8736
ENSG00000145014	-0.577916	0.455378	1	TMEM44	protein_coding	5.64308	8.5468
ENSG00000197958	-0.136043	0.455416	1	RPL12	protein_coding	118.604	132.242
ENSG00000112651	0.514494	0.455518	1	MRPL2	protein_coding	10.3905	7.38035
ENSG00000156110	0.358913	0.455662	1	ADK	protein_coding	20.2164	15.9948
ENSG00000278637	0.355611	0.455914	1	HIST1H4A	protein_coding	20.5471	16.2936
ENSG00000159199	0.680519	0.45594	1	ATP5G1	protein_coding	6.27914	3.97522
ENSG00000088756	0.603989	0.456135	1	ARHGAP28	protein_coding	7.75576	5.17754
ENSG00000136159	0.573951	0.456218	1	NUDT15	protein_coding	8.49666	5.79148
ENSG00000007923	0.291884	0.456397	1	DNAJC11	protein_coding	29.7672	24.6711
ENSG00000085365	-0.559791	0.45655	1	SCAMP1	protein_coding	6.0209	9.00519
ENSG00000104738	0.262559	0.456617	1	MCM4	protein_coding	36.3794	30.7706
ENSG00000112406	-0.582417	0.457079	1	HECA	protein_coding	5.50579	8.36493
ENSG00000106367	-0.428066	0.457514	1	AP1S1	protein_coding	10.7312	14.6496
ENSG00000189403	0.215312	0.457807	1	HMGB1	protein_coding	52.9336	46.263
ENSG00000156273	-0.503256	0.458111	1	BACH1	protein_coding	7.54445	10.8503
ENSG00000102181	-0.683964	0.458503	1	CD99L2	protein_coding	3.82992	6.24311
ENSG00000101945	0.658423	0.45852	1	SUV39H1	protein_coding	6.58057	4.23034
ENSG00000108819	-0.323671	0.45878	1	PPP1R9B	protein_coding	19.3514	24.5733
ENSG00000169398	-0.344123	0.459376	1	PTK2	protein_coding	16.9537	21.836
ENSG00000252452	-0.610097	0.459953	1	RNU6-107P	snRNA	4.9065	7.59882
ENSG00000210164	0.55898	0.460032	1	MT-TG	Mt_tRNA	8.7616	6.03436
ENSG00000130962	-0.584478	0.460225	1	PRRG1	protein_coding	5.38717	8.1964
ENSG00000069345	-0.276647	0.460359	1	DNAJA2	protein_coding	26.7346	32.8602
ENSG00000134453	0.368866	0.460547	1	RBM17	protein_coding	18.7935	14.7667
ENSG00000099860	-0.536688	0.460908	1	GADD45B	protein_coding	6.47621	9.53229
ENSG00000127481	0.245002	0.461051	1	UBR4	protein_coding	40.714	34.8585
ENSG00000108559	-0.558632	0.461211	1	NUP88	protein_coding	5.92413	8.85333
ENSG00000179262	0.317357	0.461234	1	RAD23A	protein_coding	24.8631	20.2459
ENSG00000042445	-0.618177	0.461328	1	RETSAT	protein_coding	4.73656	7.37683
ENSG00000145555	-0.381875	0.461345	1	MYO10	protein_coding	13.4698	17.8088
ENSG00000125378	0.64309	0.461412	1	BMP4	protein_coding	6.77367	4.40101
ENSG00000146918	0.244866	0.461447	1	NCAPG2	protein_coding	40.6855	34.8374
ENSG00000149428	0.313278	0.461528	1	HYOU1	protein_coding	25.4453	20.7787
ENSG00000187536	-0.47047	0.461639	1	TPM3P7	processed_pseudogene	8.59499	12.0834
ENSG00000081026	0.563993	0.462183	1	MAGI3	protein_coding	8.53915	5.86075
ENSG00000148308	0.576792	0.462191	1	GTF3C5	protein_coding	8.20039	5.57853
ENSG00000138758	0.261824	0.462282	1	2022-09-11	protein_coding	35.6633	30.1802
ENSG00000176108	0.542707	0.462343	1	CHMP6	protein_coding	9.14781	6.37182
ENSG00000074657	0.485433	0.462544	1	ZNF532	protein_coding	11.1989	8.11639
ENSG00000076108	-0.362635	0.462645	1	BAZ2A	protein_coding	14.9498	19.5037
ENSG00000174547	0.302117	0.46297	1	MRPL11	protein_coding	27.0792	22.2847
ENSG00000163166	-0.208982	0.463088	1	IWS1	protein_coding	47.376	55.563
ENSG00000173457	-0.230819	0.463485	1	PPP1R14B	protein_coding	38.4761	45.8133
ENSG00000174109	0.600849	0.463504	1	C16orf91	protein_coding	7.57559	5.06828
ENSG00000164687	0.324778	0.463766	1	FABP5	protein_coding	23.5332	19.0647
ENSG00000172795	0.328875	0.463807	1	DCP2	protein_coding	22.979	18.5629
ENSG00000115310	-0.223505	0.463977	1	RTN4	protein_coding	41.0488	48.6295
ENSG00000117139	-0.374812	0.464032	1	KDM5B	protein_coding	13.8492	18.221
ENSG00000168439	0.178975	0.464079	1	STIP1	protein_coding	73.557	65.9272
ENSG00000185420	0.637187	0.464316	1	SMYD3	protein_coding	6.79683	4.43416
ENSG00000108523	-0.499354	0.464413	1	RNF167	protein_coding	7.46039	10.7004
ENSG00000160208	0.270686	0.464593	1	RRP1B	protein_coding	33.1251	27.8606
ENSG00000026103	-0.490481	0.464936	1	FAS	protein_coding	7.73839	11.0311
ENSG00000100519	0.390591	0.465453	1	PSMC6	protein_coding	16.5216	12.7876
ENSG00000244754	-0.368939	0.465789	1	N4BP2L2	protein_coding	14.2104	18.6203
ENSG00000188735	-0.657536	0.46582	1	TMEM120B	protein_coding	4.04761	6.4782
ENSG00000130749	0.466097	0.465826	1	ZC3H4	protein_coding	11.8901	8.73362
ENSG00000111276	0.54127	0.466126	1	CDKN1B	protein_coding	9.03751	6.30127
ENSG00000280269	0.403816	0.466267	1	AP000577.1	TEC	15.4715	11.8656
ENSG00000171858	0.139507	0.466275	1	RPS21	protein_coding	118.226	108.902
ENSG00000196227	0.523126	0.466283	1	FAM217B	protein_coding	9.60784	6.78369
ENSG00000138375	0.500086	0.466735	1	SMARCAL1	protein_coding	10.4088	7.4675
ENSG00000070214	-0.648648	0.46686	1	SLC44A1	protein_coding	4.1527	6.60558
ENSG00000131116	0.381617	0.466885	1	ZNF428	protein_coding	17.1434	13.3517
ENSG00000140836	0.565538	0.467278	1	ZFHX3	protein_coding	8.30539	5.69421
ENSG00000130958	-0.386678	0.467583	1	SLC35D2	protein_coding	12.7542	16.9188
ENSG00000163923	0.529351	0.468023	1	RPL39L	protein_coding	9.33028	6.55936
ENSG00000277945	0.533639	0.468274	1	AC107308.1	sense_intronic	9.18425	6.43754
ENSG00000118596	-0.555785	0.46842	1	SLC16A7	protein_coding	5.80049	8.65148
ENSG00000135048	-0.233395	0.468626	1	TMEM2	protein_coding	36.7414	43.8261
ENSG00000175567	0.305795	0.468737	1	UCP2	protein_coding	25.7899	21.1697
ENSG00000181220	0.488779	0.46874	1	ZNF746	protein_coding	10.7559	7.77729
ENSG00000088387	0.651124	0.468867	1	DOCK9	protein_coding	6.40827	4.14048
ENSG00000147684	0.261191	0.468895	1	NDUFB9	protein_coding	34.7819	29.4472
ENSG00000108588	0.175276	0.468931	1	CCDC47	protein_coding	74.9457	67.3443
ENSG00000240531	-0.577082	0.468933	1	RPL21P123	transcribed_processed_pseudogene	5.32843	8.06558
ENSG00000224531	0.559174	0.469222	1	SMIM13	protein_coding	8.40306	5.78665
ENSG00000197381	0.338013	0.469592	1	ADARB1	protein_coding	21.2632	17.0684
ENSG00000147119	-0.483772	0.469875	1	CHST7	protein_coding	7.79809	11.0646
ENSG00000104853	0.402683	0.470046	1	CLPTM1	protein_coding	15.2907	11.7361
ENSG00000157500	0.391462	0.470809	1	APPL1	protein_coding	16.0616	12.4241
ENSG00000198625	-0.338653	0.471353	1	MDM4	protein_coding	16.6223	21.3282
ENSG00000201435	0.650646	0.471406	1	RNU4-24P	snRNA	6.34365	4.10008
ENSG00000185485	-0.629107	0.471655	1	SDHAP1	transcribed_unprocessed_pseudogene	4.34981	6.82602
ENSG00000133816	0.528033	0.471677	1	MICAL2	protein_coding	9.21967	6.48753
ENSG00000109089	-0.474336	0.472179	1	CDR2L	protein_coding	8.05393	11.3531
ENSG00000102606	0.425729	0.472416	1	ARHGEF7	protein_coding	13.6432	10.3057
ENSG00000116670	0.591134	0.473321	1	MAD2L2	protein_coding	7.46349	5.02702
ENSG00000162923	-0.344367	0.473462	1	WDR26	protein_coding	15.8915	20.4714
ENSG00000047644	0.361042	0.473824	1	WWC3	protein_coding	18.4314	14.561
ENSG00000229117	0.205317	0.473991	1	RPL41	protein_coding	53.9496	47.4787
ENSG00000203667	0.54448	0.474163	1	COX20	protein_coding	8.62326	5.99907
ENSG00000263786	0.489439	0.474167	1	AC022211.1	sense_intronic	10.4699	7.56703
ENSG00000105011	0.475088	0.474365	1	ASF1B	protein_coding	11.0469	8.06385
ENSG00000200997	-0.598478	0.474513	1	RNU1-85P	snRNA	4.79537	7.36715
ENSG00000176697	0.414028	0.474849	1	BDNF	protein_coding	14.2096	10.821
ENSG00000086062	-0.241659	0.475572	1	B4GALT1	protein_coding	33.1191	39.7322
ENSG00000162961	0.439454	0.475704	1	DPY30	protein_coding	12.6754	9.484
ENSG00000006831	0.332925	0.475897	1	ADIPOR2	protein_coding	21.2651	17.1303
ENSG00000235655	-0.432114	0.475898	1	H3F3AP4	processed_pseudogene	9.68338	13.2563
ENSG00000144566	0.295547	0.476023	1	RAB5A	protein_coding	26.6208	22.0075
ENSG00000106524	0.384495	0.476102	1	ANKMY2	protein_coding	16.2161	12.6044
ENSG00000115128	0.212783	0.476407	1	SF3B6	protein_coding	49.8133	43.6123
ENSG00000137364	-0.445466	0.476736	1	TPMT	protein_coding	9.03516	12.484
ENSG00000116898	0.313945	0.47718	1	MRPS15	protein_coding	23.6191	19.2785
ENSG00000130402	0.128825	0.477313	1	ACTN4	protein_coding	131.414	121.949
ENSG00000141580	0.264355	0.477471	1	WDR45B	protein_coding	32.6994	27.6235
ENSG00000120699	0.51247	0.477702	1	EXOSC8	protein_coding	9.47353	6.73846
ENSG00000114127	-0.427275	0.477933	1	XRN1	protein_coding	9.82937	13.4111
ENSG00000131236	-0.168338	0.478031	1	CAP1	protein_coding	69.2202	78.9269
ENSG00000100348	0.602681	0.478041	1	TXN2	protein_coding	7.05646	4.71498
ENSG00000161800	0.315815	0.478201	1	RACGAP1	protein_coding	23.2473	18.9505
ENSG00000177683	0.612862	0.478437	1	THAP5	protein_coding	6.83578	4.5354
ENSG00000130204	0.310964	0.478451	1	TOMM40	protein_coding	23.9108	19.557
ENSG00000038295	0.612296	0.478962	1	TLL1	protein_coding	6.83074	4.53384
ENSG00000171316	0.434126	0.479219	1	CHD7	protein_coding	12.7592	9.58198
ENSG00000163235	-0.614788	0.479254	1	TGFA	protein_coding	4.4225	6.87155
ENSG00000274093	0.492224	0.479398	1	AC009032.1	sense_intronic	10.1187	7.2991
ENSG00000072571	0.299105	0.479638	1	HMMR	protein_coding	25.5995	21.1111
ENSG00000269688	-0.538803	0.479774	1	AC008982.2	sense_intronic	5.89746	8.69318
ENSG00000137076	0.17241	0.479931	1	TLN1	protein_coding	73.6233	66.2876
ENSG00000167977	0.607789	0.48036	1	KCTD5	protein_coding	6.8777	4.57929
ENSG00000198860	0.345192	0.480524	1	TSEN15	protein_coding	19.4515	15.5367
ENSG00000159461	0.314229	0.480561	1	AMFR	protein_coding	23.219	18.9482
ENSG00000116478	-0.326704	0.480748	1	HDAC1	protein_coding	17.1866	21.8703
ENSG00000179222	-0.214065	0.480804	1	MAGED1	protein_coding	41.6101	48.973
ENSG00000053372	0.364117	0.480816	1	MRTO4	protein_coding	17.5739	13.854
ENSG00000130713	0.599622	0.481	1	EXOSC2	protein_coding	7.02581	4.70446
ENSG00000181852	0.614693	0.481172	1	RNF41	protein_coding	6.71527	4.44979
ENSG00000152795	-0.132498	0.481324	1	HNRNPDL	protein_coding	111.424	123.932
ENSG00000126012	-0.342379	0.481463	1	KDM5C	protein_coding	15.5136	19.957
ENSG00000044115	0.236921	0.48161	1	CTNNA1	protein_coding	39.5717	34.0708
ENSG00000157557	-0.582545	0.481641	1	ETS2	protein_coding	4.92709	7.48637
ENSG00000113083	-0.482576	0.48165	1	LOX	protein_coding	7.43259	10.5373
ENSG00000129474	0.291966	0.481697	1	AJUBA	protein_coding	26.5499	22.0034
ENSG00000106399	0.441297	0.481819	1	RPA3	protein_coding	12.2328	9.14116
ENSG00000200291	0.525621	0.481822	1	Y_RNA	misc_RNA	8.87842	6.25785
ENSG00000129116	0.22972	0.481889	1	PALLD	protein_coding	41.9326	36.2841
ENSG00000120686	-0.266634	0.481931	1	UFM1	protein_coding	26.2027	31.9837
ENSG00000163283	0.389903	0.482028	1	ALPP	protein_coding	15.3787	11.9087
ENSG00000251003	-0.581559	0.482232	1	ZFPM2-AS1	processed_transcript	4.93215	7.48894
ENSG00000105879	0.443983	0.482456	1	CBLL1	protein_coding	12.0614	8.99631
ENSG00000124486	-0.222944	0.482632	1	USP9X	protein_coding	37.927	44.9137
ENSG00000049541	0.478946	0.482981	1	RFC2	protein_coding	10.4661	7.61944
ENSG00000102471	-0.396229	0.48306	1	NDFIP2	protein_coding	11.2868	15.0718
ENSG00000169241	0.356043	0.4831	1	SLC50A1	protein_coding	18.1385	14.3793
ENSG00000083223	-0.468499	0.483347	1	ZCCHC6	protein_coding	7.86331	11.0396
ENSG00000141385	0.166553	0.483611	1	AFG3L2	protein_coding	77.4202	69.9897
ENSG00000177169	-0.546002	0.483621	1	ULK1	protein_coding	5.62898	8.33893
ENSG00000119280	0.262703	0.484269	1	C1orf198	protein_coding	32.0832	27.134
ENSG00000182628	0.137236	0.48429	1	SKA2	protein_coding	112.511	103.801
ENSG00000162433	-0.447485	0.484519	1	AK4	protein_coding	8.63571	11.9487
ENSG00000175063	0.278762	0.484574	1	UBE2C	protein_coding	28.6127	23.931
ENSG00000132254	0.495237	0.484607	1	ARFIP2	protein_coding	9.7713	7.03377
ENSG00000086300	-0.553408	0.484649	1	SNX10	protein_coding	5.43966	8.09994
ENSG00000141295	-0.611009	0.484857	1	SCRN2	protein_coding	4.37003	6.77227
ENSG00000151503	0.410261	0.485024	1	NCAPD3	protein_coding	13.7985	10.5353
ENSG00000151233	0.348968	0.48522	1	GXYLT1	protein_coding	18.6533	14.8601
ENSG00000105617	0.58677	0.485499	1	LENG1	protein_coding	7.15565	4.83427
ENSG00000077312	0.286333	0.485698	1	SNRPA	protein_coding	27.0515	22.5068
ENSG00000129351	0.222014	0.485711	1	ILF3	protein_coding	43.9982	38.2754
ENSG00000111674	0.495137	0.485844	1	ENO2	protein_coding	9.71967	6.99709
ENSG00000131153	0.571321	0.486401	1	GINS2	protein_coding	7.47657	5.10546
ENSG00000130021	0.622542	0.486417	1	PUDP	protein_coding	6.40924	4.22397
ENSG00000196498	-0.285074	0.486469	1	NCOR2	protein_coding	22.3087	27.5809
ENSG00000177311	-0.514207	0.486606	1	ZBTB38	protein_coding	6.32976	9.17269
ENSG00000123143	0.376831	0.486607	1	PKN1	protein_coding	16.0498	12.5415
ENSG00000113721	0.293257	0.486624	1	PDGFRB	protein_coding	25.7416	21.3144
[truncated: 5,032 more rows]

## Sheet: KSHVPuro_diff_peak_ann
ensembl_gene_id	chr	chromStart	chromEnd	score	strand	thickStart	thickEnd	itemRgb	blockCount	blockSizes	blockStarts	lg.p	lg.fdr	fold_enrchment	diff.lg.fdr	diff.lg.p	diff.log2.fc	class	external_gene_name	gene_biotype
ENSG00000213949	5	52958039	52958039	0.00049	+	52957949	52958130	0	1	181,	0	-3.31	-1.11	31.4	-0.228	-0.281	-2	three_prime_utr	ITGA1	protein_coding
ENSG00000166897	22	37374447	37374447	6.9e-06	-	37374372	37374523	0	1	151,	0	-5.16	-2.85	47.1	-0.261	-0.333	-2.32	exon	ELFN2	protein_coding
ENSG00000251050	5	80019693	80019693	0.0039	+	80019608	80019779	0	1	171,	0	-2.41	-0.499	23.5	-0.187	-0.222	-1.58	exon	AC112184.1	processed_pseudogene
ENSG00000251669	4	3941999	3941999	0.029	-	3941909	3942090	0	1	181,	0	-1.54	-0.499	15.7	-0.147	-0.155	-1	exon	FAM86EP	transcribed_unprocessed_pseudogene
ENSG00000197081	6	160105381	160105381	1e-102	+	160105291	160105472	0	1	181,	0	-102	-99.7	67.8	-7.87	-8.52	-6.96	three_prime_utr	IGF2R	protein_coding
ENSG00000143093	1	110041310	110041310	6.9e-06	+	110041220	110041401	0	1	181,	0	-5.16	-2.85	47.1	-0.492	-0.555	-2.58	exon	STRIP1	protein_coding
ENSG00000153767	3	120782413	120782413	1e-15	+	120782323	120782503	0	1	180,	0	-15	-13.1	9.48	-3.75	-4.2	4.19	three_prime_utr	GTF2E1	protein_coding
ENSG00000138757	4	75645519	75645519	2.5e-06	-	75645444	75645595	0	1	151,	0	-5.6	-3.95	3.09	-13.2	-14	-6.38	exon	G3BP2	protein_coding
ENSG00000062194	5	57175902	57175902	3.2e-13	+	57175812	57175993	0	1	181,	0	-12.5	-10.6	7.57	-5.12	-5.66	-5.16	five_prime_utr	GPBP1	protein_coding
ENSG00000106609	7	66958012	66958012	2e-21	+	66957922	66958102	0	1	180,	0	-20.7	-18.7	4.49	-4.6	-5.1	4.45	three_prime_utr	TMEM248	protein_coding
ENSG00000241878	22	31619598	31619598	2.5e-11	-	31619508	31619689	0	1	181,	0	-10.6	-8.79	8.67	-4.68	-5.19	6.27	three_prime_utr	PISD	protein_coding
ENSG00000093009	22	19520551	19520551	5.9e-05	+	19520491	19520612	0	1	121,	0	-4.23	-1.97	39.2	-0.228	-0.281	-2	three_prime_utr	CDC45	protein_coding
ENSG00000224411	11	27889282	27889282	0.029	-	27889193	27889372	0	1	179,	0	-1.54	-0.499	15.7	-0.147	-0.155	-1	exon	HSP90AA2P	processed_pseudogene
ENSG00000117758	1	27823617	27823617	1e-289	+	27823527	27823707	0	1	180,	0	-289	-286	2300	-1.61	-1.89	8.27	three_prime_utr	STX12	protein_coding
ENSG00000159202	17	48927078	48927078	1.6e-32	+	48926988	48927169	0	1	181,	0	-31.8	-29.6	35.7	-0.6	-0.692	0.949	exon	UBE2Z	protein_coding
ENSG00000112312	6	24775035	24775035	5e-47	+	24774960	24775110	0	1	150,	0	-46.3	-44	10.6	-13.4	-14.2	5.44	five_prime_utr	GMNN	protein_coding
ENSG00000160789	1	156136989	156136989	1.6e-69	+	156136899	156137080	0	1	181,	0	-68.8	-66.3	7.14	-18.2	-19.1	6.44	CDS	LMNA	protein_coding
ENSG00000242590	1	1055574	1055574	4e-11	+	1055147	1056001	0	2	68,104,	0,750	-10.4	-8.61	13.3	-1.29	-1.53	3.77	three_prime_utr	AL645608.6	sense_intronic
ENSG00000181830	11	45812313	45812313	7.9e-11	+	45812238	45812389	0	1	151,	0	-10.1	-8.26	47.1	-0.739	-0.867	3.46	three_prime_utr	SLC35C1	protein_coding
ENSG00000102780	13	42229278	42229278	1.9e-07	+	42229203	42229354	0	1	151,	0	-6.73	-5.04	13.1	-1.22	-1.45	-4.17	three_prime_utr	DGKH	protein_coding
ENSG00000143373	1	151289850	151289850	1e-116	+	151289515	151290186	0	3	25,330,65,	0,162,606	-116	-114	184	-6.25	-6.84	-6.91	CDS	ZNF687	protein_coding
ENSG00000137812	15	40625535	40625535	2e-14	+	40625460	40625611	0	1	151,	0	-13.7	-11.8	2.42	-21.5	-22.5	5.9	CDS	KNL1	protein_coding
ENSG00000198695	MT	14366	14366	0	-	14206	14527	0	1	321,	0	-999	#NAME?	2.57	-63.1	-64.5	-0.63	CDS	MT-ND6	protein_coding
ENSG00000182831	16	9110935	9110935	2.5e-84	+	9110845	9111026	0	1	181,	0	-83.6	-81	675	-1.15	-1.36	-6.48	three_prime_utr	C16orf72	protein_coding
ENSG00000242294	7	100351780	100351780	2.5e-61	+	100351690	100351870	0	1	180,	0	-60.6	-58.2	90.2	-10.4	-11.2	-8.75	exon	STAG3L5P	transcribed_unprocessed_pseudogene
ENSG00000134830	19	47341739	47341739	1e-195	+	47341634	47341844	0	1	210,	0	-195	-192	1550	-1.4	-1.66	-7.48	CDS	C5AR2	protein_coding
ENSG00000280634	12	125025688	125025688	7.9e-15	-	125025613	125025763	0	1	150,	0	-14.1	-12.2	3.45	-6.62	-7.23	4.98	exon	THRIL	antisense_RNA
ENSG00000227714	13	95694096	95694096	3.2e-25	-	95694010	95694182	0	1	172,	0	-24.5	-22.4	204	-0.752	-0.883	-4.75	exon	MTND6P18	processed_pseudogene
ENSG00000165424	10	79384775	79384775	2.5e-99	-	79384685	79384865	0	1	180,	0	-98.6	-96	61.7	-11.2	-12	10.1	three_prime_utr	ZCCHC24	protein_coding
ENSG00000124299	19	33388066	33388066	7.9e-29	-	33387976	33388156	0	1	180,	0	-28.1	-26	118	-1.36	-1.61	5.04	CDS	PEPD	protein_coding
ENSG00000262202	17	19112520	19112520	1e-171	-	19112404	19112636	0	1	232,	0	-171	-169	25.8	-7.91	-8.56	4.4	exon	AC007952.4	lincRNA
ENSG00000121542	3	123273531	123273531	0.0039	+	123273441	123273621	0	1	180,	0	-2.41	-0.499	23.5	-0.187	-0.222	1.58	three_prime_utr	SEC22A	protein_coding
ENSG00000082805	12	1490359	1490359	0.00019	+	1490269	1490450	0	1	181,	0	-3.72	-1.49	19.6	-0.361	-0.477	-2.32	three_prime_utr	ERC1	protein_coding
ENSG00000183508	1	117623055	117623055	6.9e-06	+	117622980	117623131	0	1	151,	0	-5.16	-2.85	47.1	-0.261	-0.333	2.32	CDS	FAM46C	protein_coding
ENSG00000279078	7	127999060	127999060	5e-11	+	127998970	127999151	0	1	181,	0	-10.3	-8.51	34	-0.45	-0.503	-2.81	exon	SND1-IT1	lincRNA
ENSG00000170345	14	75281000	75281000	7.9e-46	+	75280910	75281091	0	1	181,	0	-45.1	-42.8	19.3	-0.536	-0.612	2.13	CDS	FOS	protein_coding
ENSG00000176700	15	84644678	84644678	7.9e-45	+	84644603	84644754	0	1	151,	0	-44.1	-41.8	361	-0.664	-0.774	3.77	exon	SCAND2P	transcribed_unprocessed_pseudogene
ENSG00000259209	16	72807542	72807542	3.2e-25	+	72807453	72807632	0	1	179,	0	-24.5	-22.4	204	-0.545	-0.624	3.17	exon	AC004943.1	antisense_RNA
ENSG00000165891	12	77023501	77023501	0.00049	-	77023426	77023577	0	1	151,	0	-3.31	-1.11	31.4	-0.228	-0.281	2	three_prime_utr	E2F7	protein_coding
ENSG00000116209	1	54053098	54053098	3.2e-07	-	54053023	54053174	0	1	151,	0	-6.49	-4.81	1.64	-1.75	-2.05	1.19	CDS	TMEM59	protein_coding
ENSG00000143476	1	212104422	212104422	0.0085	+	212104332	212104513	0	1	181,	0	-2.07	-0.587	2.85	-0.28	-0.299	-1	three_prime_utr	DTL	protein_coding
ENSG00000026652	6	161131624	161131624	6.3e-69	-	161131534	161131715	0	1	181,	0	-68.2	-65.8	282	-2.37	-2.72	5.67	three_prime_utr	AGPAT4	protein_coding
ENSG00000196793	10	43557568	43557568	5.9e-05	-	43557478	43557658	0	1	180,	0	-4.23	-1.97	39.2	-0.261	-0.333	2.32	CDS	ZNF239	protein_coding
ENSG00000197971	18	76979650	76979650	5e-33	-	76979575	76979726	0	1	151,	0	-32.3	-30.1	267	-0.793	-0.936	-4.95	exon	MBP	protein_coding
ENSG00000283033	17	16863505	16863505	0.0039	+	16863415	16863596	0	1	181,	0	-2.41	-0.499	23.5	-0.187	-0.222	1.58	exon	AC022596.2	lincRNA
ENSG00000145907	5	151806567	151806567	2.5e-20	+	151806492	151806642	0	1	150,	0	-19.6	-17.6	3.53	-2.55	-2.92	3.53	three_prime_utr	G3BP1	protein_coding
ENSG00000280397	3	144444474	144444474	1e-114	-	144444384	144444564	0	1	180,	0	-114	-112	918	-1.27	-1.5	6.93	exon	AC011592.1	TEC
ENSG00000151849	13	24906344	24906344	0.00095	-	24906254	24906435	0	1	181,	0	-3.02	-1.02	9.81	-0.704	-0.924	-3.91	CDS	CENPJ	protein_coding
ENSG00000162783	1	181091358	181091358	0.00032	+	181091283	181091434	0	1	151,	0	-3.5	-1.93	9.42	-0.558	-0.737	3.58	three_prime_utr	IER5	protein_coding
ENSG00000058056	3	179786976	179786976	1.9e-05	+	179786886	179787067	0	1	181,	0	-4.72	-3.1	10.5	-1.36	-1.6	-4	three_prime_utr	USP13	protein_coding
ENSG00000267135	19	15611851	15611851	0.026	-	15611794	15611909	0	1	115,	0	-1.59	-0.141	1.59	-0.796	-0.94	-1.44	exon	AD000091.1	processed_pseudogene
ENSG00000055609	7	152177773	152177773	2.5e-20	-	152177698	152177849	0	1	151,	0	-19.6	-17.6	7.67	-6.54	-7.14	5.29	three_prime_utr	KMT2C	protein_coding
ENSG00000083817	19	57572964	57572964	3.2e-23	-	57572875	57573054	0	1	179,	0	-22.5	-20.5	188	-0.714	-0.838	-4.58	CDS	ZNF416	protein_coding
ENSG00000128989	15	52549454	52549454	0.00011	-	52549379	52549530	0	1	151,	0	-3.97	-2.39	2.18	-8.61	-9.29	-6	three_prime_utr	ARPP19	protein_coding
ENSG00000143515	1	154349062	154349062	2e-12	+	154348972	154349152	0	1	180,	0	-11.7	-9.86	12.1	-4.47	-4.96	-5.91	CDS	ATP8B2	protein_coding
ENSG00000118579	4	17627656	17627656	0.00019	+	17627581	17627732	0	1	151,	0	-3.72	-1.49	19.6	-0.228	-0.281	-2	three_prime_utr	MED28	protein_coding
ENSG00000111348	12	14950622	14950622	9.1e-08	-	14950533	14950712	0	1	179,	0	-7.04	-4.65	62.8	-0.764	-0.895	-4	CDS	ARHGDIB	protein_coding
ENSG00000179300	X	78657972	78657972	1.3e-10	-	78657882	78658062	0	1	180,	0	-9.9	-8.12	86.3	-0.52	-0.59	3.58	CDS	RTL3	protein_coding
ENSG00000165288	X	80676421	80676421	1e-106	-	80676331	80676512	0	1	181,	0	-106	-104	62.3	-1.58	-1.86	4.13	three_prime_utr	BRWD3	protein_coding
ENSG00000164916	7	4764072	4764072	1.3e-58	+	4763982	4764163	0	1	181,	0	-57.9	-55.5	16.8	-25.1	-26.2	7.45	three_prime_utr	FOXK1	protein_coding
ENSG00000116396	1	110240062	110240062	0.00049	+	110239987	110240138	0	1	151,	0	-3.31	-1.11	31.4	-0.187	-0.222	-1.58	three_prime_utr	KCNC4	protein_coding
ENSG00000108262	17	29574097	29574097	1e-16	-	29574007	29574188	0	1	181,	0	-16	-14.1	39.2	-2.13	-2.47	5.39	three_prime_utr	GIT1	protein_coding
ENSG00000110442	11	36274000	36274000	1e-08	-	36273910	36274091	0	1	181,	0	-7.99	-5.58	70.6	-0.764	-0.895	-4	three_prime_utr	COMMD9	protein_coding
ENSG00000239322	2	70942116	70942116	1e-103	-	70942026	70942206	0	1	180,	0	-103	-101	832	-1.21	-1.44	6.73	three_prime_utr	ATP6V1B1-AS1	antisense_RNA
ENSG00000164751	8	76983998	76983998	7.9e-40	-	76983908	76984089	0	1	181,	0	-39.1	-36.8	31.4	-5.49	-6.04	-6.4	CDS	PEX2	protein_coding
ENSG00000202058	22	42565188	42565188	0.00033	-	42565103	42565274	0	1	171,	0	-3.48	-1.92	3.57	-0.452	-0.507	-0.9	exon	RN7SKP80	misc_RNA
ENSG00000261716	1	149847494	149847494	5.9e-05	-	149847404	149847585	0	1	181,	0	-4.23	-1.97	39.2	-0.261	-0.333	-2.32	exon	AC239868.2	sense_overlapping
ENSG00000197608	19	52067240	52067240	0.00046	-	52067150	52067330	0	1	180,	0	-3.34	-1.79	5.23	-2.1	-2.42	4.74	CDS	ZNF841	protein_coding
ENSG00000162601	1	58656058	58656058	0.00019	-	58655968	58656149	0	1	181,	0	-3.72	-1.49	19.6	-0.704	-0.924	-3.91	exon	MYSM1	protein_coding
ENSG00000134371	1	193122136	193122136	6.3e-18	+	193122046	193122226	0	1	180,	0	-17.2	-15.2	1.92	-47.6	-48.9	4.86	five_prime_utr	CDC73	protein_coding
ENSG00000166501	16	24215847	24215847	9.1e-08	+	24215757	24215938	0	1	181,	0	-7.04	-4.65	62.8	-0.324	-0.423	-2.81	three_prime_utr	PRKCB	protein_coding
ENSG00000143155	1	168200564	168200564	4e-64	+	168200474	168200654	0	1	180,	0	-63.4	-60.9	72.6	-5.12	-5.66	-7.09	three_prime_utr	TIPRL	protein_coding
ENSG00000272701	7	130486399	130486399	8.1e-07	-	130486310	130486489	0	1	179,	0	-6.09	-3.75	54.9	-0.324	-0.423	2.81	exon	MESTIT1	antisense_RNA
ENSG00000143126	1	109251786	109251786	1e-11	+	109251696	109251877	0	1	181,	0	-11	-9.17	51	-0.45	-0.503	-2.81	CDS	CELSR2	protein_coding
ENSG00000270629	1	148595656	148595656	7.6e-07	-	148595566	148595747	0	1	181,	0	-6.12	-4.45	3.72	-2.53	-2.9	3.87	CDS	NBPF14	protein_coding
ENSG00000236675	1	155234264	155234264	0.0039	+	155234204	155234325	0	1	121,	0	-2.41	-0.499	23.5	-0.0792	-0.0792	0	exon	MTX1P1	unprocessed_pseudogene
ENSG00000231686	X	146620344	146620344	0.029	-	146620254	146620434	0	1	180,	0	-1.54	-0.499	15.7	-0.147	-0.155	1	exon	Z97180.1	processed_pseudogene
ENSG00000179526	8	144098752	144098752	4e-29	-	144098662	144098842	0	1	180,	0	-28.4	-26.3	235	-0.805	-0.948	5	three_prime_utr	SHARPIN	protein_coding
ENSG00000220205	17	8160437	8160437	0.00046	-	8160347	8160528	0	1	181,	0	-3.34	-1.12	13.1	-0.611	-0.706	-2.91	three_prime_utr	VAMP2	protein_coding
ENSG00000279086	7	116210641	116210641	1e-49	-	116210551	116210732	0	1	181,	0	-49	-46.7	26.7	-9.09	-9.78	6.07	exon	AC073130.3	TEC
ENSG00000078140	4	39778506	39778506	3.2e-18	+	39778416	39778597	0	1	181,	0	-17.5	-15.5	2.34	-37.7	-38.9	-7.54	three_prime_utr	UBE2K	protein_coding
ENSG00000213762	19	57621796	57621796	9.1e-08	+	57621706	57621886	0	1	180,	0	-7.04	-4.65	62.8	-0.421	-0.462	-3	three_prime_utr	ZNF134	protein_coding
ENSG00000075702	19	36101347	36101347	1.2e-08	+	36101257	36101438	0	1	181,	0	-7.91	-6.19	15.7	-0.249	-0.265	1.26	three_prime_utr	WDR62	protein_coding
ENSG00000153914	5	66168244	66168244	0.0013	+	66168169	66168320	0	1	151,	0	-2.87	-0.695	15.7	-0.228	-0.281	2	exon	SREK1	protein_coding
ENSG00000154305	1	222665469	222665469	4.6e-05	+	222665379	222665559	0	1	180,	0	-4.34	-2.73	3.07	-3.96	-4.42	4.04	CDS	MIA3	protein_coding
ENSG00000100393	22	41179239	41179239	3.2e-56	+	41179149	41179330	0	1	181,	0	-55.5	-53.1	231	-1.36	-1.61	4.63	three_prime_utr	EP300	protein_coding
ENSG00000210082	MT	2120	2120	1e-103	+	1970	2270	0	1	300,	0	-103	-101	3.98	-90.1	-91.7	-4.53	exon	MT-RNR2	Mt_rRNA
ENSG00000124942	11	62533598	62533598	1.3e-16	-	62533508	62533689	0	1	181,	0	-15.9	-14	3.19	-7.42	-8.05	4.95	CDS	AHNAK	protein_coding
ENSG00000107371	9	37780592	37780592	3.2e-12	-	37780502	37780682	0	1	180,	0	-11.5	-9.67	29.4	-0.839	-0.988	-3.07	three_prime_utr	EXOSC3	protein_coding
ENSG00000226137	17	81031456	81031456	1.6e-29	-	81031366	81031546	0	1	180,	0	-28.8	-26.7	18.2	-2.56	-2.94	4.11	exon	BAIAP2-AS1	lincRNA
ENSG00000137494	11	83214914	83214914	0.029	+	83214839	83214990	0	1	151,	0	-1.54	-0.499	15.7	-0.147	-0.155	-1	three_prime_utr	ANKRD42	protein_coding
ENSG00000160753	1	155322340	155322340	0.029	+	155322280	155322401	0	1	121,	0	-1.54	-0.499	15.7	-0.147	-0.155	-1	CDS	RUSC1	protein_coding
ENSG00000179021	3	88156605	88156605	5e-14	+	88156515	88156695	0	1	180,	0	-13.3	-11.4	33.3	-0.927	-1.1	4	CDS	C3orf38	protein_coding
ENSG00000100258	22	50503248	50503248	3.2e-21	-	50503158	50503338	0	1	180,	0	-20.5	-18.5	62.8	-0.894	-1.06	3.58	three_prime_utr	LMF2	protein_coding
ENSG00000241343	X	101391873	101391873	1e-20	+	101391754	101391993	0	1	239,	0	-20	-18	4.87	-1.54	-1.81	0.527	exon	RPL36A	protein_coding
ENSG00000110422	11	33355556	33355556	8.1e-08	+	33355466	33355647	0	1	181,	0	-7.09	-5.39	5.14	-1.75	-2.04	-3.61	three_prime_utr	HIPK3	protein_coding
ENSG00000100304	22	43166711	43166711	2e-16	-	43166621	43166801	0	1	180,	0	-15.7	-13.8	133	-1.17	-1.38	-5.09	three_prime_utr	TTLL12	protein_coding
ENSG00000279192	15	24986462	24986462	1.3e-30	+	24986372	24986553	0	1	181,	0	-29.9	-27.8	34	-1.98	-2.3	4.55	exon	PWAR5	TEC
ENSG00000106948	9	114381282	114381282	4e-30	-	114381207	114381358	0	1	151,	0	-29.4	-27.2	243	-1.49	-1.75	-5.81	CDS	AKNA	protein_coding
ENSG00000178860	8	71842441	71842441	1e-103	-	71842351	71842531	0	1	180,	0	-103	-101	832	-1.23	-1.46	6.79	three_prime_utr	MSC	protein_coding
ENSG00000177570	8	118189878	118189878	0.029	-	118189788	118189968	0	1	180,	0	-1.54	-0.499	15.7	-0.147	-0.155	-1	three_prime_utr	SAMD12	protein_coding
ENSG00000196576	22	50275563	50275563	3.2e-29	-	50275488	50275639	0	1	151,	0	-28.5	-26.4	2.92	-28.5	-29.6	4.61	three_prime_utr	PLXNB2	protein_coding
ENSG00000183579	22	29056649	29056649	2.5e-08	+	29056559	29056739	0	1	180,	0	-7.61	-5.89	26.2	-0.37	-0.403	2.32	three_prime_utr	ZNRF3	protein_coding
ENSG00000108819	17	50149824	50149824	2.5e-48	-	50149734	50149914	0	1	180,	0	-47.6	-45.3	19.5	-24.7	-25.7	-8.22	CDS	PPP1R9B	protein_coding
ENSG00000182022	10	124008952	124008952	0.029	-	124008862	124009042	0	1	180,	0	-1.54	-0.499	15.7	-0.147	-0.155	-1	three_prime_utr	CHST15	protein_coding
ENSG00000185905	16	29744111	29744111	5e-35	-	29744036	29744186	0	1	150,	0	-34.3	-32.1	282	-0.805	-0.948	5	three_prime_utr	C16orf54	protein_coding
ENSG00000240764	5	141511350	141511350	1.3e-22	+	141511275	141511426	0	1	151,	0	-21.9	-19.9	3.25	-9.89	-10.6	3.71	three_prime_utr	PCDHGC5	protein_coding
ENSG00000119596	14	74798832	74798832	1e-148	+	74798712	74798953	0	1	241,	0	-148	-146	7.44	-76.6	-78.2	7.84	CDS	YLPM1	protein_coding
ENSG00000152767	13	98395677	98395677	5.1e-08	+	98395602	98395753	0	1	151,	0	-7.29	-5.58	35.3	-0.764	-0.895	-4	exon	FARP1	protein_coding
ENSG00000105245	19	40667875	40667875	3.2e-44	-	40667785	40667965	0	1	180,	0	-43.5	-41.2	126	-0.686	-0.801	3.87	CDS	NUMBL	protein_coding
ENSG00000184361	17	45255352	45255352	3.3e-06	-	45255262	45255443	0	1	181,	0	-5.48	-3.16	27.5	-0.492	-0.555	-2.58	three_prime_utr	SPATA32	protein_coding
ENSG00000105732	19	42081040	42081040	1e-217	+	42080950	42081130	0	1	180,	0	-217	-214	1680	-4.67	-5.17	9.48	CDS	ZNF574	protein_coding
ENSG00000148429	10	11463442	11463442	1e-102	-	11463352	11463533	0	1	181,	0	-102	-99.1	214	-2.17	-2.51	5.13	CDS	USP6NL	protein_coding
ENSG00000123415	12	54182640	54182640	4.1e-05	-	54182550	54182731	0	1	181,	0	-4.39	-2.79	7.06	-0.225	-0.237	-1	three_prime_utr	SMUG1	protein_coding
ENSG00000115204	2	27313155	27313155	1.6e-19	-	27313065	27313245	0	1	180,	0	-18.8	-16.8	45.1	-0.673	-0.784	2.78	exon	MPV17	protein_coding
ENSG00000145592	5	40828018	40828018	6.3e-11	-	40827928	40828109	0	1	181,	0	-10.2	-8.45	6.94	-0.188	-0.197	0.497	three_prime_utr	RPL37	protein_coding
ENSG00000187678	5	142312193	142312193	2e-76	-	142312103	142312284	0	1	181,	0	-75.7	-73.2	612	-0.972	-1.15	5.32	three_prime_utr	SPRY4	protein_coding
ENSG00000197343	7	99572521	99572521	3.2e-06	+	99572446	99572597	0	1	151,	0	-5.5	-3.85	4.48	-1.8	-2.1	3.39	exon	ZNF655	protein_coding
ENSG00000112877	5	620143	620143	3.2e-19	+	620068	620219	0	1	151,	0	-18.5	-16.6	14.7	-7.92	-8.58	-6.33	CDS	CEP72	protein_coding
ENSG00000101290	20	5126995	5126995	1.3e-67	+	5126905	5127086	0	1	181,	0	-66.9	-64.4	455	-3.28	-3.7	4.16	five_prime_utr	CDS2	protein_coding
ENSG00000145386	4	121817351	121817351	5e-12	-	121817276	121817426	0	1	150,	0	-11.3	-9.47	20.9	-0.56	-0.643	2.49	three_prime_utr	CCNA2	protein_coding
ENSG00000109819	4	23828522	23828522	1.3e-14	-	23828447	23828598	0	1	151,	0	-13.9	-12	24.8	-0.923	-1.09	-3.26	CDS	PPARGC1A	protein_coding
ENSG00000124151	20	47654694	47654694	7.9e-14	+	47654604	47654784	0	1	180,	0	-13.1	-11.2	5.49	-20.7	-21.6	-8.46	three_prime_utr	NCOA3	protein_coding
ENSG00000174032	13	45395380	45395380	3.2e-16	-	45395290	45395471	0	1	181,	0	-15.5	-13.6	11	-9.82	-10.5	7.46	exon	SLC25A30	protein_coding
ENSG00000197915	1	152219425	152219425	3e-06	-	152219335	152219516	0	1	181,	0	-5.53	-3.88	2.79	-1.61	-1.89	3.07	CDS	HRNR	protein_coding
ENSG00000166974	18	35141819	35141819	1.3e-11	+	35141729	35141910	0	1	181,	0	-10.9	-9.05	94.2	-1.21	-1.43	-4.29	three_prime_utr	MAPRE2	protein_coding
ENSG00000142408	19	53987593	53987593	1e-08	+	53987518	53987669	0	1	151,	0	-7.99	-5.58	70.6	-0.764	-0.895	-4	three_prime_utr	CACNG8	protein_coding
ENSG00000206053	16	1700071	1700071	7.2e-06	+	1699981	1700162	0	1	181,	0	-5.14	-3.51	2.45	-9.11	-9.8	-5.25	three_prime_utr	JPT2	protein_coding
ENSG00000232373	13	95695151	95695151	7.9e-44	+	95695076	95695227	0	1	151,	0	-43.1	-40.8	353	-0.878	-1.04	5.32	exon	MTCYBP3	processed_pseudogene
ENSG00000077232	2	182778402	182778402	0.00095	+	182778327	182778478	0	1	151,	0	-3.02	-1.48	3.92	-2.55	-2.93	-4.77	three_prime_utr	DNAJC10	protein_coding
ENSG00000145736	5	71033596	71033596	0.029	-	71033536	71033657	0	1	121,	0	-1.54	-0.499	15.7	-0.147	-0.155	1	three_prime_utr	GTF2H2	protein_coding
ENSG00000171150	2	46762349	46762349	7.9e-75	+	46762259	46762440	0	1	181,	0	-74.1	-71.6	51	-0.706	-0.828	2.71	exon	SOCS5	protein_coding
ENSG00000120063	17	65012639	65012639	5e-30	-	65012564	65012714	0	1	150,	0	-29.3	-27.2	11.6	-5.69	-6.25	-5.58	three_prime_utr	GNA13	protein_coding
ENSG00000124541	6	43029391	43029391	5e-26	+	43029303	43029480	0	1	177,	0	-25.3	-23.3	58.8	-1.18	-1.39	4.42	three_prime_utr	RRP36	protein_coding
ENSG00000150477	18	37067202	37067202	7.9e-31	+	37067127	37067278	0	1	151,	0	-30.1	-28	129	-0.575	-0.661	3.32	CDS	KIAA1328	protein_coding
ENSG00000130544	19	7083073	7083073	1e-253	+	7082938	7083208	0	1	270,	0	-253	-250	383	-20.5	-21.5	-10.2	CDS	ZNF557	protein_coding
ENSG00000120889	8	23021541	23021541	1.3e-30	-	23021451	23021632	0	1	181,	0	-29.9	-27.7	26.8	-4.31	-4.79	-5.4	three_prime_utr	TNFRSF10B	protein_coding
ENSG00000058453	1	16955471	16955471	7.9e-25	+	16955396	16955546	0	1	150,	0	-24.1	-22	21.1	-2.87	-3.27	-5.17	CDS	CROCC	protein_coding
ENSG00000124356	2	73864754	73864754	0.0046	+	73864664	73864845	0	1	181,	0	-2.34	-0.836	5.6	-0.78	-0.916	-3.32	three_prime_utr	STAMBP	protein_coding
ENSG00000127955	7	80218863	80218863	2.5e-05	+	80218773	80218953	0	1	180,	0	-4.6	-2.31	23.5	-0.294	-0.38	-2.58	three_prime_utr	GNAI1	protein_coding
ENSG00000181924	11	73872966	73872966	6.2e-10	-	73872876	73873056	0	1	180,	0	-9.21	-7.44	3.81	-9.8	-10.5	6.47	three_prime_utr	COA4	protein_coding
ENSG00000109917	11	116787498	116787498	0.00059	-	116787335	116787661	0	2	1,180,	0,146	-3.23	-1.69	7.85	-0.332	-0.359	-1.58	CDS	ZPR1	protein_coding
ENSG00000140939	16	67174827	67174827	7.9e-17	+	67174737	67174917	0	1	180,	0	-16.1	-14.2	16.3	-2.72	-3.1	4.94	CDS	NOL3	protein_coding
ENSG00000124104	20	45841630	45841630	1.3e-10	+	45841540	45841721	0	1	181,	0	-9.9	-8.12	86.3	-0.52	-0.59	-3.58	exon	SNX21	protein_coding
ENSG00000232284	1	68099734	68099734	0.00016	+	68098745	68100723	0	3	91,64,26,	0,983,1952	-3.79	-2.21	5.43	-0.434	-0.48	-1.75	exon	GNG12-AS1	antisense_RNA
ENSG00000138413	2	208248389	208248389	6.3e-18	-	208248254	208248524	0	1	270,	0	-17.2	-15.2	41.2	-0.423	-0.468	-0.563	CDS	IDH1	protein_coding
ENSG00000106560	7	150692892	150692892	3.2e-24	+	150692802	150692982	0	1	180,	0	-23.5	-21.4	196	-0.714	-0.838	4.58	CDS	GIMAP2	protein_coding
ENSG00000241529	3	113632806	113632806	2.6e-06	+	113632703	113632910	0	1	207,	0	-5.59	-3.94	4.99	-0.766	-0.902	1.18	exon	RN7SL767P	misc_RNA
ENSG00000183718	5	181257522	181257522	5.9e-05	-	181257432	181257612	0	1	180,	0	-4.23	-1.97	39.2	-0.485	-0.646	-3.32	exon	TRIM52	protein_coding
ENSG00000237054	14	22920618	22920618	1.3e-10	+	22920528	22920708	0	1	180,	0	-9.9	-8.12	86.3	-1.4	-1.65	-5.17	exon	PRMT5-AS1	antisense_RNA
ENSG00000137504	11	85659976	85659976	2e-23	-	85659886	85660066	0	1	180,	0	-22.7	-20.6	43.9	-3.43	-3.86	-4.94	three_prime_utr	CREBZF	protein_coding
ENSG00000123352	12	49460927	49460927	5e-41	+	49460852	49461003	0	1	151,	0	-40.3	-38	4.74	-31.6	-32.8	7.68	five_prime_utr	SPATS2	protein_coding
ENSG00000112655	6	43160999	43160999	4e-10	+	43160909	43161089	0	1	180,	0	-9.4	-7.63	31.4	-0.417	-0.456	-2.58	exon	PTK7	protein_coding
ENSG00000237307	X	136984693	136984693	1e-101	-	136984603	136984783	0	1	180,	0	-101	-98.8	816	-1.22	-1.45	6.77	exon	SRRM1P3	processed_pseudogene
ENSG00000152767	13	98402004	98402004	9.1e-05	+	98401929	98402080	0	1	151,	0	-4.04	-2.45	2.76	-7.38	-8.01	6.89	three_prime_utr	FARP1	protein_coding
ENSG00000123575	X	104195123	104195123	0.0046	+	104195063	104195183	0	1	120,	0	-2.34	-0.836	5.6	-0.651	-0.756	-3	three_prime_utr	FAM199X	protein_coding
ENSG00000164291	5	95555313	95555313	6.9e-05	+	95555223	95555403	0	1	180,	0	-4.16	-1.9	15.7	-0.2	-0.209	1	CDS	ARSK	protein_coding
ENSG00000078177	4	40156692	40156692	1e-08	+	40156602	40156783	0	1	181,	0	-7.99	-5.58	70.6	-0.764	-0.895	-4	three_prime_utr	N4BP2	protein_coding
ENSG00000180921	8	143728460	143728460	5.9e-05	-	143728370	143728550	0	1	180,	0	-4.23	-1.97	39.2	-0.261	-0.333	-2.32	CDS	FAM83H	protein_coding
ENSG00000043143	5	134582840	134582840	3.2e-42	+	134582750	134582931	0	1	181,	0	-41.5	-39.2	92.2	-0.553	-0.634	3.03	three_prime_utr	JADE2	protein_coding
ENSG00000040933	2	98588111	98588111	3.2e-13	+	98588036	98588187	0	1	151,	0	-12.5	-10.6	7.57	-5.03	-5.56	5.96	three_prime_utr	INPP4A	protein_coding
ENSG00000274653	16	30359966	30359966	8.1e-07	+	30359852	30360080	0	1	228,	0	-6.09	-3.75	54.9	-0.324	-0.423	-2.81	exon	AC106782.6	antisense_RNA
ENSG00000170275	3	33145397	33145397	0.0013	+	33145322	33145472	0	1	150,	0	-2.87	-0.695	15.7	-0.136	-0.141	0.415	three_prime_utr	CRTAP	protein_coding
ENSG00000158234	3	138608905	138608905	0.00042	+	138608844	138608967	0	2	93,28,	0,95	-3.38	-1.83	2.97	-1.61	-1.9	-3.56	exon	FAIM	protein_coding
ENSG00000263424	18	67512095	67512095	7.8e-08	+	67512005	67512185	0	1	180,	0	-7.11	-5.41	19.6	-1.01	-1.2	-3.91	exon	AC110597.3	antisense_RNA
ENSG00000235823	10	100408633	100408633	6.3e-09	+	100408543	100408723	0	1	180,	0	-8.2	-6.47	39.2	-0.473	-0.53	3.32	exon	OLMALINC	lincRNA
ENSG00000132688	1	156671272	156671272	0.0039	-	156671182	156671362	0	1	180,	0	-2.41	-0.499	23.5	-0.147	-0.155	-1	CDS	NES	protein_coding
ENSG00000185630	1	164849452	164849452	1.6e-11	+	164849362	164849542	0	1	180,	0	-10.8	-9.01	17.9	-0.882	-1.04	-3.17	exon	PBX1	protein_coding
ENSG00000100139	22	37925914	37925914	3.8e-10	+	37925824	37926005	0	1	181,	0	-9.42	-7.65	4.32	-8.5	-9.17	6.39	CDS	MICALL1	protein_coding
ENSG00000135974	2	105348640	105348640	1e-11	+	105348550	105348731	0	1	181,	0	-11	-9.17	51	-1.06	-1.25	-4.81	three_prime_utr	C2orf49	protein_coding
ENSG00000274933	17	36254287	36254287	0.029	-	36254198	36254377	0	1	179,	0	-1.54	-0.499	15.7	-0.147	-0.155	1	three_prime_utr	TBC1D3I	protein_coding
ENSG00000083799	16	50798606	50798606	0	+	50798456	50798757	0	1	301,	0	-1060	#NAME?	3340	-2.09	-2.41	10	three_prime_utr	CYLD	protein_coding
ENSG00000141956	21	41814058	41814058	2.5e-40	-	41813938	41814178	0	1	240,	0	-39.6	-37.4	72.2	-3.66	-4.11	-7.58	exon	PRDM15	protein_coding
ENSG00000204469	6	31637272	31637272	2e-16	+	31637133	31637411	0	2	3,178,	0,100	-15.7	-13.7	27.5	-2.46	-2.82	-3.71	CDS	PRRC2A	protein_coding
ENSG00000128567	7	131556421	131556421	1.6e-13	-	131556331	131556512	0	1	181,	0	-12.8	-10.9	110	-0.693	-0.81	3.12	five_prime_utr	PODXL	protein_coding
ENSG00000167996	11	61967451	61967451	1e-139	-	61967361	61967541	0	1	180,	0	-139	-136	1.81	-243	-245	-2.59	five_prime_utr	FTH1	protein_coding
ENSG00000196476	20	270937	270937	1e-52	-	270862	271012	0	1	150,	0	-52	-49.6	424	-0.943	-1.12	-5.61	three_prime_utr	C20orf96	protein_coding
ENSG00000110719	11	68047658	68047658	2e-30	+	68047546	68047770	0	2	26,124,	0,100	-29.7	-27.5	5.36	-6.55	-7.14	4.94	CDS	TCIRG1	protein_coding
ENSG00000151090	3	24122635	24122635	6.3e-66	-	24122545	24122726	0	1	181,	0	-65.2	-62.7	9.71	-5.7	-6.26	1.93	three_prime_utr	THRB	protein_coding
ENSG00000135913	2	218474736	218474736	2e-12	-	218474646	218474826	0	1	180,	0	-11.7	-9.84	8.19	-1.73	-2.02	3.58	CDS	USP37	protein_coding
ENSG00000143398	1	151249252	151249252	6.3e-77	+	151249177	151249327	0	1	150,	0	-76.2	-73.7	22	-7.98	-8.64	5.66	three_prime_utr	PIP5K1A	protein_coding
ENSG00000187522	10	14843623	14843623	2.5e-59	+	14843533	14843714	0	1	181,	0	-58.6	-56.2	67.7	-13.2	-14	7.17	exon	HSPA14	protein_coding
ENSG00000166897	22	37370491	37370491	0.00049	-	37370416	37370567	0	1	151,	0	-3.31	-1.11	31.4	-0.228	-0.281	-2	three_prime_utr	ELFN2	protein_coding
ENSG00000185963	9	92718858	92718858	1e-13	-	92718768	92718949	0	1	181,	0	-13	-11.2	23.5	-1.17	-1.38	3.44	CDS	BICD2	protein_coding
ENSG00000119402	9	120759832	120759832	4.9e-06	-	120759742	120759923	0	1	181,	0	-5.31	-3.67	7.19	-1.23	-1.46	-3.22	three_prime_utr	FBXW2	protein_coding
ENSG00000184178	4	53365955	53365955	1e-162	-	53365866	53366045	0	1	179,	0	-162	-159	270	-2.41	-2.77	6.91	five_prime_utr	SCFD2	protein_coding
ENSG00000069869	15	55829435	55829435	1.9e-07	-	55829345	55829525	0	1	180,	0	-6.72	-5.03	8.5	-3.44	-3.87	-5.39	three_prime_utr	NEDD4	protein_coding
ENSG00000173402	3	49533654	49533654	2e-38	+	49533579	49533730	0	1	151,	0	-37.7	-35.5	58.8	-1.19	-1.41	-4.32	three_prime_utr	DAG1	protein_coding
ENSG00000185716	16	22081013	22081013	2e-70	+	22080923	22081103	0	1	180,	0	-69.7	-67.3	565	-0.944	-1.12	-5.21	three_prime_utr	C16orf52	protein_coding
ENSG00000087263	16	56476646	56476646	3.2e-08	+	56476556	56476736	0	1	180,	0	-7.5	-5.79	17.3	-0.624	-0.722	2.46	three_prime_utr	OGFOD1	protein_coding
ENSG00000215305	20	2861236	2861236	6.3e-27	+	2860846	2861627	0	4	17,123,56,13,	0,123,378,768	-26.2	-24.1	157	-1.49	-1.75	-5.81	CDS	VPS16	protein_coding
ENSG00000119900	6	71304169	71304169	2e-18	+	71304094	71304245	0	1	151,	0	-17.7	-15.8	14.2	-0.697	-0.816	2.48	three_prime_utr	OGFRL1	protein_coding
ENSG00000173706	3	125013157	125013157	2e-67	-	125013067	125013248	0	1	181,	0	-66.7	-64.3	10.2	-2.04	-2.37	2.64	CDS	HEG1	protein_coding
ENSG00000170191	20	25614573	25614573	1.3e-10	-	25614483	25614663	0	1	180,	0	-9.9	-8.12	86.3	-0.52	-0.59	-3.58	three_prime_utr	NANP	protein_coding
ENSG00000162105	11	70470791	70470791	1e-22	-	70470701	70470882	0	1	181,	0	-22	-20	11.2	-4.43	-4.92	5.27	three_prime_utr	SHANK2	protein_coding
ENSG00000153487	13	110721359	110721359	5.9e-05	+	110721269	110721450	0	1	181,	0	-4.23	-1.97	39.2	-0.261	-0.333	-2.32	three_prime_utr	ING1	protein_coding
ENSG00000110713	11	3675124	3675124	1.6e-15	-	3675034	3675215	0	1	181,	0	-14.8	-12.8	126	-3.15	-3.56	-4.7	three_prime_utr	NUP98	protein_coding
ENSG00000275342	8	8376460	8376460	1e-19	-	8376370	8376550	0	1	180,	0	-19	-17	17.5	-1.41	-1.67	-3.74	CDS	PRAG1	protein_coding
ENSG00000176165	14	28767832	28767832	1.6e-12	+	28767727	28767937	0	1	210,	0	-11.8	-9.98	102	-1.47	-1.73	-5.29	CDS	FOXG1	protein_coding
ENSG00000067141	15	73116711	73116711	0.00019	+	73116621	73116802	0	1	181,	0	-3.72	-1.49	19.6	-0.187	-0.234	-1.32	CDS	NEO1	protein_coding
ENSG00000171988	10	63213678	63213678	6.8e-08	-	63213558	63213798	0	1	240,	0	-7.17	-5.46	11.8	-2.03	-2.36	-3.27	CDS	JMJD1C	protein_coding
ENSG00000104866	19	45146447	45146447	2.1e-07	+	45146372	45146523	0	1	151,	0	-6.67	-4.99	15.7	-0.651	-0.755	-3.17	exon	PPP1R37	protein_coding
ENSG00000182158	7	137877347	137877347	6.3e-44	-	137877257	137877438	0	1	181,	0	-43.2	-40.9	11.2	-14.3	-15.1	6.24	three_prime_utr	CREB3L2	protein_coding
ENSG00000173517	15	77133114	77133114	1.6e-15	-	77133024	77133204	0	1	180,	0	-14.8	-12.9	2.53	-38.1	-39.3	8.21	CDS	PEAK1	protein_coding
ENSG00000187079	11	12941306	12941306	1.6e-26	+	12941216	12941397	0	1	181,	0	-25.8	-23.8	14.1	-7.89	-8.55	6.34	three_prime_utr	TEAD1	protein_coding
ENSG00000173848	10	5457777	5457777	1e-184	+	5457687	5457867	0	1	180,	0	-184	-181	49.7	-14.9	-15.8	3.76	three_prime_utr	NET1	protein_coding
ENSG00000259218	15	89505752	89505752	1.3e-11	-	89505662	89505842	0	1	180,	0	-10.9	-9.05	94.2	-0.541	-0.617	3.7	exon	LINC00928	lincRNA
ENSG00000113532	5	100811550	100811550	5e-31	-	100811460	100811641	0	1	181,	0	-30.3	-28.2	251	-0.678	-0.791	4	three_prime_utr	ST8SIA4	protein_coding
ENSG00000055483	17	78803620	78803620	3.5e-07	-	78803545	78803696	0	1	151,	0	-6.46	-4.78	6.19	-1.85	-2.15	-3.85	CDS	USP36	protein_coding
ENSG00000134982	5	112839914	112839914	0.0046	+	112839854	112839975	0	1	121,	0	-2.34	-0.836	5.6	-0.163	-0.192	-1	CDS	APC	protein_coding
ENSG00000089902	14	102727460	102727460	2.5e-05	+	102727370	102727550	0	1	180,	0	-4.6	-2.31	23.5	-0.2	-0.209	-1	three_prime_utr	RCOR1	protein_coding
ENSG00000183049	10	12349571	12349571	0.017	+	12349481	12349661	0	1	180,	0	-1.78	-0.499	15.7	-0.187	-0.222	1.58	five_prime_utr	CAMK1D	protein_coding
ENSG00000135298	6	68993859	68993859	0.00059	+	68993784	68993934	0	1	150,	0	-3.23	-1.69	7.85	-0.611	-0.706	2.91	CDS	ADGRB3	protein_coding
ENSG00000165490	11	82932013	82932013	5e-14	+	82931923	82932104	0	1	181,	0	-13.3	-11.4	36.6	-0.499	-0.566	3.09	CDS	DDIAS	protein_coding
ENSG00000136100	13	52412885	52412885	3.2e-21	-	52412810	52412960	0	1	150,	0	-20.5	-18.5	90.2	-0.543	-0.621	3.32	three_prime_utr	VPS36	protein_coding
ENSG00000215158	5	34165384	34165384	3e-08	-	34165294	34165474	0	1	180,	0	-7.52	-5.81	13.5	-1.15	-1.36	-3.46	exon	AC138409.2	transcribed_unprocessed_pseudogene
ENSG00000198898	7	116904336	116904336	2e-39	+	116904246	116904427	0	1	181,	0	-38.7	-36.5	60.2	-3.61	-4.06	4.46	CDS	CAPZA2	protein_coding
ENSG00000130813	19	10091605	10091605	0.0025	+	10091515	10091696	0	1	181,	0	-2.61	-1.09	3.69	-0.215	-0.227	0.678	CDS	C19orf66	protein_coding
ENSG00000139354	12	100627926	100627926	1.3e-11	+	100627836	100628017	0	1	181,	0	-10.9	-9.05	94.2	-0.52	-0.59	3.58	three_prime_utr	GAS2L3	protein_coding
ENSG00000090238	16	30095682	30095682	0.0089	-	30095622	30095742	0	1	120,	0	-2.05	-0.499	11.8	-0.147	-0.155	-1	five_prime_utr	YPEL3	protein_coding
ENSG00000118620	19	21033567	21033567	2e-14	+	21033477	21033657	0	1	180,	0	-13.7	-11.8	16.5	-2.56	-2.94	5.04	CDS	ZNF430	protein_coding
ENSG00000174804	11	86946575	86946575	8.9e-06	-	86946485	86946665	0	1	180,	0	-5.05	-3.42	12.6	-2.22	-2.56	-5.17	three_prime_utr	FZD4	protein_coding
ENSG00000070614	5	150557476	150557476	3.5e-05	+	150557401	150557552	0	1	151,	0	-4.45	-2.84	2.62	-1.69	-1.98	3.18	three_prime_utr	NDST1	protein_coding
ENSG00000179954	19	55500610	55500610	0.00049	+	55500520	55500700	0	1	180,	0	-3.31	-1.11	31.4	-0.439	-0.582	-2.58	CDS	SSC5D	protein_coding
ENSG00000070423	19	647719	647719	0.0087	-	647644	647795	0	1	151,	0	-2.06	-0.499	6.28	-0.3	-0.393	-2	exon	RNF126	protein_coding
ENSG00000198952	1	156266195	156266195	3.4e-07	-	156266105	156266286	0	1	181,	0	-6.47	-4.79	1.3	-17.3	-18.2	4.43	CDS	SMG5	protein_coding
ENSG00000070614	5	150556158	150556158	5e-25	+	150556083	150556233	0	1	150,	0	-24.3	-22.2	4.7	-1.04	-1.23	1.62	three_prime_utr	NDST1	protein_coding
ENSG00000183770	3	138946380	138946380	2.5e-08	-	138946276	138946485	0	1	209,	0	-7.61	-5.89	39.2	-0.6	-0.693	3	CDS	FOXL2	protein_coding
ENSG00000074603	15	65444378	65444378	0.001	-	65444288	65444469	0	1	181,	0	-3	-1.47	6.73	-0.91	-1.08	-3.32	three_prime_utr	DPP8	protein_coding
ENSG00000138061	2	38067626	38067626	1.3e-32	-	38067536	38067717	0	1	181,	0	-31.9	-29.8	72.6	-1.14	-1.34	2.81	three_prime_utr	CYP1B1	protein_coding
ENSG00000200312	14	89712581	89712581	7.9e-30	+	89712510	89712653	0	1	143,	0	-29.1	-26.9	3.08	-1.77	-2.07	0.691	exon	RN7SKP255	misc_RNA
ENSG00000141258	17	2380008	2380008	0.0025	+	2379918	2380099	0	1	181,	0	-2.61	-1.09	3.69	-1.94	-2.25	-4.26	three_prime_utr	SGSM2	protein_coding
ENSG00000127481	1	19161015	19161015	2.5e-76	-	19160925	19161105	0	1	180,	0	-75.6	-73.1	3.62	-59.9	-61.3	-8.08	CDS	UBR4	protein_coding
ENSG00000115053	2	231461849	231461849	0	-	231461714	231461985	0	1	271,	0	-621	#NAME?	3.2	-434	-434	-5.1	CDS	NCL	protein_coding
ENSG00000162241	11	65378691	65378691	9.1e-08	-	65378601	65378781	0	1	180,	0	-7.04	-4.65	62.8	-0.421	-0.462	3	exon	SLC25A45	protein_coding
ENSG00000020181	8	37843729	37843729	2.5e-67	+	37843639	37843819	0	1	180,	0	-66.6	-64.2	21	-5.65	-6.2	-5.25	three_prime_utr	ADGRA2	protein_coding
ENSG00000248429	4	158199289	158199289	0.029	+	158199199	158199380	0	1	181,	0	-1.54	-0.499	15.7	-0.147	-0.155	-1	exon	FAM198B-AS1	antisense_RNA
ENSG00000185453	19	48197292	48197292	2.1e-07	+	48197202	48197382	0	1	180,	0	-6.68	-4.99	4.01	-5.25	-5.78	5.26	three_prime_utr	ZSWIM9	protein_coding
ENSG00000160551	17	29544328	29544328	7.6e-08	+	29544253	29544404	0	1	151,	0	-7.12	-5.42	6.61	-6.12	-6.69	-7.95	three_prime_utr	TAOK1	protein_coding
ENSG00000124571	6	43522404	43522404	1e-08	-	43522329	43522479	0	1	150,	0	-7.99	-5.58	70.6	-0.764	-0.895	-4	three_prime_utr	XPO5	protein_coding
ENSG00000071054	2	101891406	101891406	2e-24	+	101891331	101891482	0	1	151,	0	-23.7	-21.6	6.87	-2.3	-2.65	-3.52	three_prime_utr	MAP4K4	protein_coding
ENSG00000172037	3	49122859	49122859	9.8e-08	-	49122769	49122950	0	1	181,	0	-7.01	-5.31	2.48	-6.17	-6.75	4.8	CDS	LAMB2	protein_coding
ENSG00000184611	2	162838549	162838549	6.9e-06	-	162838459	162838640	0	1	181,	0	-5.16	-2.85	47.1	-0.294	-0.38	-2.58	five_prime_utr	KCNH7	protein_coding
ENSG00000151917	6	57009091	57009091	1.6e-55	+	57009001	57009181	0	1	180,	0	-54.8	-52.4	82.4	-0.685	-0.799	3.72	three_prime_utr	BEND6	protein_coding
ENSG00000178567	3	36988085	36988085	5e-26	-	36988010	36988161	0	1	151,	0	-25.3	-23.3	58.8	-0.545	-0.624	3.17	three_prime_utr	EPM2AIP1	protein_coding
ENSG00000179954	19	55518977	55518977	1e-149	+	55518887	55519068	0	1	181,	0	-149	-147	182	-3.87	-4.33	7.97	CDS	SSC5D	protein_coding
ENSG00000198231	17	63818689	63818689	0.0025	+	63818599	63818779	0	1	180,	0	-2.6	-1.09	1.69	-8.07	-8.73	-5.54	three_prime_utr	DDX42	protein_coding
ENSG00000137414	6	17608646	17608646	1.3e-33	+	17608571	17608722	0	1	151,	0	-32.9	-30.7	74.5	-1.36	-1.61	5.04	three_prime_utr	FAM8A1	protein_coding
ENSG00000233858	8	48593607	48593607	0.029	+	48593517	48593697	0	1	180,	0	-1.54	-0.499	15.7	-0.147	-0.155	-1	exon	AC026904.1	lincRNA
ENSG00000156172	8	95247329	95247329	5e-53	-	95247239	95247419	0	1	180,	0	-52.3	-49.9	149	-0.656	-0.764	3.58	three_prime_utr	C8orf37	protein_coding
ENSG00000092421	5	116486928	116486928	0.00095	-	116486838	116487019	0	1	181,	0	-3.02	-0.836	9.81	-0.361	-0.477	-2.32	CDS	SEMA6A	protein_coding
ENSG00000187555	16	8893546	8893546	1e-111	-	8893471	8893622	0	1	151,	0	-111	-108	306	-0.892	-1.05	-4.71	three_prime_utr	USP7	protein_coding
ENSG00000130024	6	169708639	169708639	7.9e-15	-	169708549	169708729	0	1	180,	0	-14.1	-12.2	13.9	-0.541	-0.618	1.75	three_prime_utr	PHF10	protein_coding
ENSG00000243156	22	17789895	17789895	0.0017	-	17789805	17789986	0	1	181,	0	-2.76	-1.02	7.85	-0.361	-0.477	-2.32	three_prime_utr	MICAL3	protein_coding
ENSG00000161642	12	54370331	54370331	1.3e-20	-	54370241	54370422	0	1	181,	0	-19.9	-17.9	39.2	-2	-2.32	6.11	CDS	ZNF385A	protein_coding
ENSG00000135638	2	72935652	72935652	2e-17	+	72935562	72935742	0	1	180,	0	-16.7	-14.7	141	-0.631	-0.731	4.17	exon	EMX1	protein_coding
ENSG00000160712	1	154465387	154465387	3.2e-41	+	154465297	154465477	0	1	180,	0	-40.5	-38.3	73.8	-0.651	-0.757	-3.61	three_prime_utr	IL6R	protein_coding
ENSG00000162783	1	181090281	181090281	6.3e-05	+	181090206	181090357	0	1	151,	0	-4.2	-2.61	2.75	-4.11	-4.58	-3.92	three_prime_utr	IER5	protein_coding
ENSG00000162521	1	32657571	32657571	5e-32	+	32657496	32657646	0	1	150,	0	-31.3	-29.1	3.1	-24.7	-25.7	6.49	CDS	RBBP4	protein_coding
ENSG00000204789	6	27359277	27359277	0.029	-	27359202	27359352	0	1	150,	0	-1.54	-0.499	15.7	-0.0792	-0.0792	0	exon	ZNF204P	processed_pseudogene
ENSG00000110651	11	2396550	2396550	4e-17	+	2396460	2396641	0	1	181,	0	-16.4	-14.5	4.53	-1.01	-1.2	2.45	exon	CD81	protein_coding
ENSG00000171940	20	53582353	53582353	7.2e-07	-	53582263	53582443	0	1	180,	0	-6.14	-4.47	1.58	-31.6	-32.8	-7.28	CDS	ZNF217	protein_coding
ENSG00000173214	6	111268008	111268008	1e-05	+	111267933	111268084	0	1	151,	0	-5	-2.99	18.3	-0.558	-0.737	-3.58	three_prime_utr	MFSD4B	protein_coding
ENSG00000105429	19	42377302	42377302	1e-36	+	42377212	42377393	0	1	181,	0	-36	-33.8	16.6	-7.2	-7.83	5.32	three_prime_utr	MEGF8	protein_coding
ENSG00000134780	11	61735630	61735630	1e-13	+	61734987	61736273	0	4	15,84,78,4,	0,573,751,1282	-13	-11.2	41.8	-1.13	-1.34	5	CDS	DAGLA	protein_coding
ENSG00000107187	9	136196549	136196549	2e-16	-	136196459	136196640	0	1	181,	0	-15.7	-13.8	133	-0.598	-0.689	4	three_prime_utr	LHX3	protein_coding
ENSG00000137460	4	152975800	152975800	0.0035	+	152975710	152975891	0	1	181,	0	-2.45	-0.943	5.88	-2.11	-2.44	-5.75	exon	FHDC1	protein_coding
ENSG00000273749	15	22947175	22947175	5.4e-05	-	22947062	22947289	0	2	30,121,	0,106	-4.27	-2.67	2.05	-8.92	-9.61	-5.33	CDS	CYFIP1	protein_coding
ENSG00000120669	13	36168371	36168371	1.1e-09	-	36168296	36168446	0	1	150,	0	-8.94	-7.19	78.5	-0.448	-0.497	-3.17	three_prime_utr	SOHLH2	protein_coding
ENSG00000151135	12	106972040	106972040	1e-178	+	106971950	106972131	0	1	181,	0	-178	-175	16.3	-47.3	-48.6	5.81	exon	TMEM263	protein_coding
ENSG00000038219	4	13601659	13601659	1e-299	-	13601539	13601780	0	1	241,	0	-299	-296	11.3	-71.7	-73.2	8.45	CDS	BOD1L1	protein_coding
ENSG00000273248	10	75409090	75409090	3.2e-21	-	75409001	75409179	0	1	178,	0	-20.5	-18.5	173	-0.69	-0.805	-4.46	exon	AC010997.5	lincRNA
ENSG00000085978	2	233290005	233290005	3.5e-07	+	233289915	233290096	0	1	181,	0	-6.46	-4.78	7.85	-0.368	-0.401	-1.39	exon	ATG16L1	protein_coding
ENSG00000103043	16	70690046	70690046	2e-13	-	70689956	70690137	0	1	181,	0	-12.7	-10.8	26.7	-1.76	-2.06	5.75	exon	VAC14	protein_coding
ENSG00000137478	11	72837134	72837134	0.00032	-	72837074	72837195	0	1	121,	0	-3.5	-1.93	9.42	-0.78	-0.916	-3.32	three_prime_utr	FCHSD2	protein_coding
ENSG00000167700	8	144509208	144509208	2e-16	+	144509103	144509313	0	1	210,	0	-15.7	-13.8	70.6	-0.452	-0.506	2.66	five_prime_utr	MFSD3	protein_coding
ENSG00000119681	14	74499694	74499694	0.0039	-	74499604	74499785	0	1	181,	0	-2.41	-0.499	23.5	-0.187	-0.222	-1.58	three_prime_utr	LTBP2	protein_coding
ENSG00000121022	8	67059485	67059485	3.2e-30	-	67059410	67059560	0	1	150,	0	-29.5	-27.4	2.93	-13.8	-14.6	4.37	exon	COPS5	protein_coding
ENSG00000058453	1	16944191	16944191	2.5e-20	+	16944101	16944282	0	1	181,	0	-19.6	-17.6	22	-4.36	-4.85	6.27	CDS	CROCC	protein_coding
ENSG00000251562	11	65500414	65500414	0	+	65500009	65500820	0	1	811,	0	-24300	#NAME?	3.43	-434	-434	-0.319	exon	MALAT1	lincRNA
ENSG00000123908	8	140522944	140522944	6.3e-12	-	140522854	140523035	0	1	181,	0	-11.2	-9.4	8.2	-0.207	-0.218	0.535	three_prime_utr	AGO2	protein_coding
ENSG00000272752	7	100355413	100355413	4.9e-06	+	100354004	100356822	0	3	8,98,73,	0,1138,2745	-5.31	-3.67	7.19	-1.99	-2.31	-4.1	exon	STAG3L5P-PVRIG2P-PILRB	processed_transcript
ENSG00000128228	22	21642954	21642954	6.2e-09	+	21642865	21643044	0	1	179,	0	-8.21	-6.47	5.23	-9.75	-10.5	-7.25	CDS	SDF2L1	protein_coding
ENSG00000166508	7	100093055	100093055	0.0014	-	100092995	100093116	0	1	121,	0	-2.86	-1.33	2.68	-1.39	-1.64	-3.91	CDS	MCM7	protein_coding
ENSG00000161847	19	10333445	10333445	1e-128	-	10333311	10333580	0	1	269,	0	-128	-126	3.32	-46.4	-47.7	2.55	exon	RAVER1	protein_coding
ENSG00000100867	14	23645278	23645278	5e-31	+	23645188	23645369	0	1	181,	0	-30.3	-28.2	251	-0.825	-0.972	-5.09	exon	DHRS2	protein_coding
ENSG00000171992	5	150652609	150652609	1.9e-07	+	150652519	150652700	0	1	181,	0	-6.73	-5.04	23.5	-0.819	-0.965	-4.17	three_prime_utr	SYNPO	protein_coding
ENSG00000185344	12	123758367	123758367	6.8e-05	+	123758277	123758458	0	1	181,	0	-4.17	-2.58	7.85	-1.18	-1.4	-3.58	three_prime_utr	ATP6V0A2	protein_coding
ENSG00000167522	16	89283423	89283423	7.9e-30	-	89283333	89283514	0	1	181,	0	-29.1	-27	2.69	-2.52	-2.89	0.694	CDS	ANKRD11	protein_coding
ENSG00000130517	19	18367463	18367463	5e-10	+	18367373	18367554	0	1	181,	0	-9.3	-7.54	3.46	-0.515	-0.585	-1.65	three_prime_utr	PGPEP1	protein_coding
ENSG00000236901	9	123113487	123113487	1.4e-06	-	123113412	123113562	0	1	150,	0	-5.86	-4.2	20.9	-0.558	-0.737	3.58	exon	MIR600HG	sense_intronic
ENSG00000281741	1	120913326	120913326	0.0029	-	120913238	120913415	0	1	177,	0	-2.54	-0.499	10.5	-0.107	-0.109	0	exon	AC241377.3	TEC
ENSG00000183309	8	143653532	143653532	0.0089	+	143653457	143653607	0	1	150,	0	-2.05	-0.499	11.8	-0.588	-0.778	-3.58	three_prime_utr	ZNF623	protein_coding
ENSG00000097033	1	86747675	86747675	4.2e-07	+	86747585	86747765	0	1	180,	0	-6.38	-4.02	31.4	-0.701	-0.82	-3.81	three_prime_utr	SH3GLB1	protein_coding
ENSG00000153936	1	87107481	87107481	0.0069	+	87107391	87107572	0	1	181,	0	-2.16	-0.673	3.92	-1.34	-1.58	-3.66	three_prime_utr	HS2ST1	protein_coding
ENSG00000083838	19	58475821	58475821	0.00095	+	58475746	58475896	0	1	150,	0	-3.02	-1.02	9.81	-0.3	-0.393	-2	five_prime_utr	ZNF446	protein_coding
ENSG00000225805	11	71884507	71884507	0.00019	+	71884454	71884561	0	1	107,	0	-3.72	-1.49	19.6	-0.228	-0.281	-2	CDS	DEFB131B	protein_coding
ENSG00000100994	20	25294184	25294184	6.3e-29	+	25294095	25294274	0	1	179,	0	-28.2	-26.1	122	-5.2	-5.73	5.32	CDS	PYGB	protein_coding
ENSG00000066697	9	100444751	100444751	1.1e-09	+	100444661	100444841	0	1	180,	0	-8.94	-7.19	78.5	-0.473	-0.53	-3.32	exon	MSANTD3	protein_coding
ENSG00000116690	1	186306435	186306435	2.5e-18	+	186306360	186306511	0	1	151,	0	-17.6	-15.7	149	-0.615	-0.711	4.09	CDS	PRG4	protein_coding
ENSG00000132740	11	68908245	68908245	1.9e-10	+	68908170	68908320	0	1	150,	0	-9.72	-7.94	25.5	-1.15	-1.36	4.17	CDS	IGHMBP2	protein_coding
ENSG00000122068	3	197785874	197785874	0	+	197785769	197785979	0	1	210,	0	-355	#NAME?	2820	-1.66	-1.95	8.46	three_prime_utr	FYTTD1	protein_coding
ENSG00000117625	1	211313708	211313708	1e-07	+	211313633	211313783	0	1	150,	0	-6.99	-5.3	9.27	-2.46	-2.83	-5.39	CDS	RCOR3	protein_coding
ENSG00000225339	6	34284373	34284373	1.8e-08	+	34284283	34284463	0	1	180,	0	-7.74	-6.02	9.99	-0.348	-0.379	1.24	exon	AL354740.1	processed_transcript
ENSG00000073464	X	10234744	10234744	5.9e-05	+	10234669	10234819	0	1	150,	0	-4.23	-1.97	39.2	-0.228	-0.281	-2	three_prime_utr	CLCN4	protein_coding
ENSG00000100852	14	32091361	32091361	3.9e-10	+	32091271	32091452	0	1	181,	0	-9.41	-7.64	2.97	-18.3	-19.2	-7.35	CDS	ARHGAP5	protein_coding
ENSG00000000971	1	196678906	196678906	3.2e-11	+	196678831	196678981	0	1	150,	0	-10.5	-8.68	6.33	-5.25	-5.79	4.97	exon	CFH	protein_coding
ENSG00000082641	17	48058709	48058709	2e-11	+	48058619	48058799	0	1	180,	0	-10.7	-8.89	6.54	-4.19	-4.67	4.77	CDS	NFE2L1	protein_coding
ENSG00000172548	5	157472613	157472613	0.00049	+	157472538	157472688	0	1	150,	0	-3.31	-1.11	31.4	-0.187	-0.222	1.58	CDS	NIPAL4	protein_coding
ENSG00000128513	7	124863524	124863524	5e-26	-	124863449	124863599	0	1	150,	0	-25.3	-23.2	75.8	-0.617	-0.714	-3.7	CDS	POT1	protein_coding
ENSG00000168137	3	9476398	9476398	3.2e-40	+	9476308	9476489	0	1	181,	0	-39.5	-37.3	3.1	-53.6	-54.9	-8.08	three_prime_utr	SETD5	protein_coding
ENSG00000083838	19	58481110	58481110	8.1e-07	+	58481020	58481200	0	1	180,	0	-6.09	-3.75	54.9	-0.324	-0.423	2.81	three_prime_utr	ZNF446	protein_coding
ENSG00000170677	18	70329780	70329780	0.00049	+	70329690	70329871	0	1	181,	0	-3.31	-1.11	31.4	-0.413	-0.544	-3	three_prime_utr	SOCS6	protein_coding
ENSG00000116977	1	236550793	236550793	2.2e-05	+	236550703	236550883	0	1	180,	0	-4.66	-3.05	4.22	-3.23	-3.65	-4.81	three_prime_utr	LGALS8	protein_coding
ENSG00000115604	2	102398357	102398357	1e-230	+	102398267	102398447	0	1	180,	0	-230	-227	926	-1.32	-1.56	6.74	three_prime_utr	IL18R1	protein_coding
ENSG00000157741	7	139298335	139298335	1.6e-43	+	139298260	139298411	0	1	151,	0	-42.8	-40.5	46.2	-1.84	-2.15	4.85	three_prime_utr	UBN2	protein_coding
ENSG00000263244	16	9105492	9105492	0.00011	+	9105417	9105567	0	1	150,	0	-3.95	-2.37	3.27	-0.437	-0.484	1.44	three_prime_utr	AC087190.4	3prime_overlapping_ncRNA
ENSG00000147180	X	85255661	85255661	2e-13	+	85255571	85255752	0	1	181,	0	-12.7	-10.9	6.15	-1.11	-1.32	-2.87	CDS	ZNF711	protein_coding
ENSG00000197238	6	27824365	27824365	2e-14	+	27824279	27824451	0	1	172,	0	-13.7	-11.8	14.4	-2.16	-2.5	4.27	CDS	HIST1H4J	protein_coding
ENSG00000101057	20	43716287	43716287	3.2e-30	+	43716197	43716377	0	1	180,	0	-29.5	-27.4	41.5	-1.18	-1.39	-4.42	three_prime_utr	MYBL2	protein_coding
ENSG00000115091	2	113890214	113890214	4e-11	+	113890139	113890290	0	1	151,	0	-10.4	-8.59	3.98	-1.61	-1.89	3.03	five_prime_utr	ACTR3	protein_coding
ENSG00000197744	5	118974047	118974047	0.017	+	118973973	118974122	0	1	149,	0	-1.78	-0.499	7.85	-0.0959	-0.0969	0	exon	PTMAP2	processed_pseudogene
ENSG00000207389	1	16740597	16740597	7.2e-05	+	16740515	16740679	0	1	164,	0	-4.14	-2.55	2.94	-0.37	-0.404	-0.482	exon	RNU1-4	snRNA
ENSG00000251002	14	22381515	22381515	0.00049	-	22381425	22381605	0	1	180,	0	-3.31	-1.11	31.4	-0.228	-0.281	2	exon	AC244502.1	processed_transcript
ENSG00000151718	4	183316317	183316317	0.011	+	183316227	183316408	0	1	181,	0	-1.95	-0.47	2.31	-2.31	-2.66	-4.17	three_prime_utr	WWC2	protein_coding
ENSG00000126464	19	49599382	49599382	7.9e-16	+	49599292	49599472	0	1	180,	0	-15.1	-13.2	23.5	-2.89	-3.29	4.61	CDS	PRR12	protein_coding
ENSG00000261115	7	141474154	141474154	0.00012	+	141474064	141474244	0	1	180,	0	-3.93	-2.35	6.97	-0.146	-0.148	0.322	three_prime_utr	TMEM178B	protein_coding
ENSG00000152767	13	98400490	98400490	0.0002	+	98400400	98400581	0	1	181,	0	-3.7	-2.13	7.85	-1.23	-1.46	4.13	three_prime_utr	FARP1	protein_coding
ENSG00000058453	1	16953422	16953422	0.00055	+	16953332	16953513	0	1	181,	0	-3.26	-1.71	6.1	-1.63	-1.91	-3.87	CDS	CROCC	protein_coding
ENSG00000164294	5	55166560	55166560	1.6e-16	+	55166470	55166651	0	1	181,	0	-15.8	-13.9	49.7	-1.57	-1.84	4.91	exon	GPX8	protein_coding
ENSG00000118181	11	119017731	119017731	1.6e-25	-	119017657	119017805	0	1	148,	0	-24.8	-22.7	9.32	-16.2	-17.1	5.97	exon	RPS25	protein_coding
ENSG00000122359	10	80154395	80154395	0.029	-	80154335	80154456	0	1	121,	0	-1.54	-0.499	15.7	-0.147	-0.155	-1	three_prime_utr	ANXA11	protein_coding
ENSG00000099958	22	23835488	23835488	0.029	-	23835398	23835579	0	1	181,	0	-1.54	-0.499	15.7	-0.147	-0.155	1	exon	DERL3	protein_coding
ENSG00000166439	11	74838771	74838771	4e-49	+	74838666	74838877	0	1	211,	0	-48.4	-46.1	9.51	-8.76	-9.44	-5.75	three_prime_utr	RNF169	protein_coding
ENSG00000176994	17	18324215	18324215	2.5e-19	+	18324125	18324306	0	1	181,	0	-18.6	-16.6	157	-2.5	-2.86	6.39	three_prime_utr	SMCR8	protein_coding
ENSG00000158445	20	49482017	49482017	2e-16	-	49481927	49482108	0	1	181,	0	-15.7	-13.8	133	-0.598	-0.689	4	CDS	KCNB1	protein_coding
ENSG00000198467	9	35689955	35689955	3.2e-94	-	35689880	35690031	0	1	151,	0	-93.5	-90.9	753	-8.18	-8.85	5.24	five_prime_utr	TPM2	protein_coding
ENSG00000171121	3	179243035	179243035	0.027	-	179242945	179243125	0	1	180,	0	-1.57	-0.499	5.88	-0.235	-0.301	1.58	exon	KCNMB3	protein_coding
ENSG00000205476	14	99513700	99513700	6.3e-41	-	99513610	99513791	0	1	181,	0	-40.2	-37.9	330	-0.87	-1.03	5.29	three_prime_utr	CCDC85C	protein_coding
ENSG00000243746	7	144648013	144648013	0.029	-	144647924	144648102	0	1	178,	0	-1.54	-0.499	15.7	-0.147	-0.155	1	exon	EEF1A1P10	processed_pseudogene
ENSG00000040275	5	169599067	169599067	5e-15	+	169598977	169599157	0	1	180,	0	-14.3	-12.4	2.26	-29.1	-30.2	7.14	CDS	SPDL1	protein_coding
ENSG00000119596	14	74763770	74763770	1.7e-06	+	74763695	74763846	0	1	151,	0	-5.76	-4.11	7.24	-0.839	-0.989	-1.96	CDS	YLPM1	protein_coding
ENSG00000150776	11	112083651	112083651	1.3e-10	+	112083561	112083741	0	1	180,	0	-9.9	-8.12	86.3	-0.417	-0.456	-2.58	exon	NKAPD1	protein_coding
ENSG00000152778	10	89420895	89420895	0.0029	+	89420820	89420971	0	1	151,	0	-2.54	-0.499	10.5	-0.756	-0.986	-4	three_prime_utr	IFIT5	protein_coding
ENSG00000127666	19	4817469	4817469	5e-20	-	4817364	4817575	0	1	211,	0	-19.3	-17.3	26.2	-1.35	-1.59	-4.07	CDS	TICAM1	protein_coding
ENSG00000235945	7	116875342	116875342	1.6e-21	-	116875253	116875431	0	1	178,	0	-20.8	-18.8	40.8	-0.536	-0.611	-3.12	exon	AC002543.1	processed_pseudogene
ENSG00000132855	1	62604757	62604757	8.1e-07	+	62604668	62604847	0	1	179,	0	-6.09	-3.75	54.9	-0.324	-0.423	2.81	CDS	ANGPTL3	protein_coding
ENSG00000131051	20	35704390	35704390	2.5e-25	-	35704315	35704466	0	1	151,	0	-24.6	-22.6	14	-6.06	-6.64	-5.55	exon	RBM39	protein_coding
ENSG00000160593	11	118210576	118210576	0.0039	-	118210501	118210651	0	1	150,	0	-2.41	-0.499	23.5	-0.187	-0.222	1.58	exon	JAML	protein_coding
ENSG00000138756	4	78870912	78870912	1e-154	+	78870807	78871018	0	1	211,	0	-154	-151	36	-5.38	-5.92	-5.28	CDS	BMP2K	protein_coding
ENSG00000105662	19	18780748	18780748	0.029	+	18780658	18780839	0	1	181,	0	-1.54	-0.499	15.7	-0.147	-0.155	1	three_prime_utr	CRTC1	protein_coding
ENSG00000212829	9	9091085	9091085	0.0013	+	9091013	9091158	0	1	145,	0	-2.87	-0.802	15.7	-0.498	-0.564	-2.32	exon	RPS26P3	processed_pseudogene
ENSG00000182831	16	9105484	9105484	0.00063	+	9105424	9105545	0	1	121,	0	-3.2	-1.65	2.67	-0.242	-0.257	0.737	three_prime_utr	C16orf72	protein_coding
ENSG00000184216	X	154019830	154019830	1.6e-12	-	154019740	154019920	0	1	180,	0	-11.8	-9.98	102	-1.99	-2.31	-5.81	five_prime_utr	IRAK1	protein_coding
ENSG00000122674	7	5925846	5925846	2.9e-07	+	5925771	5925922	0	1	151,	0	-6.54	-4.86	9.42	-2.23	-2.57	4.63	exon	CCZ1	protein_coding
ENSG00000058668	1	203627129	203627129	9.3e-09	+	203627039	203627219	0	1	180,	0	-8.03	-6.3	6.21	-4.9	-5.42	-5.32	five_prime_utr	ATP2B4	protein_coding
ENSG00000172175	18	58747613	58747613	5.4e-08	+	58747523	58747704	0	1	181,	0	-7.27	-5.56	5.32	-3.7	-4.15	4.91	exon	MALT1	protein_coding
ENSG00000167695	17	741795	741795	0.00095	+	741721	741870	0	1	149,	0	-3.02	-0.834	9.81	-0.163	-0.192	1	three_prime_utr	FAM57A	protein_coding
ENSG00000154678	7	32071249	32071249	0.00019	-	32071159	32071340	0	1	181,	0	-3.72	-1.49	19.6	-0.485	-0.646	-3.32	five_prime_utr	PDE1C	protein_coding
ENSG00000167522	16	89279314	89279314	4e-17	-	89279224	89279405	0	1	181,	0	-16.4	-14.5	2.09	-38.6	-39.9	7.5	CDS	ANKRD11	protein_coding
ENSG00000251022	4	82894504	82894504	2e-30	-	82894414	82894594	0	1	180,	0	-29.7	-27.6	11.5	-7.54	-8.18	-5.77	exon	THAP9-AS1	antisense_RNA
ENSG00000132612	16	69321082	69321082	1.3e-10	+	69320992	69321173	0	1	181,	0	-9.9	-8.12	86.3	-0.58	-0.669	2.74	CDS	VPS4A	protein_coding
ENSG00000185551	15	96338618	96338618	0.0039	+	96338528	96338708	0	1	180,	0	-2.41	-0.499	23.5	-0.187	-0.222	-1.58	three_prime_utr	NR2F2	protein_coding
ENSG00000167642	19	38289225	38289225	0.00012	+	38289150	38289300	0	1	150,	0	-3.93	-2.35	6.97	-0.115	-0.115	0	exon	SPINT2	protein_coding
ENSG00000164296	5	149995631	149995631	5e-67	-	149995541	149995722	0	1	181,	0	-66.3	-63.9	98.1	-0.837	-0.986	-4.56	CDS	TIGD6	protein_coding
ENSG00000130396	6	167962519	167962519	1e-10	+	167962459	167962580	0	1	121,	0	-10	-8.26	12.1	-1.23	-1.46	3.58	CDS	AFDN	protein_coding
ENSG00000224578	16	51646728	51646728	1.6e-12	+	51646593	51646863	0	1	270,	0	-11.8	-9.97	12.6	-0.774	-0.91	-1.17	exon	HNRNPA1P48	transcribed_processed_pseudogene
ENSG00000125375	14	50334662	50334662	0.029	+	50334587	50334737	0	1	150,	0	-1.54	-0.499	15.7	-0.147	-0.155	-1	three_prime_utr	ATP5S	protein_coding
ENSG00000145242	4	65321361	65321361	1.4e-06	-	65321271	65321451	0	1	180,	0	-5.86	-4.2	20.9	-0.764	-0.895	4	three_prime_utr	EPHA5	protein_coding
ENSG00000182858	22	49903336	49903336	1e-08	-	49903246	49903426	0	1	180,	0	-7.99	-5.57	70.6	-0.735	-0.862	2.91	three_prime_utr	ALG12	protein_coding
ENSG00000226883	1	59755159	59755159	8.1e-07	-	59755070	59755248	0	1	178,	0	-6.09	-3.75	54.9	-0.324	-0.423	-2.81	exon	AL035416.1	antisense_RNA
ENSG00000188906	12	40225115	40225115	7.9e-46	+	40225040	40225191	0	1	151,	0	-45.1	-42.8	369	-0.886	-1.05	5.36	five_prime_utr	LRRK2	protein_coding
ENSG00000167202	15	77995671	77995671	0.00049	-	77995581	77995762	0	1	181,	0	-3.31	-1.11	31.4	-0.228	-0.281	2	three_prime_utr	TBC1D2B	protein_coding
ENSG00000203865	1	116392666	116392666	3.2e-09	-	116392576	116392756	0	1	180,	0	-8.5	-6.76	28.8	-1.73	-2.02	-4.78	exon	ATP1A1-AS1	processed_transcript
ENSG00000106028	7	141740825	141740825	0.0013	+	141740750	141740901	0	1	151,	0	-2.87	-0.695	15.7	-0.413	-0.544	-3	exon	SSBP1	protein_coding
ENSG00000234222	1	145927330	145927330	1.3e-11	+	145927270	145927390	0	1	120,	0	-10.9	-9.05	94.2	-1.5	-1.77	5.17	exon	LIX1L-AS1	antisense_RNA
ENSG00000243721	11	43718851	43718851	1e-13	+	43718763	43718940	0	1	177,	0	-13	-11.1	13.7	-1.63	-1.91	3.91	exon	RPL23AP63	processed_pseudogene
ENSG00000186111	19	3631348	3631348	6.3e-28	-	3631258	3631438	0	1	180,	0	-27.2	-25.1	157	-1.51	-1.78	5.86	three_prime_utr	PIP5K1C	protein_coding
ENSG00000171467	6	43342797	43342797	0.00016	-	43342737	43342858	0	1	121,	0	-3.8	-1.93	13.1	-0.228	-0.281	2	CDS	ZNF318	protein_coding
ENSG00000086712	X	16844099	16844099	1e-117	+	16844009	16844190	0	1	181,	0	-117	-115	479	-1.89	-2.2	5.79	three_prime_utr	TXLNG	protein_coding
ENSG00000197324	14	22878442	22878442	1.9e-07	+	22878352	22878532	0	1	180,	0	-6.73	-5.04	12.3	-0.844	-0.995	-3.17	three_prime_utr	LRP10	protein_coding
ENSG00000076513	12	110037452	110037452	1.6e-37	+	110037362	110037543	0	1	181,	0	-36.8	-34.6	107	-1.79	-2.09	6.43	CDS	ANKRD13A	protein_coding
ENSG00000091986	3	112602069	112602069	0.0098	-	112602009	112602130	0	1	121,	0	-2.01	-0.528	4.36	-0.227	-0.24	1	three_prime_utr	CCDC80	protein_coding
ENSG00000268034	19	41506480	41506480	0.0069	+	41506390	41506570	0	1	180,	0	-2.16	-0.673	11.8	-0.453	-0.508	-1.91	exon	AC243960.2	processed_pseudogene
ENSG00000117713	1	26779659	26779659	2e-18	+	26779584	26779735	0	1	151,	0	-17.7	-15.8	14.2	-8.56	-9.24	-6.96	CDS	ARID1A	protein_coding
ENSG00000169217	16	30352861	30352861	2.5e-23	-	30352771	30352951	0	1	180,	0	-22.6	-20.6	13.6	-2.48	-2.84	-4.55	three_prime_utr	CD2BP2	protein_coding
ENSG00000224411	11	27890691	27890691	0.029	-	27890617	27890766	0	1	149,	0	-1.54	-0.499	15.7	-0.0792	-0.0792	0	exon	HSP90AA2P	processed_pseudogene
ENSG00000231991	9	33624962	33624962	0.0029	+	33624902	33625023	0	1	121,	0	-2.54	-1.03	3.92	-0.264	-0.281	0.637	exon	ANXA2P2	processed_pseudogene
ENSG00000106723	9	88476386	88476386	1.9e-06	+	88476326	88476447	0	1	121,	0	-5.71	-4.06	5.12	-0.835	-0.983	-2.58	three_prime_utr	SPIN1	protein_coding
ENSG00000198211	16	89935599	89935599	0.0025	+	89935524	89935674	0	1	150,	0	-2.61	-1.09	3.69	-0.234	-0.248	0.807	CDS	AC092143.1	protein_coding
ENSG00000130487	22	50549094	50549094	0.029	+	50549019	50549169	0	1	150,	0	-1.54	-0.499	15.7	-0.147	-0.155	1	CDS	KLHDC7B	protein_coding
ENSG00000176681	17	46295585	46295585	0.029	+	46295510	46295661	0	1	151,	0	-1.54	-0.499	15.7	-0.147	-0.155	1	CDS	LRRC37A	protein_coding
ENSG00000125686	17	39409899	39409899	3.2e-12	-	39409824	39409974	0	1	150,	0	-11.5	-9.66	8.59	-1.08	-1.27	-3.09	CDS	MED1	protein_coding
ENSG00000003402	2	201169427	201169427	0.00046	+	201169337	201169518	0	1	181,	0	-3.34	-1.79	5.23	-0.92	-1.09	2.81	three_prime_utr	CFLAR	protein_coding
ENSG00000087338	2	69880143	69880143	2.3e-06	+	69880053	69880233	0	1	180,	0	-5.63	-3.98	9.81	-0.678	-0.791	-2.75	three_prime_utr	GMCL1	protein_coding
ENSG00000204947	7	149103697	149103697	0.0017	-	149103622	149103773	0	1	151,	0	-2.76	-0.836	7.85	-0.651	-0.756	-3	CDS	ZNF425	protein_coding
ENSG00000104728	8	1945641	1945641	6.3e-47	+	1945536	1945747	0	1	211,	0	-46.2	-43.9	9.56	-10.6	-11.3	-5.93	three_prime_utr	ARHGEF10	protein_coding
ENSG00000167693	17	800242	800242	6.3e-47	-	800152	800333	0	1	181,	0	-46.2	-43.9	9.22	-6.4	-6.99	4.83	three_prime_utr	NXN	protein_coding
ENSG00000113300	5	180569231	180569231	7.9e-49	+	180569141	180569322	0	1	181,	0	-48.1	-45.7	7.15	-1.01	-1.2	-0.672	CDS	CNOT6	protein_coding
ENSG00000253406	5	149219355	149219355	6.9e-06	-	149219265	149219445	0	1	180,	0	-5.16	-2.85	47.1	-0.261	-0.333	2.32	exon	AC012613.2	antisense_RNA
ENSG00000260249	16	50668443	50668443	0.029	+	50668368	50668518	0	1	150,	0	-1.54	-0.499	15.7	-0.147	-0.155	1	exon	AC007608.3	antisense_RNA
ENSG00000013583	12	13000197	13000197	4.1e-08	-	13000122	13000273	0	1	151,	0	-7.39	-5.68	4.54	-4.48	-4.97	4.97	five_prime_utr	HEBP1	protein_coding
ENSG00000129657	17	77214133	77214133	2.5e-13	+	77214043	77214224	0	1	181,	0	-12.6	-10.8	3.84	-12.4	-13.2	-6.26	three_prime_utr	SEC14L1	protein_coding
ENSG00000070018	12	12119290	12119290	0.00071	-	12119200	12119380	0	1	180,	0	-3.15	-1.61	3.14	-1.13	-1.34	2.84	three_prime_utr	LRP6	protein_coding
ENSG00000168300	8	51819801	51819801	0.00085	-	51819726	51819876	0	1	150,	0	-3.07	-1.53	5.49	-0.747	-0.877	-3	three_prime_utr	PCMTD1	protein_coding
ENSG00000257605	12	53298728	53298728	1.3e-11	-	53298654	53298802	0	1	148,	0	-10.9	-9.05	94.2	-0.497	-0.561	-3.46	exon	AC073611.1	antisense_RNA
ENSG00000135775	1	230642563	230642563	3e-09	+	230642488	230642639	0	1	151,	0	-8.53	-6.78	8.34	-0.63	-0.73	-2.22	exon	COG2	protein_coding
ENSG00000175970	12	120722684	120722684	0.00032	+	120722594	120722774	0	1	180,	0	-3.5	-1.93	9.42	-0.578	-0.664	2.58	three_prime_utr	UNC119B	protein_coding
ENSG00000138675	4	80286714	80286714	0.0002	+	80286654	80286775	0	1	121,	0	-3.7	-2.13	7.85	-1.18	-1.4	-4.64	three_prime_utr	FGF5	protein_coding
ENSG00000116138	1	15570342	15570342	0.0013	+	15570252	15570433	0	1	181,	0	-2.87	-0.695	15.7	-0.413	-0.544	-3	three_prime_utr	DNAJC16	protein_coding
ENSG00000270392	1	120432529	120432529	4e-10	-	120432440	120432618	0	1	178,	0	-9.4	-7.63	31.4	-0.417	-0.456	-2.58	exon	PFN1P2	transcribed_processed_pseudogene
ENSG00000110931	12	121237899	121237899	3.2e-05	-	121237809	121237990	0	1	181,	0	-4.49	-2.88	5.39	-2.85	-3.25	4.68	three_prime_utr	CAMKK2	protein_coding
ENSG00000196187	1	225865447	225865447	8.1e-07	-	225865372	225865523	0	1	151,	0	-6.09	-3.75	54.9	-0.294	-0.38	2.58	exon	TMEM63A	protein_coding
ENSG00000013588	12	12914166	12914166	1e-11	+	12914106	12914226	0	1	120,	0	-11	-9.22	4.71	-4.87	-5.39	5.1	three_prime_utr	GPRC5A	protein_coding
ENSG00000130513	19	18388490	18388490	1e-154	+	18388400	18388580	0	1	180,	0	-154	-151	92.1	-8.4	-9.07	7.83	CDS	GDF15	protein_coding
ENSG00000129292	8	132814808	132814808	0.0022	+	132814718	132814899	0	1	181,	0	-2.65	-1.13	3.36	-2.31	-2.66	4.91	exon	PHF20L1	protein_coding
ENSG00000109756	4	159359420	159359420	2.9e-06	+	159359330	159359510	0	1	180,	0	-5.54	-3.89	6.73	-0.138	-0.14	-0.206	three_prime_utr	RAPGEF2	protein_coding
ENSG00000145715	5	87268934	87268934	0	+	87268814	87269054	0	1	240,	0	-1110	#NAME?	22.6	-225	-228	-10.9	CDS	RASA1	protein_coding
ENSG00000120708	5	136046902	136046902	1e-228	+	136046812	136046992	0	1	180,	0	-228	-225	3.46	-93.9	-95.5	2.83	exon	TGFBI	protein_coding
ENSG00000156976	3	186788389	186788389	4.5e-09	+	186788314	186788464	0	1	150,	0	-8.35	-6.62	2.03	-7.99	-8.64	4.2	exon	EIF4A2	protein_coding
ENSG00000004897	17	47119767	47119767	5.1e-09	-	47119677	47119858	0	1	181,	0	-8.29	-6.56	5.01	-4.45	-4.94	5.03	three_prime_utr	CDC27	protein_coding
ENSG00000170921	17	63355026	63355026	1.6e-40	+	63354936	63355117	0	1	181,	0	-39.8	-37.6	169	-1.2	-1.43	4.36	CDS	TANC2	protein_coding
ENSG00000228532	X	115719156	115719156	1.3e-05	-	115719084	115719229	0	1	145,	0	-4.89	-3.27	8.83	-1.01	-1.2	-3.81	exon	AC005000.1	processed_pseudogene
ENSG00000126883	9	131215283	131215283	0.013	+	131215223	131215344	0	1	121,	0	-1.87	-0.398	3.92	-1.14	-1.34	-4.58	CDS	NUP214	protein_coding
ENSG00000151883	5	50845863	50845863	2e-16	+	50845773	50845953	0	1	180,	0	-15.7	-13.8	133	-0.598	-0.689	-4	three_prime_utr	PARP8	protein_coding
ENSG00000089818	12	8096453	8096453	1e-10	+	8096363	8096543	0	1	180,	0	-9.98	-8.19	16.8	-1.5	-1.76	-4.32	exon	NECAP1	protein_coding
ENSG00000137955	1	75789024	75789024	0.018	+	75788949	75789099	0	1	150,	0	-1.75	-0.284	1.8	-1.62	-1.9	3.31	exon	RABGGTB	protein_coding
ENSG00000143013	1	87329140	87329140	0.00016	+	87329065	87329216	0	1	151,	0	-3.8	-1.56	11.8	-0.991	-1.17	4.32	five_prime_utr	LMO4	protein_coding
ENSG00000139514	13	29511175	29511175	5.9e-05	-	29511085	29511265	0	1	180,	0	-4.23	-1.97	39.2	-0.136	-0.141	0.415	three_prime_utr	SLC7A1	protein_coding
ENSG00000206190	15	25679816	25679816	0.0089	-	25679726	25679906	0	1	180,	0	-2.05	-0.499	11.8	-0.187	-0.222	-1.58	three_prime_utr	ATP10A	protein_coding
ENSG00000181218	1	228457574	228457574	0.00063	-	228457485	228457664	0	1	179,	0	-3.2	-1.66	5.88	-0.237	-0.252	-0.874	CDS	HIST3H2A	protein_coding
ENSG00000273983	6	26271249	26271249	3.2e-18	-	26271159	26271339	0	1	180,	0	-17.5	-15.5	2.34	-1.35	-1.59	0.636	CDS	HIST1H3G	protein_coding
ENSG00000280162	20	1323047	1323047	5.9e-05	+	1322957	1323138	0	1	181,	0	-4.23	-1.97	39.2	-0.261	-0.333	-2.32	exon	AL136531.3	TEC
ENSG00000186710	12	113159008	113159008	2.5e-31	+	113158918	113159098	0	1	180,	0	-30.6	-28.4	1.89	-45.2	-46.4	6.37	three_prime_utr	CFAP73	protein_coding
ENSG00000153574	2	88750815	88750815	0.00046	+	88750725	88750905	0	1	180,	0	-3.34	-1.12	13.1	-1.36	-1.6	-4.91	three_prime_utr	RPIA	protein_coding
ENSG00000174840	3	57560156	57560156	0.0087	+	57560081	57560232	0	1	151,	0	-2.06	-0.499	6.28	-0.991	-1.17	-4.32	three_prime_utr	PDE12	protein_coding
ENSG00000088280	1	23437136	23437136	2e-15	-	23437004	23437269	0	2	40,140,	0,125	-14.7	-12.8	126	-0.579	-0.666	-3.91	CDS	ASAP3	protein_coding
ENSG00000108848	17	50751538	50751538	2e-07	+	50751448	50751629	0	1	181,	0	-6.7	-5.02	5.98	-3.59	-4.03	-4.58	three_prime_utr	LUC7L3	protein_coding
ENSG00000164611	5	160422040	160422040	0.00019	+	160421951	160422130	0	1	179,	0	-3.72	-2.14	6.28	-2.81	-3.2	-5.09	five_prime_utr	PTTG1	protein_coding
ENSG00000001497	X	65534625	65534625	2e-11	-	65534535	65534715	0	1	180,	0	-10.7	-8.92	4.54	-7.06	-7.68	5.36	CDS	LAS1L	protein_coding
ENSG00000167978	16	2762918	2762918	4e-44	+	2762828	2763009	0	1	181,	0	-43.4	-41.1	1.69	-10.8	-11.6	-0.892	CDS	SRRM2	protein_coding
ENSG00000118507	6	131283295	131283295	1.6e-21	+	131283205	131283386	0	1	181,	0	-20.8	-18.8	40.8	-0.957	-1.13	3.75	three_prime_utr	AKAP7	protein_coding
ENSG00000139318	12	89348800	89348800	0.0039	-	89348725	89348875	0	1	150,	0	-2.41	-0.499	23.5	-0.187	-0.222	1.58	three_prime_utr	DUSP6	protein_coding
ENSG00000196954	11	104949224	104949224	6.3e-37	-	104949134	104949315	0	1	181,	0	-36.2	-34	298	-0.878	-1.04	5.32	exon	CASP4	protein_coding
ENSG00000182670	21	37201643	37201643	2e-12	+	37201553	37201734	0	1	181,	0	-11.7	-9.88	2.67	-14.7	-15.6	6.14	three_prime_utr	TTC3	protein_coding
ENSG00000162894	1	206914008	206914008	0.0039	-	206913933	206914083	0	1	150,	0	-2.41	-0.499	23.5	-0.187	-0.222	1.58	CDS	FCMR	protein_coding
ENSG00000092203	14	21496916	21496916	0.003	+	21496841	21496991	0	1	150,	0	-2.53	-1.02	6.54	-0.227	-0.24	-1	three_prime_utr	TOX4	protein_coding
ENSG00000074356	17	3809148	3809148	3.3e-06	-	3809058	3809239	0	1	181,	0	-5.48	-3.16	27.5	-0.289	-0.309	1.81	three_prime_utr	NCBP3	protein_coding
ENSG00000154380	1	225495240	225495240	3.7e-10	-	225495165	225495315	0	1	150,	0	-9.43	-7.66	4.67	-4.83	-5.35	-4.95	three_prime_utr	ENAH	protein_coding
ENSG00000204177	10	46809664	46809664	1.4e-07	+	46809574	46809754	0	1	180,	0	-6.84	-5.15	10.8	-0.552	-0.633	-2.17	exon	BMS1P1	transcribed_unprocessed_pseudogene
ENSG00000250510	12	6824758	6824758	1.1e-09	+	6824668	6824849	0	1	181,	0	-8.94	-7.19	78.5	-0.872	-1.03	4.32	CDS	GPR162	protein_coding
ENSG00000114026	3	9760647	9760647	5.4e-09	+	9760572	9760723	0	1	151,	0	-8.27	-6.54	7.85	-1.15	-1.36	2.88	exon	OGG1	protein_coding
ENSG00000175455	3	123914417	123914417	0.013	-	123914342	123914493	0	1	151,	0	-1.89	-0.419	2.89	-0.68	-0.793	2.39	three_prime_utr	CCDC14	protein_coding
ENSG00000135297	6	73506734	73506734	0.0039	+	73506659	73506810	0	1	151,	0	-2.41	-0.499	23.5	-0.187	-0.222	-1.58	three_prime_utr	MTO1	protein_coding
ENSG00000198951	22	42070722	42070722	1e-149	-	42070632	42070812	0	1	180,	0	-149	-146	1190	-7.51	-8.15	8.89	five_prime_utr	NAGA	protein_coding
ENSG00000113810	3	160412436	160412436	1.6e-23	+	160412346	160412527	0	1	181,	0	-22.8	-20.7	1.47	-5.71	-6.27	-0.653	CDS	SMC4	protein_coding
ENSG00000105135	19	15123881	15123881	0.0039	-	15123806	15123956	0	1	150,	0	-2.41	-0.499	23.5	-0.187	-0.222	1.58	exon	ILVBL	protein_coding
ENSG00000067445	X	54923259	54923259	1e-17	+	54923169	54923350	0	1	181,	0	-17	-15.1	19.6	-4.83	-5.34	-5.19	CDS	TRO	protein_coding
ENSG00000182782	12	122702020	122702020	2e-14	-	122701856	122702184	0	1	328,	0	-13.7	-11.9	118	-0.579	-0.666	3.91	three_prime_utr	HCAR2	protein_coding
ENSG00000160972	8	144498660	144498660	5.9e-05	+	144498585	144498736	0	1	151,	0	-4.23	-1.97	39.2	-0.228	-0.281	2	exon	PPP1R16A	protein_coding
ENSG00000015153	12	42237710	42237710	0.029	-	42237635	42237785	0	1	150,	0	-1.54	-0.499	15.7	-0.147	-0.155	-1	CDS	YAF2	protein_coding
ENSG00000197978	15	82437987	82437987	0.0029	+	82437897	82438077	0	1	180,	0	-2.54	-0.499	10.5	-0.588	-0.778	3.58	exon	GOLGA6L9	protein_coding
ENSG00000162616	1	78016177	78016177	4e-23	+	78016087	78016267	0	1	180,	0	-22.4	-20.4	68	-5.67	-6.23	7.92	CDS	DNAJB4	protein_coding
ENSG00000259207	17	47311427	47311427	1e-10	+	47311337	47311517	0	1	180,	0	-10	-8.23	6.68	-0.41	-0.448	1.42	three_prime_utr	ITGB3	protein_coding
ENSG00000164219	5	115208653	115208653	0.00016	-	115208563	115208744	0	1	181,	0	-3.8	-1.93	13.1	-0.492	-0.555	-2.58	three_prime_utr	PGGT1B	protein_coding
ENSG00000189241	6	116279033	116279033	1.3e-60	-	116278943	116279124	0	1	181,	0	-59.9	-57.5	9.01	-15.7	-16.5	6.31	exon	TSPYL1	protein_coding
ENSG00000205937	16	2256699	2256699	2.3e-05	-	2256609	2256790	0	1	181,	0	-4.63	-3.02	7.85	-0.405	-0.443	-1.85	exon	RNPS1	protein_coding
ENSG00000152117	2	131520512	131520512	0.023	+	131520437	131520587	0	1	150,	0	-1.64	-0.186	1.79	-0.721	-0.845	2.14	exon	AC073869.1	transcribed_processed_pseudogene
ENSG00000163660	3	157151498	157151498	1.3e-40	-	157151408	157151589	0	1	181,	0	-39.9	-37.7	19.6	-6.42	-7.02	6.27	exon	CCNL1	protein_coding
ENSG00000101126	20	50890293	50890293	4e-13	-	50890203	50890383	0	1	180,	0	-12.4	-10.5	31.4	-0.186	-0.194	0.678	three_prime_utr	ADNP	protein_coding
ENSG00000110697	11	67501985	67501985	2.5e-23	-	67501895	67502076	0	1	181,	0	-22.6	-20.6	2.18	-42.3	-43.5	-5.07	CDS	PITPNM1	protein_coding
ENSG00000142875	1	84237361	84237361	7.1e-10	+	84237271	84237451	0	1	180,	0	-9.15	-7.39	15.7	-1.43	-1.68	-4.22	three_prime_utr	PRKACB	protein_coding
ENSG00000160209	21	43756411	43756411	1e-108	+	43756291	43756531	0	1	240,	0	-108	-105	12.5	-20.8	-21.7	5.81	three_prime_utr	PDXK	protein_coding
ENSG00000101246	20	63699927	63699927	1e-13	-	63699837	63700018	0	1	181,	0	-13	-11.2	41.8	-0.426	-0.472	2.5	exon	ARFRP1	protein_coding
ENSG00000257923	7	102227515	102227515	0.0087	+	102227425	102227606	0	1	181,	0	-2.06	-0.499	6.28	-0.78	-0.916	-3.32	CDS	CUX1	protein_coding
ENSG00000061337	8	20248673	20248673	0.029	-	20248613	20248734	0	1	121,	0	-1.54	-0.499	15.7	-0.147	-0.155	1	three_prime_utr	LZTS1	protein_coding
ENSG00000006576	7	77956814	77956814	1e-247	+	77956724	77956905	0	1	181,	0	-247	-244	405	-2.43	-2.79	6.75	three_prime_utr	PHTF2	protein_coding
ENSG00000145555	5	16711112	16711112	1.3e-15	-	16710993	16711231	0	2	29,152,	0,86	-14.9	-13	14.5	-0.468	-0.525	1.94	CDS	MYO10	protein_coding
ENSG00000166398	19	34353204	34353204	0.003	+	34353129	34353280	0	1	151,	0	-2.53	-1.02	6.54	-0.532	-0.606	-2.42	three_prime_utr	KIAA0355	protein_coding
ENSG00000185129	5	140123912	140123912	0.0087	+	140123852	140123972	0	1	120,	0	-2.06	-0.499	6.28	-0.235	-0.301	-1.58	three_prime_utr	PURA	protein_coding
ENSG00000143322	1	179109223	179109223	2.5e-18	-	179109133	179109314	0	1	181,	0	-17.6	-15.7	149	-0.134	-0.135	-0.138	CDS	ABL2	protein_coding
ENSG00000153339	18	31830279	31830279	2.5e-34	-	31830189	31830369	0	1	180,	0	-33.6	-31.4	37.5	-1.79	-2.09	-4.87	three_prime_utr	TRAPPC8	protein_coding
ENSG00000279069	17	58006881	58006881	0.00012	+	58006821	58006941	0	1	120,	0	-3.93	-2.35	6.97	-1.44	-1.69	4.39	exon	AC015813.5	TEC
ENSG00000118985	5	95885277	95885277	2.5e-11	-	95885187	95885367	0	1	180,	0	-10.6	-8.78	10.6	-3.25	-3.67	-5.34	three_prime_utr	ELL2	protein_coding
ENSG00000119866	2	60460572	60460572	2e-17	-	60460482	60460663	0	1	181,	0	-16.7	-14.7	141	-0.649	-0.751	-4.25	CDS	BCL11A	protein_coding
ENSG00000169018	15	68294219	68294219	2.5e-18	+	68294129	68294310	0	1	181,	0	-17.6	-15.7	149	-1.2	-1.42	-5.17	three_prime_utr	FEM1B	protein_coding
ENSG00000251562	11	65500191	65500191	0	+	65499412	65500970	0	5	197,167,176,177,59,	0,206,810,1124,1499	-213000	#NAME?	8.44	-434	-434	0.639	exon	MALAT1	lincRNA
ENSG00000215769	17	64749737	64749737	2e-14	-	64749662	64749812	0	1	150,	0	-13.7	-11.9	118	-0.56	-0.642	-3.81	exon	ARHGAP27P1-BPTFP1-KPNA2P3	processed_transcript
ENSG00000204673	19	49874882	49874882	7.9e-20	-	49874807	49874957	0	1	150,	0	-19.1	-17.1	20	-3.07	-3.48	-5.64	five_prime_utr	AKT1S1	protein_coding
ENSG00000159214	1	43994873	43994873	4e-27	+	43994783	43994963	0	1	180,	0	-26.4	-24.3	220	-0.774	-0.91	4.86	three_prime_utr	CCDC24	protein_coding
ENSG00000116127	2	73448109	73448109	0.0047	+	73448034	73448185	0	1	151,	0	-2.33	-0.826	2.27	-4.74	-5.26	-5.5	CDS	ALMS1	protein_coding
ENSG00000108518	17	4945755	4945755	1e-216	-	4945651	4945859	0	1	208,	0	-216	-213	832	-74.7	-76.2	-3.97	three_prime_utr	PFN1	protein_coding
ENSG00000078618	1	51878382	51878382	5e-15	-	51878307	51878458	0	1	151,	0	-14.3	-12.4	6.01	-9.86	-10.6	-5.77	CDS	NRDC	protein_coding
ENSG00000130545	19	6467147	6467147	1.3e-17	+	6467073	6467221	0	1	148,	0	-16.9	-15	41.2	-0.471	-0.528	2.14	three_prime_utr	CRB3	protein_coding
ENSG00000232860	1	183471950	183471950	2e-16	-	183471875	183472026	0	1	151,	0	-15.7	-13.8	133	-0.579	-0.666	3.91	exon	SMG7-AS1	processed_transcript
ENSG00000141298	17	29630968	29630968	4.1e-09	-	29630878	29631059	0	1	181,	0	-8.39	-6.65	12.2	-0.442	-0.491	1.91	CDS	SSH2	protein_coding
ENSG00000134962	4	39450232	39450232	0.0052	+	39450157	39450308	0	1	151,	0	-2.28	-0.499	7.85	-0.413	-0.544	-3	three_prime_utr	KLB	protein_coding
ENSG00000111615	12	75497132	75497132	1.9e-07	-	75497057	75497208	0	1	151,	0	-6.73	-5.04	12.3	-1.1	-1.31	-3.49	three_prime_utr	KRR1	protein_coding
ENSG00000132155	3	12664135	12664135	1.3e-11	-	12664045	12664226	0	1	181,	0	-10.9	-9.05	94.2	-0.417	-0.456	2.58	five_prime_utr	RAF1	protein_coding
ENSG00000148153	9	112684030	112684030	2.5e-20	-	112683955	112684105	0	1	150,	0	-19.6	-17.6	165	-0.649	-0.751	-4.25	three_prime_utr	INIP	protein_coding
ENSG00000125266	13	106491840	106491840	2.3e-06	-	106491765	106491916	0	1	151,	0	-5.63	-3.98	3.65	-6.15	-6.72	6.31	three_prime_utr	EFNB2	protein_coding
ENSG00000206052	18	69841379	69841379	3.2e-09	+	69841289	69841470	0	1	181,	0	-8.5	-6.76	28.8	-1.32	-1.56	4.32	exon	DOK6	protein_coding
ENSG00000115919	2	143051963	143051963	6.9e-06	+	143051873	143052054	0	1	181,	0	-5.16	-2.85	47.1	-0.294	-0.38	-2.58	three_prime_utr	KYNU	protein_coding
ENSG00000197620	X	149546996	149546996	0.00049	+	149546906	149547086	0	1	180,	0	-3.31	-1.11	31.4	-0.136	-0.141	0.415	three_prime_utr	CXorf40A	protein_coding
ENSG00000064651	5	128187875	128187875	1.1e-09	+	128187800	128187951	0	1	151,	0	-8.94	-7.19	78.5	-0.819	-0.965	-4.17	three_prime_utr	SLC12A2	protein_coding
ENSG00000184208	22	41695958	41695958	0.0024	+	41695898	41696018	0	1	120,	0	-2.62	-1.1	5.23	-0.343	-0.372	-1.58	three_prime_utr	C22orf46	protein_coding
ENSG00000282057	1	85494861	85494861	1.1e-08	-	85494771	85494951	0	1	180,	0	-7.97	-6.24	21.6	-0.632	-0.732	1.84	exon	AC092807.3	lincRNA
ENSG00000170759	10	32056280	32056280	6.3e-26	-	32056190	32056371	0	1	181,	0	-25.2	-23.1	1.6	-71.5	-73	6.13	five_prime_utr	KIF5B	protein_coding
ENSG00000232346	22	32039808	32039808	0.029	+	32039721	32039896	0	1	175,	0	-1.54	-0.499	15.7	-0.147	-0.155	-1	exon	Z74021.1	processed_pseudogene
ENSG00000124155	20	45420620	45420620	3.2e-31	+	45420545	45420696	0	1	151,	0	-30.5	-28.4	6.66	-10.2	-11	3.85	three_prime_utr	PIGT	protein_coding
ENSG00000206560	3	15668584	15668584	7.9e-30	-	15668494	15668675	0	1	181,	0	-29.1	-27	86.3	-0.924	-1.1	3.54	three_prime_utr	ANKRD28	protein_coding
ENSG00000233523	7	73188086	73188086	0.029	-	73187997	73188176	0	1	179,	0	-1.54	-0.499	15.7	-0.147	-0.155	1	exon	PHBP5	processed_pseudogene
ENSG00000115042	2	95415296	95415296	8.1e-07	+	95415206	95415387	0	1	181,	0	-6.09	-3.75	54.9	-0.701	-0.82	-3.81	three_prime_utr	FAHD2A	protein_coding
ENSG00000198408	10	101818090	101818090	3.3e-08	-	101818015	101818166	0	1	151,	0	-7.48	-5.77	2.23	-9.22	-9.92	-3.35	five_prime_utr	MGEA5	protein_coding
ENSG00000115484	2	61878899	61878899	1.3e-84	-	61877510	61880288	0	3	4,143,3,	0,1358,2775	-83.9	-81.4	6.07	-67.3	-68.8	-6.18	CDS	CCT4	protein_coding
ENSG00000251322	22	50722048	50722048	1.3e-61	+	50721958	50722138	0	1	180,	0	-60.9	-58.5	494	-1.05	-1.24	6.04	exon	SHANK3	protein_coding
ENSG00000100744	14	96385885	96385885	6.3e-18	+	96385795	96385975	0	1	180,	0	-17.2	-15.2	34.5	-2.62	-2.99	-6.52	three_prime_utr	GSKIP	protein_coding
ENSG00000233056	21	42918028	42918028	3.2e-21	-	42917938	42918119	0	1	181,	0	-20.5	-18.5	173	-0.676	-0.788	4.39	exon	ERVH48-1	lincRNA
ENSG00000196912	2	97549445	97549445	1.6e-23	-	97547596	97551295	0	5	12,29,73,29,7,	0,106,1822,1989,3692	-22.8	-20.7	27	-3.92	-4.38	-5.21	CDS	ANKRD36B	protein_coding
ENSG00000237441	6	33296133	33296133	4e-19	-	33296058	33296208	0	1	150,	0	-18.4	-16.4	22.7	-0.872	-1.03	-3.52	CDS	RGL2	protein_coding
ENSG00000164654	7	7572659	7572659	0.00034	+	7572569	7572750	0	1	181,	0	-3.47	-1.91	6.87	-0.893	-1.05	-3.13	CDS	MIOS	protein_coding
ENSG00000086589	5	150701047	150701047	0.027	-	150700987	150701107	0	1	120,	0	-1.57	-0.499	5.88	-0.14	-0.146	-0.585	five_prime_utr	RBM22	protein_coding
ENSG00000171150	2	46761391	46761391	1.6e-12	+	46761301	46761481	0	1	180,	0	-11.8	-9.98	25.1	-0.37	-0.403	-2.09	exon	SOCS5	protein_coding
ENSG00000125347	5	132488461	132488461	0.00095	-	132488371	132488552	0	1	181,	0	-3.02	-1.48	5.88	-0.17	-0.175	0.415	exon	IRF1	protein_coding
ENSG00000169155	9	126834116	126834116	1.1e-08	+	126834026	126834206	0	1	180,	0	-7.97	-6.24	21.6	-0.569	-0.654	2.58	three_prime_utr	ZBTB43	protein_coding
ENSG00000141295	17	47838109	47838109	0.019	-	47838049	47838169	0	1	120,	0	-1.71	-0.25	2.94	-0.161	-0.164	-0.415	three_prime_utr	SCRN2	protein_coding
ENSG00000197114	20	63736052	63736052	3.2e-22	+	63735962	63736142	0	1	180,	0	-21.5	-19.4	65.4	-2.78	-3.17	-6.7	three_prime_utr	ZGPAT	protein_coding
ENSG00000162999	2	183099153	183099153	4e-28	+	183099078	183099229	0	1	151,	0	-27.4	-25.3	228	-0.606	-0.7	3.64	three_prime_utr	DUSP19	protein_coding
ENSG00000207405	16	1963052	1963052	0.00085	-	1962999	1963106	0	1	107,	0	-3.07	-1.53	5.49	-0.651	-0.756	-3	exon	SNORA64	snoRNA
ENSG00000068354	X	48561650	48561650	2.5e-05	+	48561560	48561741	0	1	181,	0	-4.6	-2.31	23.5	-0.492	-0.555	2.58	three_prime_utr	TBC1D25	protein_coding
ENSG00000260063	1	26692952	26692952	0.029	-	26692877	26693027	0	1	150,	0	-1.54	-0.499	15.7	-0.147	-0.155	1	exon	AL512408.1	antisense_RNA
ENSG00000269888	3	161429403	161429403	2.1e-05	+	161429193	161429613	0	2	16,150,	0,270	-4.68	-3.06	3.69	-2.71	-3.1	-4.35	exon	AC112491.1	lincRNA
ENSG00000011304	19	810830	810830	7.9e-37	+	810740	810921	0	1	181,	0	-36.1	-33.9	3.54	-63.5	-64.9	-6.77	exon	PTBP1	protein_coding
ENSG00000065526	1	15928537	15928537	8.5e-05	+	15928462	15928613	0	1	151,	0	-4.07	-2.48	2.27	-5.67	-6.23	5.11	CDS	SPEN	protein_coding
ENSG00000115310	2	55026789	55026789	1.6e-35	-	55026714	55026864	0	1	150,	0	-34.8	-32.6	8.83	-6.22	-6.8	5.17	CDS	RTN4	protein_coding
ENSG00000105656	19	18448654	18448654	0.00032	-	18446748	18450560	0	2	66,84,	0,3728	-3.5	-1.93	9.42	-0.15	-0.176	-0.737	exon	ELL	protein_coding
ENSG00000153406	16	4466266	4466266	0.00046	-	4466177	4466356	0	1	179,	0	-3.34	-1.79	5.6	-1.05	-1.25	-3.39	CDS	NMRAL1	protein_coding
ENSG00000073614	12	283659	283659	3.2e-70	-	283569	283750	0	1	181,	0	-69.5	-67.1	149	-0.837	-0.986	4.56	three_prime_utr	KDM5A	protein_coding
ENSG00000198909	17	63696212	63696212	5.5e-07	+	63696122	63696303	0	1	181,	0	-6.26	-4.59	8.56	-1.12	-1.32	-3.58	three_prime_utr	MAP3K3	protein_coding
ENSG00000139675	13	52642976	52642976	0.0046	+	52642901	52643051	0	1	150,	0	-2.34	-0.836	7.85	-0.372	-0.407	-1.58	exon	HNRNPA1L2	protein_coding
ENSG00000250917	20	34281113	34281113	0.00023	-	34281053	34281173	0	1	120,	0	-3.63	-2.06	2.85	-4.96	-5.49	-5.96	CDS	AL035458.2	sense_overlapping
ENSG00000022277	20	56518552	56518552	0.00093	+	56518462	56518643	0	1	181,	0	-3.03	-1.49	2.83	-3.64	-4.08	-4.9	three_prime_utr	RTFDC1	protein_coding
ENSG00000012061	19	45409011	45409011	2.5e-17	-	45408921	45409101	0	1	180,	0	-16.6	-14.7	2.72	-72.3	-73.8	-9.34	three_prime_utr	ERCC1	protein_coding
ENSG00000160867	5	177096113	177096113	5e-15	+	177095560	177096666	0	4	163,123,71,63,	0,496,726,1043	-14.3	-12.4	14.4	-0.485	-0.548	0.614	CDS	FGFR4	protein_coding
ENSG00000013523	14	76786687	76786687	3.2e-23	-	76786597	76786777	0	1	180,	0	-22.5	-20.5	188	-0.606	-0.7	3.64	three_prime_utr	ANGEL1	protein_coding
ENSG00000177725	8	22171561	22171561	0.00049	+	22171472	22171651	0	1	179,	0	-3.31	-1.11	31.4	-0.228	-0.281	2	exon	AC105206.1	sense_overlapping
ENSG00000169403	1	28149937	28149937	0.00049	-	28149862	28150013	0	1	151,	0	-3.31	-1.11	31.4	-0.228	-0.281	2	three_prime_utr	PTAFR	protein_coding
ENSG00000237845	1	235942907	235942907	0.0039	-	235942818	235942996	0	1	178,	0	-2.41	-0.499	23.5	-0.14	-0.146	0.585	exon	AL139161.2	lincRNA
ENSG00000143190	1	167425188	167425188	1e-34	+	167425098	167425279	0	1	181,	0	-34	-31.8	145	-0.601	-0.695	3.46	exon	POU2F1	protein_coding
ENSG00000224281	X	119468532	119468532	4e-40	-	119468443	119468622	0	1	179,	0	-39.4	-37.1	3.36	-1.49	-1.75	0.321	exon	SLC25A5-AS1	processed_transcript
ENSG00000113658	5	136180665	136180665	1e-112	+	136180575	136180756	0	1	181,	0	-112	-109	10.3	-70.5	-72	-8.83	three_prime_utr	SMAD5	protein_coding
ENSG00000182752	9	116187478	116187478	2.5e-19	+	116187388	116187569	0	1	181,	0	-18.6	-16.6	157	-0.649	-0.751	-4.25	CDS	PAPPA	protein_coding
ENSG00000234616	8	142663447	142663447	9.1e-08	-	142663357	142663538	0	1	181,	0	-7.04	-4.65	62.8	-0.318	-0.342	-2	three_prime_utr	JRK	protein_coding
ENSG00000234456	7	79462351	79462351	0.0013	+	79462276	79462427	0	1	151,	0	-2.87	-1.34	4.18	-0.505	-0.574	-2	exon	MAGI2-AS3	processed_transcript
ENSG00000125520	20	63743175	63743175	0.00046	+	63743115	63743236	0	1	121,	0	-3.34	-1.12	31.4	-0.413	-0.544	-3	three_prime_utr	SLC2A4RG	protein_coding
ENSG00000126821	14	63727427	63727427	5e-11	-	63727322	63727532	0	1	210,	0	-10.3	-8.51	34	-0.218	-0.23	1	CDS	SGPP1	protein_coding
ENSG00000171425	19	55645307	55645307	9.3e-05	+	55645232	55645383	0	1	151,	0	-4.03	-2.45	2.66	-2.53	-2.9	3.87	three_prime_utr	ZNF581	protein_coding
ENSG00000273419	7	149862282	149862282	0.00049	-	149862192	149862373	0	1	181,	0	-3.31	-1.11	31.4	-0.228	-0.281	-2	exon	AC004877.1	antisense_RNA
ENSG00000198211	16	89919508	89919508	1.3e-13	+	89919433	89919583	0	1	150,	0	-12.9	-11	58.8	-0.361	-0.392	2.12	CDS	AC092143.1	protein_coding
ENSG00000140105	14	100353830	100353830	2.5e-27	-	100353740	100353921	0	1	181,	0	-26.6	-24.5	43.2	-1.23	-1.45	3.71	CDS	WARS	protein_coding
ENSG00000148690	10	93673512	93673512	0.027	-	93673452	93673573	0	1	121,	0	-1.57	-0.12	3.92	-0.339	-0.447	-2.17	exon	FRA10AC1	protein_coding
ENSG00000130956	9	96484504	96484504	2e-05	+	96484444	96484564	0	1	120,	0	-4.69	-3.07	4.64	-4.12	-4.6	-5.64	exon	HABP4	protein_coding
ENSG00000182141	19	21292546	21292546	9.1e-08	-	21292471	21292621	0	1	150,	0	-7.04	-4.65	62.8	-0.324	-0.423	2.81	three_prime_utr	ZNF708	protein_coding
ENSG00000165699	9	132892799	132892799	5e-12	-	132892724	132892875	0	1	151,	0	-11.3	-9.52	2.49	-10.6	-11.3	-5.63	three_prime_utr	TSC1	protein_coding
ENSG00000170464	5	139413942	139413942	8.1e-07	-	139413852	139414033	0	1	181,	0	-6.09	-3.75	54.9	-0.701	-0.82	-3.81	three_prime_utr	DNAJC18	protein_coding
ENSG00000247498	12	12983446	12983446	3.3e-06	+	12983356	12983537	0	1	181,	0	-5.48	-3.16	27.5	-0.993	-1.18	4.39	exon	GPRC5D-AS1	antisense_RNA
ENSG00000170802	2	48375400	48375400	7.9e-13	+	48375310	48375491	0	1	181,	0	-12.1	-10.2	13.1	-9.36	-10.1	-6.63	CDS	FOXN2	protein_coding
ENSG00000149823	11	65108705	65108705	2e-18	+	65108615	65108795	0	1	180,	0	-17.7	-15.7	54.9	-1.65	-1.94	-5.04	CDS	VPS51	protein_coding
ENSG00000048828	9	93529446	93529446	6.3e-55	+	93529356	93529536	0	1	180,	0	-54.2	-51.8	9.5	-28.7	-29.8	-7.93	CDS	FAM120A	protein_coding
ENSG00000144230	2	127651570	127651570	0.029	+	127651481	127651660	0	1	179,	0	-1.54	-0.499	15.7	-0.147	-0.155	-1	CDS	GPR17	protein_coding
ENSG00000114439	3	107808009	107808009	4e-38	+	107807934	107808085	0	1	151,	0	-37.4	-35.2	37.7	-4.23	-4.71	-5.01	three_prime_utr	BBX	protein_coding
ENSG00000113658	5	136181534	136181534	5e-18	+	136181444	136181625	0	1	181,	0	-17.3	-15.4	13.4	-3.33	-3.75	4.58	three_prime_utr	SMAD5	protein_coding
ENSG00000100888	14	21385956	21385956	1.3e-53	-	21385851	21386061	0	1	210,	0	-52.9	-50.6	78.5	-2.73	-3.11	4.32	CDS	CHD8	protein_coding
ENSG00000204304	6	32185908	32185908	6.8e-05	-	32185818	32185999	0	1	181,	0	-4.17	-2.58	6.42	-0.846	-0.997	-2.78	three_prime_utr	PBX2	protein_coding
ENSG00000189403	13	30460729	30460729	0.0012	-	30460654	30460804	0	1	150,	0	-2.92	-1.39	1.64	-2.87	-3.27	2.47	three_prime_utr	HMGB1	protein_coding
ENSG00000174197	15	41749595	41749595	5.8e-09	+	41749505	41749686	0	1	181,	0	-8.24	-6.5	7.06	-2.47	-2.83	4.17	CDS	MGA	protein_coding
ENSG00000108829	17	50397373	50397373	5e-13	-	50397283	50397463	0	1	180,	0	-12.3	-10.4	6.19	-3.61	-4.05	-4.28	five_prime_utr	LRRC59	protein_coding
ENSG00000229251	7	84983718	84983718	0.029	+	84983644	84983793	0	1	149,	0	-1.54	-0.499	15.7	-0.0792	-0.0792	0	exon	HNRNPA1P8	processed_pseudogene
ENSG00000182326	12	7066616	7066616	0.00095	+	7066526	7066707	0	1	181,	0	-3.02	-1.02	9.81	-1.18	-1.4	-4.64	CDS	C1S	protein_coding
ENSG00000166508	7	100095914	100095914	2.5e-08	-	100095824	100096004	0	1	180,	0	-7.61	-5.89	11.3	-1.01	-1.19	-3.22	CDS	MCM7	protein_coding
ENSG00000108587	17	30524117	30524117	2.5e-34	+	30524027	30524207	0	1	180,	0	-33.6	-31.4	12.5	-9.22	-9.92	6.21	three_prime_utr	GOSR1	protein_coding
ENSG00000145247	4	48893360	48893360	3.2e-22	-	48893270	48893450	0	1	180,	0	-21.5	-19.5	180	-0.714	-0.838	-4.58	exon	OCIAD2	protein_coding
ENSG00000153048	16	8853301	8853301	1.5e-09	-	8853211	8853392	0	1	181,	0	-8.83	-7.08	11.8	-1.76	-2.06	-4.17	three_prime_utr	CARHSP1	protein_coding
ENSG00000273419	7	149859579	149859579	0.0089	-	149859504	149859654	0	1	150,	0	-2.05	-0.499	11.8	-0.187	-0.222	-1.58	exon	AC004877.1	antisense_RNA
ENSG00000049618	6	156778723	156778723	9.1e-08	+	156778633	156778814	0	1	181,	0	-7.04	-4.65	62.8	-0.6	-0.693	-3	CDS	ARID1B	protein_coding
ENSG00000091986	3	112638302	112638302	1.6e-16	-	112638212	112638393	0	1	181,	0	-15.8	-13.9	2.15	-8.49	-9.16	4.95	CDS	CCDC80	protein_coding
ENSG00000122484	1	92394983	92394983	0.0039	+	92394893	92395074	0	1	181,	0	-2.41	-0.499	23.5	-0.187	-0.222	-1.58	three_prime_utr	RPAP2	protein_coding
ENSG00000255398	12	122715452	122715452	1e-185	-	122715259	122715646	0	1	387,	0	-185	-182	1480	-1.47	-1.73	7.73	exon	HCAR3	protein_coding
ENSG00000096696	6	7580254	7580254	2e-58	+	7580164	7580344	0	1	180,	0	-57.7	-55.4	2.4	-55.9	-57.3	-6.25	CDS	DSP	protein_coding
ENSG00000220517	6	25024276	25024276	0.0039	-	25024188	25024365	0	1	177,	0	-2.41	-0.499	23.5	-0.187	-0.222	-1.58	exon	ASS1P1	processed_pseudogene
ENSG00000167112	9	128322413	128322413	1e-106	-	128322323	128322503	0	1	180,	0	-106	-103	131	-5.43	-5.97	7.68	five_prime_utr	TRUB2	protein_coding
ENSG00000078140	4	39779824	39779824	6.3e-17	+	39779734	39779915	0	1	181,	0	-16.2	-14.2	5.62	-1.07	-1.27	2.57	three_prime_utr	UBE2K	protein_coding
[truncated: 3,813 more rows]

## Sheet: KOWT_diff_peak_ann
ensembl_gene_id	chr	chromStart	chromEnd	score	strand	thickStart	thickEnd	itemRgb	blockCount	blockSizes	blockStarts	lg.p	lg.fdr	fold_enrchment	diff.lg.fdr	diff.lg.p	diff.log2.fc	class	external_gene_name	gene_biotype
[truncated: 5,173 more rows]

[truncated: 8 more sheets: KSHVPuro.GO-Analysis_BP_All, KSHVPuro.GO-Analysis_CC_All, KSHVPuro.GO-Analysis_MF_All, KSHVPuro.Pathway-Analysis, KOWT.GO-Analysis_BP_All, KOWT.GO-Analysis_CC_All, KOWT.GO-Analysis_MF_All, KOWT.Pathway-Analysis_All]
