# Supplementary material for: NAT10-dependent N4‐acetylcytidine modification mediates PAN RNA stability, KSHV reactivation, and IFI16-related inflammasome activation
Source: Nat Commun. 2023 Oct 10;14:6327. doi: 10.1038/s41467-023-42135-3 (PMC10564894; doi:10.1038/s41467-023-42135-3)
Supplement: Supplementary file 5 — Source Data [file 41467_2023_42135_MOESM5_ESM.xlsx]

## Sheet: Figure 1A
Figure 1A	anti-LANA (ab4103)		Data 1 (as a representative image in the main figure)									Data 2									Data 3
	anti-vIRF1
	anti-vIL-6
	anti-NAT10 (ab194297)
	anti-GAPDH (sc-47724)

## Sheet: Figure 1B
Figure 1B		Data 1 (as a representative image in the main figure)											Data 2											Data 3

## Sheet: Figure 1C
Figure 1C
Data 1		Copy number/10^6	Mean		Data 2		Copy number/10^6	Mean		Data 3		Copy number/10^6	Mean
Intracellular	WT-1	5.32924	5.5675		Intracellular	WT-2	8.21358	7.81955		Intracellular	WT-3	5.83327	5.60495
	WT-1	5.83628				WT-2	7.57248				WT-3	5.48505
	WT-1	5.62792				WT-2	7.85099				WT-3	5.70017
	WT-1	5.47654				WT-2	7.64117				WT-3	5.40129
	sgNAT10-1	1.24488	1.25659			sgNAT10-2	1.80181	1.72357			sgNAT10-3	2.58058	2.64794
	sgNAT10-1	1.30276				sgNAT10-2	1.90212				sgNAT10-3	2.7025
	sgNAT10-1	1.22246				sgNAT10-2	1.61678				sgNAT10-3	2.78697
	sgNAT10-1	1.25625				sgNAT10-2	1.57357				sgNAT10-3	2.5217
Extracellular	WT-1	3.73876	3.70437		Extracellular	WT-2	5.62117	5.3223		Extracellular	WT-3	3.59253	3.86953
	WT-1	3.38306				WT-2	4.99857				WT-3	3.97044
	WT-1	3.6382				WT-2	4.40498				WT-3	3.8206
	WT-1	4.05744				WT-2	6.26448				WT-3	4.09454
	sgNAT10-1	1.7111	1.68824			sgNAT10-2	3.09744	3.24241			sgNAT10-3	1.40521	1.44956
	sgNAT10-1	1.9257				sgNAT10-2	3.29954				sgNAT10-3	1.4716
	sgNAT10-1	1.65002				sgNAT10-2	3.39015				sgNAT10-3	1.49442
	sgNAT10-1	1.46614				sgNAT10-2	3.18249				sgNAT10-3	1.427
SEM		Copy number/10^6	Mean	Normalization	Mean	SD	SEM	P value
Intracellular	WT-1	5.5675	6.33067	0.879449	1	0.203699	0.117606
	WT-2	7.81955		1.23519
	WT-3	5.60495		0.885365
	sgNAT10-1	1.25659	1.87603	0.198492	0.29634	0.111851	0.0645775	0.00632052
	sgNAT10-2	1.72357		0.272257
	sgNAT10-3	2.64794		0.418271
Extracellular	WT-1	3.70437	4.29873	0.861735	1	0.207102	0.11957
	WT-2	5.3223		1.23811
	WT-3	3.86953		0.900156
	sgNAT10-1	1.68824	2.12674	0.39273	0.494736	0.226472	0.130754	0.0463178
	sgNAT10-2	3.24241		0.75427
	sgNAT10-3	1.44956		0.337206

## Sheet: Figure 1D
Figure 1D	anti-ac4C (ab252215)		Data 1 (as a representative image in the main figure)					Data 2						Data 3
	Density	Normalization with MB	Mean	Normalization with pCDH	Mean	SD	P Value
pCDH-ac4C-1	13704.4	2.32194	1.588	1.46218	1	0.401636
pCDH-ac4C-2	10599.6	1.16828		0.735695
pCDH-ac4C-3	6863.23	1.27377		0.802124
pCDH-MB-1	5902.13
pCDH-MB-2	9072.79
pCDH-MB-3	5388.12
WT-ac4C-1	16300.8	3.59106	3.06304	2.26138	1.92887	0.41661	0.049809
WT-ac4C-2	17998.5	2.32093		1.46155
WT-ac4C-3	17885.8	3.27712		2.06368
WT-MB-1	4539.28
WT-MB-2	7754.84
WT-MB-3	5457.78
K290A-ac4C-1	9736.47	1.63629	1.27126	1.03041	0.800541	0.243518	0.015477
K290A-ac4C-2	8175.45	0.866016		0.545351
K290A-ac4C-3	6865.27	1.31147		0.825865
K290A-MB-1	5950.35
K290A-MB-2	9440.3
K290A-MB-3	5234.78
G641E-ac4C-1	10941.5	1.90432	1.17452	1.19919	0.739626	0.428646	0.02615
G641E-ac4C-2	9933.69	1.06238		0.669009
G641E-ac4C-3	3044.88	0.556867		0.350673
G641E-MB-1	5745.61
G641E-MB-2	9350.37
G641E-MB-3	5467.88

## Sheet: Figure 1E
Figure 1E	anti-LANA (ab4103)		Data 1 (as a representative image in the main figure)									Data 2									Data 3
	anti-vIRF1
	anti-vIL-6
	anti-NAT10 (ab194297)
	anti-Flag (M185-3L)
	anti-GAPDH (sc-47724)

## Sheet: Figure 1F
Figure 1F
Data 1		Copy number/10^6	Mean		Data 2		Copy number/10^6	Mean		Data 3		Copy number/10^6	Mean		Data 4		Copy number/10^6	Mean
Intracellular	pCDH	2.046	2.13453		Intracellular	pCDH	1.34534	1.33081		Intracellular	pCDH	2.54117	2.72767		Intracellular	pCDH	2.99994	2.69383
	pCDH	2.24422				pCDH	1.33232				pCDH	2.69222				pCDH	2.58623
	pCDH	2.16174				pCDH	1.34466				pCDH	2.8022				pCDH	2.44229
	pCDH	2.08617				pCDH	1.30091				pCDH	2.87508				pCDH	2.74689
	NAT10	4.28743	4.17741			NAT10	3.15284	3.04393			NAT10	6.27798	5.7819			NAT10	4.17016	4.28554
	NAT10	4.1576				NAT10	3.03055				NAT10	5.66088				NAT10	3.96291
	NAT10	4.02519				NAT10	3.04943				NAT10	5.72361				NAT10	4.53992
	NAT10	4.23943				NAT10	2.9429				NAT10	5.46514				NAT10	4.46919
	K290A	3.02342	3.05775			K290A	1.62439	1.61121			K290A	1.08685	1.0517			K290A	2.12316	2.0838
	K290A	3.05333				K290A	1.58015				K290A	1.0609				K290A	2.18998
	K290A	3.03077				K290A	1.71287				K290A	1.04628				K290A	2.00017
	K290A	3.12348				K290A	1.52743				K290A	1.01278				K290A	2.0219
	G641E	2.96064	2.9914			G641E	1.46722	1.21966			G641E	1.2373	1.28174			G641E	1.57222	1.68948
	G641E	2.96286				G641E	1.20343				G641E	1.22492				G641E	1.73207
	G641E	2.94227				G641E	1.06134				G641E	1.29994				G641E	1.81977
	G641E	3.09982				G641E	1.14663				G641E	1.36478				G641E	1.63385
Extracellular	pCDH	2.25864	2.37039		Extracellular	pCDH	1.04809	1.00387		Extracellular	pCDH	2.06808	2.12084		Extracellular	pCDH	2.17303	2.20647
	pCDH	2.44129				pCDH	1.0138				pCDH	2.20321				pCDH	2.31498
	pCDH	2.41226				pCDH	0.917219				pCDH	1.97395				pCDH	2.12315
	pCDH	2.36936				pCDH	1.03636				pCDH	2.23813				pCDH	2.21474
	NAT10	3.96327	4.08429			NAT10	2.97852	2.7879			NAT10	4.82157	5.0218			NAT10	4.61246	4.69295
	NAT10	4.13275				NAT10	2.78128				NAT10	5.27354				NAT10	4.94387
	NAT10	4.15755				NAT10	2.71049				NAT10	5.03234				NAT10	4.3697
	NAT10	4.0836				NAT10	2.6813				NAT10	4.95975				NAT10	4.84576
	K290A	1.66476	1.79051			K290A	2.13035	2.12623			K290A	3.72757	3.77947			K290A	2.1554	2.15071
	K290A	1.82105				K290A	2.05566				K290A	3.83971				K290A	2.29226
	K290A	1.88759				K290A	2.22754				K290A	3.88753				K290A	2.05862
	K290A	1.78866				K290A	2.09137				K290A	3.66306				K290A	2.09654
	G641E	1.98012	2.18943			G641E	1.82098	1.7447			G641E	3.62428	3.5594			G641E	2.14189	2.06436
	G641E	2.27219				G641E	1.6814				G641E	3.39816				G641E	2.00943
	G641E	2.31334				G641E	1.62352				G641E	3.45792				G641E	2.15908
	G641E	2.19208				G641E	1.85291				G641E	3.75725				G641E	1.94703
SEM		Copy number/10^6	Mean	Normalization	Mean	SD	SEM	P value
Intracellular	pCDH	2.13453	2.22171	0.960762	1	0.294029	0.169758
	pCDH	1.33081		0.599001
	pCDH	2.72767		1.22773
	pCDH	2.69383		1.2125
	NAT10	4.17741	4.3222	1.88027	1.94544	0.505708	0.291971	0.0178564
	NAT10	3.04393		1.37008
	NAT10	5.7819		2.60246
	NAT10	4.28554		1.92894
	K290A	3.05775	1.95112	1.3763	0.878205	0.38252	0.220848	0.0151129
	K290A	1.61121		0.725211
	K290A	1.0517		0.473375
	K290A	2.0838		0.937927
	G641E	2.9914	1.79557	1.34644	0.808191	0.370889	0.214133	0.0110073
	G641E	1.21966		0.548971
	G641E	1.28174		0.576914
	G641E	1.68948		0.76044
Extracellular	pCDH	2.37039	1.92539	1.23112	1	0.323578	0.186818
	pCDH	1.00387		0.521383
	pCDH	2.12084		1.10151
	pCDH	2.20647		1.14599
	NAT10	4.08429	4.14673	2.12128	2.15371	0.511914	0.295553	0.00886257
	NAT10	2.7879		1.44796
	NAT10	5.0218		2.60819
	NAT10	4.69295		2.4374
	K290A	1.79051	2.46173	0.929948	1.27856	0.46418	0.267995	0.0445059
	K290A	2.12623		1.10431
	K290A	3.77947		1.96296
	K290A	2.15071		1.11702
	G641E	2.18943	2.38947	1.13714	1.24103	0.416599	0.240523	0.0326093
	G641E	1.7447		0.906155
	G641E	3.5594		1.84866
	G641E	2.06436		1.07217

## Sheet: Figure 2B
Figure 2B
Data 1					Data 2					Data 3					Data 4					Data 5					Data 6
Sample Name	Target Name	/100%input	Mean		Sample Name	Target Name	/100%input	Mean		Sample Name	Target Name	/100%input	Mean		Sample Name	Target Name	/100%input	Mean		Sample Name	Target Name	/100%input	Mean		Sample Name	Target Name	/100%input	Mean
IgG	PAN	0.000213729	0.000203312		IgG	PAN	0.000155801	0.000157637		IgG	PAN	0.00145101	0.00147407		IgG	PAN	0.0002674	0.000264391		IgG	PAN	0.000422793	0.000397979		IgG	PAN	0.000438086	0.000462186
IgG	PAN	0.000207319			IgG	PAN	0.000188943			IgG	PAN	0.00138809			IgG	PAN	0.000253863			IgG	PAN	0.000410522			IgG	PAN	0.000461497
IgG	PAN	0.000188216			IgG	PAN	0.000137916			IgG	PAN	0.00142244			IgG	PAN	0.000272196			IgG	PAN	0.00036603			IgG	PAN	0.000471192
IgG	PAN	0.000203986			IgG	PAN	0.000147888			IgG	PAN	0.00163473			IgG	PAN	0.000264105			IgG	PAN	0.000392569			IgG	PAN	0.000477971
NAT10	PAN	0.0870047	0.0822463		NAT10	PAN	0.0487189	0.0488223		NAT10	PAN	0.0936285	0.0931684		NAT10	PAN	0.0792106	0.0750435		NAT10	PAN	0.167013	0.154002		NAT10	PAN	0.145406	0.136167
NAT10	PAN	0.0857332			NAT10	PAN	0.0584874			NAT10	PAN	0.0998722			NAT10	PAN	0.0739286			NAT10	PAN	0.154959			NAT10	PAN	0.140314
NAT10	PAN	0.0715575			NAT10	PAN	0.0428014			NAT10	PAN	0.0881562			NAT10	PAN	0.075569			NAT10	PAN	0.14448			NAT10	PAN	0.130453
NAT10	PAN	0.0846898			NAT10	PAN	0.0452817			NAT10	PAN	0.0910165			NAT10	PAN	0.0714657			NAT10	PAN	0.149556			NAT10	PAN	0.128497
IgG	K12	0.00309627	0.00299106		IgG	K12	0.00026045	0.000271367		IgG	K12	0.0105004	0.0112859		IgG	K12	0.00605711	0.00612524		IgG	K12	0.00425033	0.00404968		IgG	K12	0.00116941	0.00113282
IgG	K12	0.00294851			IgG	K12	0.00029776			IgG	K12	0.00926982			IgG	K12	0.00626679			IgG	K12	0.00383657			IgG	K12	0.00114614
IgG	K12	0.00282885			IgG	K12	0.000251578			IgG	K12	0.0121043			IgG	K12	0.00583131			IgG	K12	0.0041977			IgG	K12	0.00112433
IgG	K12	0.00309059			IgG	K12	0.00027568			IgG	K12	0.0132691			IgG	K12	0.00634577			IgG	K12	0.00391414			IgG	K12	0.00109139
NAT10	K12	0.017927	0.0181882		NAT10	K12	0.00157132	0.00159861		NAT10	K12	0.131601	0.144029		NAT10	K12	0.0935882	0.095104		NAT10	K12	0.117581	0.126057		NAT10	K12	0.0967626	0.0973859
NAT10	K12	0.0187929			NAT10	K12	0.00166103			NAT10	K12	0.150003			NAT10	K12	0.0904573			NAT10	K12	0.129956			NAT10	K12	0.0948306
NAT10	K12	0.0179487			NAT10	K12	0.00146259			NAT10	K12	0.157461			NAT10	K12	0.100097			NAT10	K12	0.132585			NAT10	K12	0.100453
NAT10	K12	0.0180842			NAT10	K12	0.0016995			NAT10	K12	0.13705			NAT10	K12	0.096273			NAT10	K12	0.124106			NAT10	K12	0.0974972
IgG	ORF73	0.00446684	0.00412264		IgG	ORF73	0.0138413	0.0133993		IgG	ORF73	0.00273817	0.00301723		IgG	ORF73	0.00225388	0.00230947		IgG	ORF73	0.00419017	0.00417412		IgG	ORF73	0.00235928	0.00210663
IgG	ORF73	0.00398483			IgG	ORF73	0.0143014			IgG	ORF73	0.00329547			IgG	ORF73	0.00245734			IgG	ORF73	0.00432756			IgG	ORF73	0.00189543
IgG	ORF73	0.00379978			IgG	ORF73	0.0124501			IgG	ORF73	0.00306529			IgG	ORF73	0.0021785			IgG	ORF73	0.00398771			IgG	ORF73	0.0021106
IgG	ORF73	0.00423909			IgG	ORF73	0.0130042			IgG	ORF73	0.00297			IgG	ORF73	0.00234816			IgG	ORF73	0.00419104			IgG	ORF73	0.00206119
NAT10	ORF73	0.0217261	0.0203372		NAT10	ORF73	0.127636	0.132865		NAT10	ORF73	0.0263223	0.02229		NAT10	ORF73	0.11835	0.111394		NAT10	ORF73	0.0991554	0.100102		NAT10	ORF73	0.0681595	0.066857
NAT10	ORF73	0.0194116			NAT10	ORF73	0.136903			NAT10	ORF73	0.0207525			NAT10	ORF73	0.11009			NAT10	ORF73	0.0984635			NAT10	ORF73	0.0696636
NAT10	ORF73	0.0197593			NAT10	ORF73	0.142776			NAT10	ORF73	0.0194381			NAT10	ORF73	0.10871			NAT10	ORF73	0.0984101			NAT10	ORF73	0.0642862
NAT10	ORF73	0.0204516			NAT10	ORF73	0.124147			NAT10	ORF73	0.0226473			NAT10	ORF73	0.108426			NAT10	ORF73	0.104379			NAT10	ORF73	0.0653187
IgG	vIL-6	0.00289427	0.00297336		IgG	vIL-6	0.00937597	0.00869681		IgG	vIL-6	0.00676492	0.00593496		IgG	vIL-6	0.00467403	0.00455695		IgG	vIL-6	0.00470053	0.00451073		IgG	vIL-6	0.0093026	0.0087565
IgG	vIL-6	0.00309373			IgG	vIL-6	0.00816216			IgG	vIL-6	0.00613656			IgG	vIL-6	0.0045134			IgG	vIL-6	0.00412964			IgG	vIL-6	0.0084046
IgG	vIL-6	0.00297522			IgG	vIL-6	0.00886394			IgG	vIL-6	0.00537844			IgG	vIL-6	0.00442893			IgG	vIL-6	0.00491474			IgG	vIL-6	0.00846304
IgG	vIL-6	0.0029302			IgG	vIL-6	0.00838516			IgG	vIL-6	0.00545994			IgG	vIL-6	0.00461143			IgG	vIL-6	0.004298			IgG	vIL-6	0.00885578
NAT10	vIL-6	0.00309208	0.00276857		NAT10	vIL-6	0.0075991	0.00816084		NAT10	vIL-6	0.00502389	0.00532384		NAT10	vIL-6	0.00457842	0.00458399		NAT10	vIL-6	0.00382736	0.00404674		NAT10	vIL-6	0.00647619	0.00610409
NAT10	vIL-6	0.00258654			NAT10	vIL-6	0.00822673			NAT10	vIL-6	0.00548383			NAT10	vIL-6	0.00445973			NAT10	vIL-6	0.00420033			NAT10	vIL-6	0.00595751
NAT10	vIL-6	0.00247223			NAT10	vIL-6	0.00793285			NAT10	vIL-6	0.00510603			NAT10	vIL-6	0.0046075			NAT10	vIL-6	0.00418384			NAT10	vIL-6	0.00626239
NAT10	vIL-6	0.00292342			NAT10	vIL-6	0.00888468			NAT10	vIL-6	0.00568161			NAT10	vIL-6	0.00469029			NAT10	vIL-6	0.00397542			NAT10	vIL-6	0.00572029
SEM
Sample Name	Target Name	/100%input	Mean	Normalization	Mean	SD	SEM	P value
IgG	PAN	0.000203312	0.000493262	0.412179	1	1.00188	0.578437
IgG	PAN	0.000157637		0.319581
IgG	PAN	0.00147407		2.98841
IgG	PAN	0.000264391		0.536005
IgG	PAN	0.000397979		0.80683
IgG	PAN	0.000462186		0.937
NAT10	PAN	0.0822463	0.0982416	166.74	199.167	80.1218	46.2583	0.000122319
NAT10	PAN	0.0488223		98.9785
NAT10	PAN	0.0931684		188.882
NAT10	PAN	0.0750435		152.137
NAT10	PAN	0.154002		312.211
NAT10	PAN	0.136167		276.054
IgG	K12	0.00299106	0.00430934	0.694086	1	0.929205	0.536477
IgG	K12	0.000271367		0.0629717
IgG	K12	0.0112859		2.61894
IgG	K12	0.00612524		1.42139
IgG	K12	0.00404968		0.939745
IgG	K12	0.00113282		0.262875
NAT10	K12	0.0181882	0.0803937	4.22064	18.6557	13.4182	7.74699	0.00924791
NAT10	K12	0.00159861		0.370963
NAT10	K12	0.144029		33.4224
NAT10	K12	0.095104		22.0692
NAT10	K12	0.126057		29.2519
NAT10	K12	0.0973859		22.5988
IgG	ORF73	0.00412264	0.00485489	0.849172	1	0.880733	0.508491
IgG	ORF73	0.0133993		2.75995
IgG	ORF73	0.00301723		0.621483
IgG	ORF73	0.00230947		0.4757
IgG	ORF73	0.00417412		0.859777
IgG	ORF73	0.00210663		0.433918
NAT10	ORF73	0.0203372	0.0756409	4.18901	15.5804	9.71956	5.61159	0.00439273
NAT10	ORF73	0.132865		27.3674
NAT10	ORF73	0.02229		4.59125
NAT10	ORF73	0.111394		22.9447
NAT10	ORF73	0.100102		20.6188
NAT10	ORF73	0.066857		13.7711
IgG	vIL-6	0.00297336	0.00590488	0.503542	1	0.402771	0.23254
IgG	vIL-6	0.00869681		1.47282
IgG	vIL-6	0.00593496		1.00509
IgG	vIL-6	0.00455695		0.771725
IgG	vIL-6	0.00451073		0.763898
IgG	vIL-6	0.0087565		1.48293
NAT10	vIL-6	0.00276857	0.00516468	0.468861	0.874645	0.31422	0.181415	0.561165
NAT10	vIL-6	0.00816084		1.38205
NAT10	vIL-6	0.00532384		0.901599
NAT10	vIL-6	0.00458399		0.776304
NAT10	vIL-6	0.00404674		0.685321
NAT10	vIL-6	0.00610409		1.03374

## Sheet: Figure 2C
Figure 2C
Data 1					Data 2					Data 3
Sample Name	Target Name	/100%input	Mean		Sample Name	Target Name	/100%input	Mean		Sample Name	Target Name	/100%input	Mean
IgG	PAN non-ac4C region	0.00386285	0.00360987		IgG	PAN non-ac4C region	0.00106785	0.00108847		IgG	PAN non-ac4C region	0.00275318	0.00286927
IgG	PAN non-ac4C region	0.00380554			IgG	PAN non-ac4C region	0.00119124			IgG	PAN non-ac4C region	0.00332774
IgG	PAN non-ac4C region	0.00345619			IgG	PAN non-ac4C region	0.000994958			IgG	PAN non-ac4C region	0.00265443
IgG	PAN non-ac4C region	0.0033149			IgG	PAN non-ac4C region	0.00109983			IgG	PAN non-ac4C region	0.00274175
ac4C	PAN non-ac4C region	0.00329477	0.00325934		ac4C	PAN non-ac4C region	0.00116051	0.00113943		ac4C	PAN non-ac4C region	0.00305719	0.0028565
ac4C	PAN non-ac4C region	0.00249034			ac4C	PAN non-ac4C region	0.00107864			ac4C	PAN non-ac4C region	0.00312554
ac4C	PAN non-ac4C region	0.0030594			ac4C	PAN non-ac4C region	0.00107267			ac4C	PAN non-ac4C region	0.00266144
ac4C	PAN non-ac4C region	0.00419286			ac4C	PAN non-ac4C region	0.00124592			ac4C	PAN non-ac4C region	0.00258182
IgG	PAN ac4C region	0.00150859	0.00144063		IgG	PAN ac4C region	0.00036977	0.000381555		IgG	PAN ac4C region	0.00242799	0.00203686
IgG	PAN ac4C region	0.00142318			IgG	PAN ac4C region	0.000383471			IgG	PAN ac4C region	0.00186283
IgG	PAN ac4C region	0.00139473			IgG	PAN ac4C region	0.000374299			IgG	PAN ac4C region	0.0017997
IgG	PAN ac4C region	0.00143603			IgG	PAN ac4C region	0.00039868			IgG	PAN ac4C region	0.00205692
ac4C	PAN ac4C region	0.069659	0.0728878		ac4C	PAN ac4C region	0.0299417	0.0293518		ac4C	PAN ac4C region	0.109303	0.113527
ac4C	PAN ac4C region	0.0770458			ac4C	PAN ac4C region	0.0334365			ac4C	PAN ac4C region	0.0966508
ac4C	PAN ac4C region	0.074223			ac4C	PAN ac4C region	0.0279679			ac4C	PAN ac4C region	0.119325
ac4C	PAN ac4C region	0.0706233			ac4C	PAN ac4C region	0.026061			ac4C	PAN ac4C region	0.128832
SEM
Sample Name	Target Name	/100%input	Mean	Normalization	Mean	SD	SEM	P value
IgG	PAN non-ac4C region	0.00360987	0.00252254	1.43105	1	0.513756	0.296617
IgG	PAN non-ac4C region	0.00108847		0.431498
IgG	PAN non-ac4C region	0.00286927		1.13746
ac4C	PAN non-ac4C region	0.00325934	0.00241842	1.29209	0.958727	0.446298	0.25767	0.23767
ac4C	PAN non-ac4C region	0.00113943		0.451701
ac4C	PAN non-ac4C region	0.0028565		1.13239
IgG	PAN ac4C region	0.00144063	0.00128635	1.11994	1	0.651742	0.376283
IgG	PAN ac4C region	0.000381555		0.296619
IgG	PAN ac4C region	0.00203686		1.58344
ac4C	PAN ac4C region	0.0728878	0.0719223	56.6625	55.912	32.7253	18.8939	0.0459886
ac4C	PAN ac4C region	0.0293518		22.8179
ac4C	PAN ac4C region	0.113527		88.2556

## Sheet: Figure 2D
Figure 2D
Data 1					Data 2					Data 3					Data 4
Sample Name	Target Name	/100%input	Mean		Sample Name	Target Name	/100%input	Mean		Sample Name	Target Name	/100%input	Mean		Sample Name	Target Name	/100%input	Mean
ac4C-WT	PAN	0.0840419	0.0856635		ac4C-WT	PAN	0.229898	0.226207		ac4C-WT	PAN	0.0794335	0.068881		ac4C-WT	PAN	0.0850161	0.0823949
ac4C-WT	PAN	0.084417			ac4C-WT	PAN	0.21065			ac4C-WT	PAN	0.0612277			ac4C-WT	PAN	0.0820086
ac4C-WT	PAN	0.0903162			ac4C-WT	PAN	0.243894			ac4C-WT	PAN	0.0597374			ac4C-WT	PAN	0.0778008
ac4C-WT	PAN	0.083879			ac4C-WT	PAN	0.220383			ac4C-WT	PAN	0.0751253			ac4C-WT	PAN	0.0847542
ac4C-sgNAT10	PAN	0.0107168	0.0100282		ac4C-sgNAT10	PAN	0.0208706	0.0220629		ac4C-sgNAT10	PAN	0.0280863	0.0205792		ac4C-sgNAT10	PAN	0.016338	0.0150437
ac4C-sgNAT10	PAN	0.00901916			ac4C-sgNAT10	PAN	0.0227725			ac4C-sgNAT10	PAN	0.0188789			ac4C-sgNAT10	PAN	0.0158059
ac4C-sgNAT10	PAN	0.00947822			ac4C-sgNAT10	PAN	0.0242497			ac4C-sgNAT10	PAN	0.0152039			ac4C-sgNAT10	PAN	0.0137121
ac4C-sgNAT10	PAN	0.0108986			ac4C-sgNAT10	PAN	0.020359			ac4C-sgNAT10	PAN	0.0201476			ac4C-sgNAT10	PAN	0.0143186
SEM
Sample Name	Target Name	/100%input	Mean	Normalization	Mean	SD	SEM	P value
ac4C-WT	PAN	0.0856635	0.115787	0.73984	1	0.638857	0.368844
ac4C-WT	PAN	0.226207		1.95365
ac4C-WT	PAN	0.068881		0.594896
ac4C-WT	PAN	0.0823949		0.711611
ac4C-sgNAT10	PAN	0.0100282	0.0169285	0.0866094	0.146204	0.0475292	0.027441	0.0372486
ac4C-sgNAT10	PAN	0.0220629		0.190548
ac4C-sgNAT10	PAN	0.0205792		0.177734
ac4C-sgNAT10	PAN	0.0150437		0.129926

## Sheet: Figure 2E
Figure 2E
Data 1					Data 2					Data 3
Sample Name	Target Name	2^-△△Cт	Mean 2^-△△Cт		Sample Name	Target Name	2^-△△Cт	Mean 2^-△△Cт		Sample Name	Target Name	2^-△△Cт	Mean 2^-△△Cт
WT	PAN	1.05509	1.00101		WT	PAN	0.893534	1.01097		WT	PAN	0.986003	1.00762
WT	PAN	1.03564			WT	PAN	1.10818			WT	PAN	0.952644
WT	PAN	0.960019			WT	PAN	1.20192			WT	PAN	1.21719
WT	PAN	0.953278			WT	PAN	0.840237			WT	PAN	0.874645
sgNAT10	PAN	0.32713	0.316742		sgNAT10	PAN	0.544679	0.600943		sgNAT10	PAN	0.25914	0.222643
sgNAT10	PAN	0.290789			sgNAT10	PAN	0.614826			sgNAT10	PAN	0.208024
sgNAT10	PAN	0.313238			sgNAT10	PAN	0.570828			sgNAT10	PAN	0.189349
sgNAT10	PAN	0.335812			sgNAT10	PAN	0.673439			sgNAT10	PAN	0.234059
WT	ORF57	1.22131	1.00857		WT	ORF57	1.09271	1.00387		WT	ORF57	1.22895	1.01431
WT	ORF57	0.925251			WT	ORF57	0.956534			WT	ORF57	0.899988
WT	ORF57	0.866778			WT	ORF57	0.884307			WT	ORF57	1.12374
WT	ORF57	1.02095			WT	ORF57	1.08191			WT	ORF57	0.804569
sgNAT10	ORF57	0.283215	0.275258		sgNAT10	ORF57	0.379689	0.374605		sgNAT10	ORF57	0.189616	0.159125
sgNAT10	ORF57	0.28268			sgNAT10	ORF57	0.322211			sgNAT10	ORF57	0.163726
sgNAT10	ORF57	0.263258			sgNAT10	ORF57	0.436239			sgNAT10	ORF57	0.147169
sgNAT10	ORF57	0.271878			sgNAT10	ORF57	0.36028			sgNAT10	ORF57	0.135991
WT	ORF65	0.937082	1.00387		WT	ORF65	1.25619	1.01316		WT	ORF65	1.13071	1.00651
WT	ORF65	0.993174			WT	ORF65	1.07021			WT	ORF65	0.942567
WT	ORF65	0.930604			WT	ORF65	0.89682			WT	ORF65	0.853799
WT	ORF65	1.1546			WT	ORF65	0.829413			WT	ORF65	1.09895
sgNAT10	ORF65	0.385901	0.398714		sgNAT10	ORF65	0.297682	0.312422		sgNAT10	ORF65	0.554454	0.640097
sgNAT10	ORF65	0.410736			sgNAT10	ORF65	0.285907			sgNAT10	ORF65	0.656989
sgNAT10	ORF65	0.443715			sgNAT10	ORF65	0.38832			sgNAT10	ORF65	0.752175
sgNAT10	ORF65	0.354506			sgNAT10	ORF65	0.277781			sgNAT10	ORF65	0.59677
WT	K8.1	0.981609	1.00212		WT	K8.1	1.31643	1.01891		WT	K8.1	0.920561	1.00393
WT	K8.1	1.08525			WT	K8.1	1.07975			WT	K8.1	1.0167
WT	K8.1	0.909553			WT	K8.1	0.880142			WT	K8.1	1.14672
WT	K8.1	1.03206			WT	K8.1	0.799326			WT	K8.1	0.93175
sgNAT10	K8.1	0.496038	0.512685		sgNAT10	K8.1	0.26851	0.301827		sgNAT10	K8.1	0.656089	0.636464
sgNAT10	K8.1	0.398019			sgNAT10	K8.1	0.304235			sgNAT10	K8.1	0.532579
sgNAT10	K8.1	0.621917			sgNAT10	K8.1	0.344904			sgNAT10	K8.1	0.541468
sgNAT10	K8.1	0.534764			sgNAT10	K8.1	0.289659			sgNAT10	K8.1	0.815719
SEM
Sample Name	Target Name	Mean 2^-△△Cт	Mean Mean 2^-△△Cт	Normalization	Mean	SD	SEM	P value
WT	PAN	1.00101	1.00653	0.994511	1	0.00503577	0.0029074
WT	PAN	1.01097		1.00441
WT	PAN	1.00762		1.00108
sgNAT10	PAN	0.316742	0.38011	0.314687	0.377643	0.195672	0.112971	0.00530313
sgNAT10	PAN	0.600943		0.597043
sgNAT10	PAN	0.222643		0.221198
WT	ORF57	1.00857	1.00892	0.99966	1	0.00518525	0.00299371
WT	ORF57	1.00387		0.994993
WT	ORF57	1.01431		1.00535
sgNAT10	ORF57	0.275258	0.269663	0.272825	0.267279	0.106895	0.0617161	0.000289548
sgNAT10	ORF57	0.374605		0.371294
sgNAT10	ORF57	0.159125		0.157719
WT	ORF65	1.00387	1.00784	0.996052	1	0.00475082	0.00274289
WT	ORF65	1.01316		1.00527
WT	ORF65	1.00651		0.998675
sgNAT10	ORF65	0.398714	0.450411	0.395611	0.446906	0.168523	0.0972966	0.00473473
sgNAT10	ORF65	0.312422		0.309991
sgNAT10	ORF65	0.640097		0.635116
WT	K8.1	1.00212	1.00832	0.993848	1	0.00914228	0.0052783
WT	K8.1	1.01891		1.01051
WT	K8.1	1.00393		0.995647
sgNAT10	K8.1	0.512685	0.483658	0.508454	0.479667	0.1678	0.0968793	0.00583466
sgNAT10	K8.1	0.301827		0.299336
sgNAT10	K8.1	0.636464		0.631212

[truncated: 31 more sheets: Figure 3A, Figure 3B, Figure 3C, Figure 3D, Figure 4A, Figure 4C, Figure 4D, Figure 4E, Figure 4F, Figure 4G, Figure 4H, Figure 5B, Figure 5C, Figure 5D, Figure 5E, Figure 5F, Figure 5G, Figure 5H, Figure 5I, Figure 5J …]
